# Supplementary material for: Efficient and accurate determination of genome-wide DNA methylation patterns in Arabidopsis thaliana with enzymatic methyl sequencing
Source: Epigenetics Chromatin. 2020 Oct 7;13:42. doi: 10.1186/s13072-020-00361-9 (PMC7542392; doi:10.1186/s13072-020-00361-9)
Supplement: Supplementary file 2 — Additional file 2: Table S1. Comparison of sequencing results from EM-seq and WGBS libraries. a Mapping rates and duplication rates. b Non-conversion filtering rates and coverages. c Methylation levels in chloroplast DNA. [file 13072_2020_361_MOESM2_ESM.xlsx]

## Sheet: a Mapping and Duplication
ID	Raw_Reads	Passed_Reads	Aligned_reads	Aligned_Rate	Duplication_Reads	Duplication_Rate	Effective read rate
Flower-3-25ng-6PCR-EM	63044423	63036787	58628910	0.93	19744164	0.3368	0.616776
Flower-3-25ng-6PCR-WGBS	57381802	57228856	51960351	0.908	19502808	0.3753	0.567228
Flower-3-25ng-12PCR-EM	95939636	95914042	88600103	0.924	33330701	0.3762	0.576391
Flower-3-25ng-12PCR-WGBS	83293217	81794986	71981355	0.88	32766091	0.4552	0.479424
Flower-3-25ng-18PCR-EM	111904221	111684439	103671447	0.928	42644847	0.4113	0.546314
Flower-3-25ng-18PCR-WGBS	88471587	77154064	67533606	0.875	32143019	0.476	0.4585
Flower-3-50ng-6PCR-EM	75089254	75081871	69212509	0.922	24470837	0.3536	0.595981
Flower-3-50ng-6PCR-WGBS	65178268	65030970	58754512	0.903	22304741	0.3796	0.560221
Flower-3-50ng-12PCR-EM	107909477	107868948	100011213	0.927	39624043	0.3962	0.559723
Flower-3-50ng-12PCR-WGBS	106251222	105651998	93022906	0.88	39764843	0.4275	0.5038
Flower-3-50ng-18PCR-EM	122317268	122162699	113743994	0.931	47385924	0.4166	0.543145
Flower-3-50ng-18PCR-WGBS	81006105	73483817	64989191	0.884	29859951	0.4595	0.477802
Flower-3-150ng-6PCR-EM	129700282	129688454	119707900	0.923	47895852	0.4001	0.553708
Flower-3-150ng-6PCR-WGBS	74796434	74683041	67760145	0.907	25184417	0.3717	0.569868
Flower-3-150ng-12PCR-EM	108018805	107963652	100204871	0.928	39061997	0.3898	0.566266
Flower-3-150ng-12PCR-WGBS	88504159	88220979	79506413	0.901	33803160	0.4252	0.517895
Flower-3-150ng-18PCR-EM	103739868	103610362	96518341	0.932	38633054	0.4003	0.55892
Flower-3-150ng-18PCR-WGBS	80465163	68617755	60824903	0.886	25885777	0.4256	0.508918
Flower-3-400ng-6PCR-EM	76532895	76522741	70771895	0.925	24491560	0.3461	0.604857
Flower-3-400ng-6PCR-WGBS	100617204	100535888	90842841	0.904	37557829	0.4134	0.530286
Flower-3-400ng-12PCR-EM	122048805	121973369	113336894	0.929	46053540	0.4063	0.551547
Flower-3-400ng-12PCR-WGBS	140439323	140030216	124236633	0.887	56553963	0.4552	0.483238
Flower-3-400ng-18PCR-EM	88875292	88790905	82689128	0.931	31407639	0.3798	0.577406
Flower-3-400ng-18PCR-WGBS	104364345	99331591	89334567	0.899	43092861	0.4824	0.465322
Flower-4-25ng-6PCR-EM	65323665	65318565	60369473	0.924	20014931	0.3315	0.617694
Flower-4-25ng-6PCR-WGBS	56343536	56272637	50943492	0.905	18417367	0.3615	0.577843
Flower-4-25ng-12PCR-EM	113553423	113500780	104742400	0.923	41287528	0.3942	0.559153
Flower-4-25ng-12PCR-WGBS	103936771	102458375	90127067	0.88	40480640	0.4492	0.484704
Flower-4-25ng-18PCR-EM	117503907	117356172	109093170	0.93	45395514	0.4161	0.543027
Flower-4-25ng-18PCR-WGBS	74226040	65852629	57718925	0.876	28061783	0.4862	0.450089
Flower-4-50ng-6PCR-EM	56119012	56112714	51951981	0.926	16473697	0.3171	0.632365
Flower-4-50ng-6PCR-WGBS	57588970	57365128	51960232	0.906	18600673	0.358	0.581652
Flower-4-50ng-12PCR-EM	108575367	108516018	100093917	0.922	39262124	0.3923	0.560299
Flower-4-50ng-12PCR-WGBS	111963852	111201788	98413744	0.885	44490205	0.4521	0.484892
Flower-4-50ng-18PCR-EM	143623004	143510560	133491099	0.93	58052390	0.4349	0.525543
Flower-4-50ng-18PCR-WGBS	75610674	59328227	51746985	0.872	22268911	0.4303	0.496778
Flower-4-150ng-6PCR-EM	93940565	93933417	87034921	0.927	32398753	0.3723	0.581878
Flower-4-150ng-6PCR-WGBS	73771107	73696873	66880564	0.908	24793908	0.3707	0.571404
Flower-4-150ng-12PCR-EM	118901427	118848027	109816779	0.924	44010498	0.4008	0.553661
Flower-4-150ng-12PCR-WGBS	121485621	121260244	107370413	0.885	46560984	0.4336	0.501264
Flower-4-150ng-18PCR-EM	107986938	107896404	100428025	0.931	39970792	0.398	0.560462
Flower-4-150ng-18PCR-WGBS	88504654	76382444	67871860	0.889	29685538	0.4374	0.500151
Flower-4-400ng-6PCR-EM	73108825	73101066	67669524	0.926	22659881	0.3349	0.615883
Flower-4-400ng-6PCR-WGBS	104574026	104480221	93930246	0.899	38442715	0.4093	0.531039
Flower-4-400ng-12PCR-EM	122631102	122560143	113751465	0.928	46067367	0.405	0.55216
Flower-4-400ng-12PCR-WGBS	152996312	152132009	135008299	0.887	62797136	0.4651	0.474456
Flower-4-400ng-18PCR-EM	82488704	82415985	76801279	0.932	28156358	0.3666	0.590329
Flower-4-400ng-18PCR-WGBS	110171511	104647885	94178993	0.9	45668662	0.4849	0.46359

## Sheet: b Non-conversion and Coverage
ID	valid_mappings	Filter_tossed_reads	tossed_reads_rate	covered_cytosines	average_coverage	normalized_average_coverage*
Flower-3-150ng-12PCR-EM	61142855	1201830	0.0196561	43087043	23.99	12.4635
Flower-3-150ng-12PCR-WGBS	45703236	1737499	0.038017	42250354	15.76	9.99315
Flower-3-150ng-18PCR-EM	57885266	1158511	0.0200139	43086116	22.49	12.1662
Flower-3-150ng-18PCR-WGBS	34939103	2431721	0.0695988	42083036	11.21	7.81822
Flower-3-150ng-6PCR-EM	71812029	1228272	0.017104	43090138	28.86	12.4872
Flower-3-150ng-6PCR-WGBS	42575722	2076683	0.0487762	42033577	14.37	10.7817
Flower-3-25ng-12PCR-EM	55269384	931416	0.0168523	43085951	22.18	12.974
Flower-3-25ng-12PCR-WGBS	39215255	1856495	0.0473411	41858172	13.42	9.04176
Flower-3-25ng-18PCR-EM	61026574	1205594	0.0197552	43087595	23.86	11.9656
Flower-3-25ng-18PCR-WGBS	35390568	2453131	0.069316	42108064	11.76	7.45957
Flower-3-25ng-6PCR-EM	38884732	643564	0.0165506	43074742	15.67	13.9487
Flower-3-25ng-6PCR-WGBS	32457535	1356525	0.0417938	41071878	11.31	11.0611
Flower-3-400ng-12PCR-EM	67283333	1304235	0.0193842	43087907	26.27	12.0792
Flower-3-400ng-12PCR-WGBS	67682648	4252925	0.0628363	42733839	22.25	8.89101
Flower-3-400ng-18PCR-EM	51281471	1010082	0.0196968	43081997	19.93	12.5845
Flower-3-400ng-18PCR-WGBS	46241678	3999970	0.0865014	42465992	14.43	7.75933
Flower-3-400ng-6PCR-EM	46280321	744521	0.0160872	43079100	18.57	13.6168
Flower-3-400ng-6PCR-WGBS	53285000	2912802	0.0546646	42065161	17.65	9.84425
Flower-3-50ng-12PCR-EM	60387148	1097063	0.0181672	43086979	24.07	12.5178
Flower-3-50ng-12PCR-WGBS	53258048	2260003	0.042435	42527817	18.19	9.60746
Flower-3-50ng-18PCR-EM	66358048	1333273	0.0200921	43089145	25.78	11.8278
Flower-3-50ng-18PCR-WGBS	35129221	2455506	0.0698992	41955019	11.53	7.9877
Flower-3-50ng-6PCR-EM	44741652	764380	0.0170843	43081866	18.05	13.4899
Flower-3-50ng-6PCR-WGBS	36449765	1599057	0.0438702	41781321	12.48	10.7454
Flower-4-150ng-12PCR-EM	65806266	1267872	0.0192667	43088080	25.89	12.2195
Flower-4-150ng-12PCR-WGBS	60809418	2868555	0.0471729	42604662	20.39	9.41895
Flower-4-150ng-18PCR-EM	60457213	1144866	0.0189368	43087405	23.82	12.3789
Flower-4-150ng-18PCR-WGBS	38186302	3109202	0.0814219	42229323	12.03	7.62798
Flower-4-150ng-6PCR-EM	54636153	949666	0.0173816	43085708	22	13.1425
Flower-4-150ng-6PCR-WGBS	42086642	1902834	0.0452123	42058247	14.29	10.8707
Flower-4-25ng-12PCR-EM	63454851	1224998	0.019305	43087685	25.1	12.4046
Flower-4-25ng-12PCR-WGBS	49646413	2117845	0.0426586	42398126	16.98	9.16808
Flower-4-25ng-18PCR-EM	63697631	1187551	0.0186436	43087835	24.9	11.8921
Flower-4-25ng-18PCR-WGBS	29657132	1753694	0.0591323	41708723	10.08	7.62104
Flower-4-25ng-6PCR-EM	40354529	676663	0.016768	43077172	16.28	13.986
Flower-4-25ng-6PCR-WGBS	32526116	1289081	0.0396322	41267508	11.38	11.3347
Flower-4-400ng-12PCR-EM	67684076	1306442	0.0193021	43086692	26.43	12.095
Flower-4-400ng-12PCR-WGBS	72211146	1888316	0.0261499	42725611	24.81	9.1003
Flower-4-400ng-18PCR-EM	48644901	883495	0.0181621	43080197	19.05	12.9602
Flower-4-400ng-18PCR-WGBS	48510307	6505526	0.134106	42535591	14.41	7.34015
Flower-4-400ng-6PCR-EM	45009631	703347	0.0156266	43076693	18.06	13.863
Flower-4-400ng-6PCR-WGBS	55487516	2245761	0.0404733	42309828	18.68	10.0245
Flower-4-50ng-12PCR-EM	60831778	1210091	0.0198924	43086961	23.92	12.3635
Flower-4-50ng-12PCR-WGBS	53923528	2285381	0.0423819	42510185	18.26	9.15236
Flower-4-50ng-18PCR-EM	75438684	1429596	0.0189504	43091379	29.78	11.6362
Flower-4-50ng-18PCR-WGBS	29478060	2186094	0.07416	41592877	9.67	7.17717
Flower-4-50ng-6PCR-EM	35478271	599027	0.0168843	43071437	14.32	14.32
Flower-4-50ng-6PCR-WGBS	33359546	1786125	0.0535416	41491650	11.33	11.0408
*: normalized with total reads count

## Sheet: c Chloroplast
ID	CG_m_reads	CG_total_reads	CG_rate	CHG_m_reads	CHG_total_reads	CHG_rate	CHH_m_reads	CHH_total_reads	CHH_rate
Flower-3-150ng-12PCR-EM	1803	925393	0.00194836	1537	762170	0.00201661	6399	3801032	0.00168349
Flower-3-150ng-12PCR-WGBS	19977	863153	0.0231442	17162	711142	0.024133	79888	3660815	0.0218225
Flower-3-150ng-18PCR-EM	2360	926845	0.00254627	2014	765648	0.00263045	8498	3907543	0.00217477
Flower-3-150ng-18PCR-WGBS	39511	841991	0.0469257	34332	694079	0.0494641	161315	3498422	0.0461108
Flower-3-150ng-6PCR-EM	1416	926198	0.00152883	1235	762615	0.00161943	4847	3835645	0.00126367
Flower-3-150ng-6PCR-WGBS	26604	854681	0.0311274	23022	700066	0.0328855	94660	3441580	0.0275048
Flower-3-25ng-12PCR-EM	1113	927580	0.0011999	865	764257	0.00113182	3802	3841793	0.000989642
Flower-3-25ng-12PCR-WGBS	25935	868121	0.0298749	22869	710848	0.0321714	99996	3466819	0.0288437
Flower-3-25ng-18PCR-EM	2324	926920	0.00250723	1993	765715	0.0026028	7782	3909039	0.00199077
Flower-3-25ng-18PCR-WGBS	36341	834053	0.0435716	32082	686648	0.0467226	148492	3473422	0.0427509
Flower-3-25ng-6PCR-EM	1017	926276	0.00109794	894	763621	0.00117074	3313	3848130	0.000860938
Flower-3-25ng-6PCR-WGBS	21135	850698	0.0248443	18676	696859	0.0268003	82990	3442921	0.0241045
Flower-3-400ng-12PCR-EM	3261	923077	0.00353275	2951	760125	0.00388226	11867	3784669	0.00313555
Flower-3-400ng-12PCR-WGBS	33043	859704	0.0384353	28346	704487	0.0402364	114137	3390839	0.0336604
Flower-3-400ng-18PCR-EM	3244	924984	0.00350709	3060	764152	0.00400444	13317	3899558	0.003415
Flower-3-400ng-18PCR-WGBS	44103	813296	0.0542275	38266	669976	0.0571155	169608	3365564	0.0503951
Flower-3-400ng-6PCR-EM	2470	924608	0.0026714	2291	761724	0.00300765	9244	3838490	0.00240824
Flower-3-400ng-6PCR-WGBS	31677	846101	0.0374388	27255	692623	0.0393504	104711	3382203	0.0309594
Flower-3-50ng-12PCR-EM	1210	927071	0.00130519	1057	763441	0.00138452	4157	3828459	0.00108582
Flower-3-50ng-12PCR-WGBS	23232	882232	0.0263332	20405	723876	0.0281885	89474	3522537	0.0254004
Flower-3-50ng-18PCR-EM	2026	927359	0.0021847	1718	766127	0.00224245	7291	3909741	0.00186483
Flower-3-50ng-18PCR-WGBS	44489	837039	0.0531505	38225	690136	0.0553876	185500	3475535	0.0533731
Flower-3-50ng-6PCR-EM	1239	926417	0.00133741	1064	763257	0.00139403	4053	3850724	0.00105253
Flower-3-50ng-6PCR-WGBS	22426	860315	0.0260672	19861	705116	0.028167	88330	3474819	0.02542
Flower-4-150ng-12PCR-EM	1811	925503	0.00195677	1563	761716	0.00205195	6276	3800162	0.00165151
Flower-4-150ng-12PCR-WGBS	27218	875229	0.0310981	22884	717664	0.0318868	96412	3497993	0.0275621
Flower-4-150ng-18PCR-EM	1882	927918	0.0020282	1536	766744	0.00200328	6704	3912203	0.00171361
Flower-4-150ng-18PCR-WGBS	41003	820238	0.0499891	35926	675333	0.0531975	158890	3402853	0.0466932
Flower-4-150ng-6PCR-EM	1589	925307	0.00171727	1412	762320	0.00185224	5326	3842568	0.00138605
Flower-4-150ng-6PCR-WGBS	23738	859347	0.0276233	20745	704857	0.0294315	85596	3467542	0.0246849
Flower-4-25ng-12PCR-EM	1485	926909	0.0016021	1285	763169	0.00168377	5270	3821882	0.0013789
Flower-4-25ng-12PCR-WGBS	23883	881316	0.0270992	20968	722704	0.0290133	92300	3511969	0.0262816
Flower-4-25ng-18PCR-EM	1545	928953	0.00166316	1237	767355	0.00161203	5692	3916932	0.00145318
Flower-4-25ng-18PCR-WGBS	35151	843724	0.0416617	31169	695329	0.0448263	148209	3521837	0.0420829
Flower-4-25ng-6PCR-EM	1090	925792	0.00117737	969	763267	0.00126954	3474	3845439	0.000903408
Flower-4-25ng-6PCR-WGBS	20398	849478	0.0240124	17994	695697	0.0258647	82030	3448720	0.0237856
Flower-4-400ng-12PCR-EM	3170	923009	0.00343442	3083	759317	0.00406023	12770	3775491	0.00338234
Flower-4-400ng-12PCR-WGBS	4303	919800	0.00467819	3394	755438	0.00449276	15532	3637037	0.00427051
Flower-4-400ng-18PCR-EM	2928	926259	0.0031611	2741	765210	0.00358202	12300	3905978	0.00314902
Flower-4-400ng-18PCR-WGBS	66154	753168	0.0878343	56948	619094	0.091986	242300	3090746	0.0783953
Flower-4-400ng-6PCR-EM	2743	923975	0.0029687	2659	762331	0.00348799	10651	3858502	0.0027604
Flower-4-400ng-6PCR-WGBS	19467	880666	0.0221049	16798	722391	0.0232533	66849	3517777	0.0190032
Flower-4-50ng-12PCR-EM	1627	925974	0.00175707	1404	762798	0.00184059	5885	3807365	0.00154569
Flower-4-50ng-12PCR-WGBS	22630	884312	0.0255905	19788	725915	0.0272594	86626	3534087	0.0245116
Flower-4-50ng-18PCR-EM	1649	929254	0.00177454	1465	767665	0.00190838	6291	3918101	0.00160562
Flower-4-50ng-18PCR-WGBS	37691	824332	0.0457231	32627	678009	0.0481218	148584	3426806	0.0433593
Flower-4-50ng-6PCR-EM	1261	926185	0.0013615	1119	763792	0.00146506	4237	3854461	0.00109925
Flower-4-50ng-6PCR-WGBS	28248	846143	0.0333844	25026	693166	0.0361039	108631	3416754	0.0317936
