# Supplementary material for: Efficient and accurate determination of genome-wide DNA methylation patterns in Arabidopsis thaliana with enzymatic methyl sequencing
Source: Epigenetics Chromatin. 2020 Oct 7;13:42. doi: 10.1186/s13072-020-00361-9 (PMC7542392; doi:10.1186/s13072-020-00361-9)
Supplement: Supplementary file 3 — Additional file 3: Table S2. Whole-genome methylation levels in EM-seq and WGBS. [file 13072_2020_361_MOESM3_ESM.xlsx]

## Sheet: Whole Genome Levels
ID	CG_sites	CG_total	mCG	CG_rate	CHG_sites	CHG_total	mCHG	CHG_rate	CHH_sites	CHH_total	mCHH	CHH_rate
Flower-3-150ng-12PCR-EM	5597368	142233525	38121309	0.268019	6124142	154490325	13395357	0.0867068	31278769	736891968	11147630	0.0151279
Flower-3-150ng-12PCR-WGBS	4565744	81799302	24150826	0.295245	5020139	88051342	10367647	0.117745	25944299	481875698	13925672	0.0288989
Flower-3-150ng-18PCR-EM	5596176	136679949	36846891	0.269585	6122958	147582327	13068873	0.0885531	31259782	684797224	10750243	0.0156984
Flower-3-150ng-18PCR-WGBS	4600922	68564366	23722694	0.345992	5024018	72298320	11577352	0.160133	24016678	313073770	17038471	0.0544232
Flower-3-150ng-6PCR-EM	5600558	160458115	40913284	0.254978	6127043	176358393	13867973	0.0786352	31315262	906616044	11866891	0.0130892
Flower-3-150ng-6PCR-WGBS	4416472	73446009	21436663	0.29187	4835110	78413954	9365466	0.119436	25176499	436634821	13974710	0.0320055
Flower-3-25ng-12PCR-EM	5593448	126220392	32621542	0.258449	6121401	138736973	11203850	0.0807561	31270333	690586080	9154750	0.0132565
Flower-3-25ng-12PCR-WGBS	4376845	69237136	20486205	0.295885	4779399	73964482	9081225	0.122778	24712170	402161215	14182650	0.0352661
Flower-3-25ng-18PCR-EM	5597795	141881930	38259118	0.269655	6124566	154637004	13542859	0.0875784	31273860	731485308	11106471	0.0151835
Flower-3-25ng-18PCR-WGBS	4581506	68878746	23016600	0.334161	5017496	73460646	10964967	0.149263	24574536	336079695	16094962	0.0478903
Flower-3-25ng-6PCR-EM	5568733	87663578	21938891	0.250262	6100850	96234614	7506120	0.0779981	31177678	490721089	6204133	0.0126429
Flower-3-25ng-6PCR-WGBS	3922759	55585703	16164815	0.290809	4269441	59204870	7017802	0.118534	22451979	328983107	10493303	0.0318962
Flower-3-400ng-12PCR-EM	5598080	154688321	40991774	0.264996	6123865	168538562	13730127	0.0814658	31288105	808823215	12586502	0.0155615
Flower-3-400ng-12PCR-WGBS	5146165	126068549	39848772	0.316088	5644037	135534357	18353373	0.135415	28518858	682602460	26537452	0.0388769
Flower-3-400ng-18PCR-EM	5588718	119338140	31718216	0.265784	6116087	129400329	10917719	0.0843716	31222806	609694095	9821236	0.0161085
Flower-3-400ng-18PCR-WGBS	4961076	90724995	32247993	0.355448	5423833	95803869	15931196	0.16629	26215706	413804469	23148107	0.0559397
Flower-3-400ng-6PCR-EM	5580511	103320989	25963732	0.251292	6109567	113617706	8238849	0.0725138	31234783	582756416	7792073	0.0133711
Flower-3-400ng-6PCR-WGBS	4554278	91599037	27264477	0.29765	4974158	97415601	12099355	0.124203	25774870	539947500	17665246	0.0327166
Flower-3-50ng-12PCR-EM	5596683	140072064	36684089	0.261894	6123942	153111892	12872136	0.0840701	31281882	743872646	10439610	0.0140341
Flower-3-50ng-12PCR-WGBS	4900040	96604139	27988241	0.289721	5377342	104047334	12178679	0.117049	27558742	563119420	18037520	0.0320314
Flower-3-50ng-18PCR-EM	5599947	154534481	41466264	0.26833	6126332	167926989	14954275	0.0890522	31290308	788483650	12109277	0.0153577
Flower-3-50ng-18PCR-WGBS	4493698	68712740	23871098	0.347404	4908443	72742195	11810346	0.162359	23722797	323946340	18636542	0.0575297
Flower-3-50ng-6PCR-EM	5582688	100685616	25540361	0.253664	6112795	110527818	8801627	0.0796327	31239279	566263998	7360919	0.0129991
Flower-3-50ng-6PCR-WGBS	4224043	62975929	18238492	0.289611	4615491	67190241	7944200	0.118234	24098393	372859320	12026382	0.0322545
Flower-4-150ng-12PCR-EM	5599239	153502850	40802938	0.265812	6125625	166891589	14257196	0.0854279	31289421	795090078	11798005	0.0148386
Flower-4-150ng-12PCR-WGBS	4957976	109284849	32500206	0.29739	5443755	117322956	14365000	0.12244	27844698	633010342	20941175	0.0330819
Flower-4-150ng-18PCR-EM	5597612	141297552	37189485	0.2632	6124544	153664943	13196887	0.0858809	31282276	731428629	10788034	0.0147493
Flower-4-150ng-18PCR-WGBS	4737931	74483180	25798498	0.346367	5176260	78592188	12592717	0.160229	24842264	339216991	18206567	0.0536723
Flower-4-150ng-6PCR-EM	5591486	122488945	31212687	0.25482	6119555	134531357	10611378	0.0788766	31280502	690695244	9141178	0.0132347
Flower-4-150ng-6PCR-WGBS	4463306	73207190	21130570	0.288641	4890267	78349682	9131864	0.116553	25398337	434521142	13242369	0.0304758
Flower-4-25ng-12PCR-EM	5598586	146770389	39243698	0.267382	6125226	160379128	13939142	0.0869137	31286587	774388562	11515520	0.0148705
Flower-4-25ng-12PCR-WGBS	4794935	90065927	26201986	0.29092	5251858	96716344	11435426	0.118237	26939297	522184950	17187372	0.0329143
Flower-4-25ng-18PCR-EM	5598501	149105475	39895671	0.267567	6125225	162254639	14155865	0.0872447	31279645	761386239	11230632	0.0147502
Flower-4-25ng-18PCR-WGBS	4275191	56953630	18764409	0.329468	4681099	60833791	8967932	0.147417	22910767	282269223	13721241	0.0486105
Flower-4-25ng-6PCR-EM	5573526	90929551	22875505	0.251574	6105303	99778845	7861024	0.0787845	31200393	510425396	6537383	0.0128077
Flower-4-25ng-6PCR-WGBS	3991821	56110188	16040538	0.285876	4353872	59897207	6919180	0.115518	22905008	333558136	10418159	0.0312334
Flower-4-400ng-12PCR-EM	5597364	157197722	41668347	0.26507	6123448	170938483	13870092	0.0811408	31283112	810399603	12785352	0.0157766
Flower-4-400ng-12PCR-WGBS	5165506	139213195	41730895	0.299762	5664610	150134395	17352249	0.115578	28678168	764262930	16603578	0.021725
Flower-4-400ng-18PCR-EM	5585463	113305984	29688032	0.262016	6113438	123027790	10070853	0.0818584	31213789	584115178	9090793	0.0155634
Flower-4-400ng-18PCR-WGBS	4990011	89950330	33095668	0.367933	5455396	95045627	17537806	0.18452	26431118	415584136	30801038	0.074115
Flower-4-400ng-6PCR-EM	5578513	99855230	24897904	0.24934	6107837	109999516	7537345	0.0685216	31230761	567830853	7388622	0.013012
Flower-4-400ng-6PCR-WGBS	4706039	98089060	28643537	0.292016	5144903	104696980	12230535	0.116818	26521194	575274970	15564811	0.0270563
Flower-4-50ng-12PCR-EM	5597295	141578165	38121274	0.26926	6124210	154062611	13492975	0.0875811	31276872	735017561	11269198	0.0153319
Flower-4-50ng-12PCR-WGBS	4831338	96903000	28430777	0.293394	5296800	103691198	12407481	0.119658	27187869	565030121	18036326	0.031921
Flower-4-50ng-18PCR-EM	5602669	175211243	46608683	0.266014	6128646	191354807	16713376	0.0873423	31312756	916912684	13420615	0.0146367
Flower-4-50ng-18PCR-WGBS	4220438	56111197	19098978	0.340377	4607175	59363705	9264254	0.156059	22080267	264461228	13594791	0.0514056
Flower-4-50ng-6PCR-EM	5556957	80404356	20126010	0.25031	6090541	87991033	6928984	0.0787465	31123001	447666377	5748239	0.0128405
Flower-4-50ng-6PCR-WGBS	4041149	56563742	16776459	0.296594	4409374	60254212	7521266	0.124826	23067036	333082178	12120057	0.0363876
