# Supplementary material for: Efficient and accurate determination of genome-wide DNA methylation patterns in Arabidopsis thaliana with enzymatic methyl sequencing
Source: Epigenetics Chromatin. 2020 Oct 7;13:42. doi: 10.1186/s13072-020-00361-9 (PMC7542392; doi:10.1186/s13072-020-00361-9)
Supplement: Supplementary file 4 — Additional file 4: Table S3. DMRs between EM-seq and WGBS [file 13072_2020_361_MOESM4_ESM.xlsx]

## Sheet: EM-seq hyper-CG DMRs
Chr	Start	End	p_value	diff_ratio
1	244801	244900	5e-07	0.109
1	276101	276200	1e-15	0.122
1	683601	683700	1e-18	0.203
1	974601	974700	1e-80	0.322
1	1041601	1041700	5e-08	0.101
1	1078501	1078600	5e-10	0.15
1	1736201	1736300	5e-09	0.117
1	1918801	1918900	1e-17	0.125
1	1937501	1937600	1e-13	0.184
1	1937601	1937700	1e-16	0.112
1	2045701	2045800	1e-06	0.149
1	2046101	2046200	5e-08	0.163
1	2080001	2080100	1e-11	0.145
1	2119501	2119600	1e-10	0.13
1	2295901	2296000	1e-24	0.155
1	2448301	2448400	1e-11	0.129
1	2509901	2510000	1e-08	0.139
1	3584301	3584400	5e-09	0.102
1	3617401	3617500	5e-06	0.135
1	3622101	3622200	1e-34	0.274
1	3917901	3918000	5e-07	0.113
1	3953601	3953700	1e-06	0.11
1	3983701	3983800	1e-22	0.228
1	3992401	3992500	1e-11	0.145
1	4202601	4202700	1e-15	0.124
1	4445301	4445400	1e-10	0.121
1	4450601	4450700	5e-07	0.108
1	4564801	4564900	5e-10	0.141
1	4729401	4729500	1e-12	0.113
1	4731101	4731200	5e-08	0.15
1	4843901	4844000	5e-06	0.122
1	5753801	5753900	5e-08	0.103
1	5951801	5951900	1e-20	0.129
1	6081601	6081700	1e-05	0.124
1	6095801	6095900	1e-14	0.183
1	6355401	6355500	5e-10	0.168
1	6501401	6501500	1e-12	0.108
1	6521001	6521100	1e-100	0.312
1	6524501	6524600	5e-09	0.121
1	7075901	7076000	1e-07	0.127
1	7214701	7214800	1e-11	0.115
1	8000101	8000200	1e-11	0.104
1	8445201	8445300	1e-10	0.129
1	8747801	8747900	5e-07	0.122
1	9040001	9040100	5e-08	0.119
1	9051301	9051400	5e-07	0.112
1	9096501	9096600	5e-06	0.106
1	9663201	9663300	5e-09	0.141
1	10257101	10257200	1e-13	0.198
1	10465101	10465200	5e-10	0.127
1	10731701	10731800	1e-12	0.101
1	10773401	10773500	1e-07	0.132
1	10888801	10888900	1e-13	0.124
1	10940201	10940300	5e-06	0.1
1	10962501	10962600	1e-14	0.11
1	11952801	11952900	1e-12	0.163
1	12103901	12104000	1e-08	0.126
1	12124801	12124900	5e-10	0.148
1	12170301	12170400	5e-07	0.125
1	12294201	12294300	1e-22	0.133
1	12436701	12436800	5e-06	0.121
1	12544501	12544600	1e-13	0.111
1	12588101	12588200	5e-07	0.1
1	13558101	13558200	1e-12	0.127
1	13673901	13674000	1e-07	0.153
1	14029501	14029600	5e-06	0.105
1	14167701	14167800	1e-14	0.224
1	14167801	14167900	1e-26	0.285
1	14847301	14847400	5e-08	0.174
1	14875401	14875500	5e-07	0.142
1	15252901	15253000	1e-17	0.171
1	15685301	15685400	1e-11	0.115
1	17382101	17382200	1e-17	0.141
1	17750101	17750200	1e-11	0.144
1	17990801	17990900	1e-20	0.177
1	18108301	18108400	1e-09	0.141
1	18142001	18142100	5e-06	0.124
1	18159801	18159900	5e-09	0.105
1	18357001	18357100	1e-20	0.209
1	18502601	18502700	5e-09	0.136
1	18534901	18535000	5e-10	0.101
1	18573901	18574000	1e-22	0.187
1	18684201	18684300	5e-06	0.106
1	18809301	18809400	1e-24	0.19
1	18831501	18831600	1e-80	0.151
1	19591701	19591800	1e-18	0.16
1	20228501	20228600	1e-19	0.182
1	20449201	20449300	1e-20	0.17
1	20899901	20900000	5e-10	0.147
1	21133001	21133100	1e-24	0.127
1	21153301	21153400	1e-36	0.341
1	21500101	21500200	5e-08	0.134
1	21588701	21588800	1e-07	0.118
1	21589201	21589300	1e-06	0.103
1	21710601	21710700	1e-13	0.187
1	21731901	21732000	5e-07	0.102
1	22038301	22038400	5e-06	0.106
1	22091601	22091700	5e-06	0.107
1	22473001	22473100	1e-15	0.125
1	22667501	22667600	5e-07	0.124
1	22675001	22675100	1e-14	0.141
1	22859201	22859300	1e-12	0.121
1	22906701	22906800	1e-08	0.145
1	23545301	23545400	5e-08	0.119
1	23643001	23643100	1e-08	0.162
1	24192701	24192800	1e-07	0.104
1	24237101	24237200	5e-09	0.139
1	24243601	24243700	5e-06	0.13
1	24746901	24747000	5e-07	0.167
1	25146501	25146600	5e-08	0.133
1	25441101	25441200	1e-11	0.126
1	25632501	25632600	1e-05	0.108
1	25905901	25906000	5e-07	0.129
1	25945901	25946000	1e-18	0.136
1	26006201	26006300	1e-09	0.103
1	26349201	26349300	5e-09	0.147
1	26493401	26493500	5e-07	0.161
1	26839001	26839100	1e-17	0.11
1	26893501	26893600	1e-11	0.143
1	27245901	27246000	5e-09	0.149
1	27327701	27327800	1e-16	0.184
1	27592801	27592900	5e-08	0.165
1	28371901	28372000	1e-19	0.186
1	28447401	28447500	1e-07	0.132
1	29542801	29542900	1e-10	0.143
1	29662201	29662300	5e-06	0.115
1	29668501	29668600	1e-08	0.102
1	29717101	29717200	5e-06	0.108
1	29738401	29738500	5e-09	0.114
1	29789501	29789600	1e-07	0.116
1	29974301	29974400	1e-24	0.248
1	30032601	30032700	5e-10	0.133
1	30322501	30322600	5e-08	0.13
1	30413301	30413400	1e-07	0.135
2	450101	450200	1e-28	0.149
2	551201	551300	1e-10	0.151
2	556801	556900	1e-24	0.233
2	939001	939100	1e-08	0.151
2	958501	958600	1e-11	0.127
2	989601	989700	1e-18	0.208
2	1059701	1059800	1e-13	0.104
2	1746801	1746900	1e-05	0.119
2	2182301	2182400	5e-07	0.127
2	2429401	2429500	1e-05	0.107
2	3470101	3470200	1e-15	0.163
2	4315101	4315200	1e-14	0.139
2	4362301	4362400	1e-10	0.114
2	4396701	4396800	5e-06	0.103
2	4483401	4483500	1e-08	0.119
2	5743301	5743400	5e-10	0.117
2	5857301	5857400	1e-07	0.189
2	6040901	6041000	1e-06	0.12
2	6356301	6356400	1e-06	0.125
2	6616401	6616500	1e-26	0.255
2	6906601	6906700	5e-06	0.102
2	6932401	6932500	5e-06	0.1
2	7143801	7143900	1e-44	0.259
2	7960401	7960500	1e-20	0.148
2	7987801	7987900	1e-10	0.106
2	8081901	8082000	5e-08	0.133
2	8905101	8905200	1e-06	0.139
2	8950601	8950700	5e-09	0.159
2	9251801	9251900	5e-06	0.116
2	9364001	9364100	1e-13	0.132
2	9587401	9587500	1e-38	0.15
2	9768601	9768700	5e-07	0.11
2	10101101	10101200	1e-22	0.16
2	10138701	10138800	1e-34	0.244
2	10138801	10138900	1e-50	0.315
2	10145401	10145500	5e-06	0.106
2	11050701	11050800	1e-20	0.138
2	11218201	11218300	1e-22	0.285
2	11244301	11244400	5e-07	0.128
2	11414801	11414900	1e-18	0.151
2	11417901	11418000	1e-09	0.162
2	11467701	11467800	1e-12	0.149
2	11530001	11530100	5e-08	0.114
2	11537701	11537800	1e-10	0.158
2	11606601	11606700	5e-10	0.164
2	11635301	11635400	1e-15	0.189
2	12058201	12058300	5e-08	0.119
2	12106701	12106800	5e-07	0.103
2	12465801	12465900	1e-20	0.105
2	12747001	12747100	5e-06	0.119
2	12926501	12926600	5e-07	0.116
2	13062601	13062700	1e-40	0.131
2	13082701	13082800	1e-11	0.171
2	13214701	13214800	1e-11	0.15
2	13340701	13340800	1e-12	0.14
2	13419301	13419400	1e-17	0.165
2	13455901	13456000	1e-14	0.124
2	13492801	13492900	5e-06	0.101
2	13565901	13566000	5e-10	0.101
2	13740001	13740100	1e-11	0.137
2	13848701	13848800	1e-22	0.223
2	13936201	13936300	1e-10	0.135
2	14135401	14135500	1e-10	0.11
2	14776501	14776600	1e-15	0.167
2	14776801	14776900	1e-19	0.209
2	14843601	14843700	1e-09	0.145
2	14882301	14882400	1e-18	0.123
2	14892901	14893000	5e-09	0.107
2	15611901	15612000	5e-08	0.155
2	16264301	16264400	1e-16	0.204
2	16314601	16314700	1e-12	0.124
2	16315701	16315800	5e-10	0.121
2	16322901	16323000	1e-07	0.138
2	16323601	16323700	1e-10	0.126
2	16716601	16716700	5e-07	0.134
2	16855101	16855200	1e-14	0.193
2	16945401	16945500	1e-30	0.113
2	16993901	16994000	1e-14	0.194
2	17319301	17319400	1e-15	0.15
2	17333901	17334000	1e-10	0.171
2	17842301	17842400	1e-07	0.157
2	18615001	18615100	5e-09	0.117
2	18760701	18760800	1e-16	0.246
2	18767701	18767800	5e-07	0.145
2	18880301	18880400	5e-07	0.121
2	19116201	19116300	1e-11	0.112
2	19205401	19205500	1e-08	0.133
2	19579501	19579600	1e-07	0.163
2	19632901	19633000	5e-08	0.129
2	19655401	19655500	1e-13	0.147
2	19656201	19656300	5e-07	0.136
2	19656601	19656700	1e-10	0.169
3	53301	53400	1e-08	0.131
3	54101	54200	1e-05	0.101
3	109501	109600	1e-07	0.104
3	140901	141000	1e-14	0.2
3	215201	215300	1e-13	0.202
3	437701	437800	1e-10	0.127
3	522901	523000	1e-11	0.145
3	804201	804300	5e-09	0.143
3	882201	882300	5e-07	0.105
3	974701	974800	5e-06	0.1
3	1129101	1129200	1e-60	0.212
3	1251701	1251800	1e-07	0.104
3	1403901	1404000	5e-07	0.136
3	1617501	1617600	1e-30	0.112
3	2049301	2049400	5e-09	0.139
3	2107001	2107100	1e-05	0.108
3	2111601	2111700	1e-12	0.169
3	2590401	2590500	1e-05	0.128
3	2735701	2735800	1e-24	0.242
3	2937601	2937700	1e-20	0.224
3	3024601	3024700	1e-10	0.121
3	3093301	3093400	1e-05	0.109
3	3140801	3140900	1e-05	0.125
3	3163501	3163600	1e-08	0.157
3	3485801	3485900	5e-10	0.103
3	4027501	4027600	5e-07	0.117
3	4070001	4070100	5e-10	0.14
3	4072501	4072600	5e-09	0.135
3	4193101	4193200	1e-08	0.143
3	5091201	5091300	1e-06	0.11
3	5806401	5806500	1e-10	0.135
3	5925601	5925700	1e-08	0.106
3	5968301	5968400	5e-10	0.158
3	6202101	6202200	1e-09	0.108
3	6283601	6283700	1e-08	0.124
3	6371201	6371300	1e-10	0.175
3	6375801	6375900	1e-24	0.255
3	6880701	6880800	5e-09	0.139
3	7186001	7186100	5e-08	0.117
3	7460001	7460100	1e-06	0.107
3	7612401	7612500	1e-06	0.121
3	7876201	7876300	1e-10	0.115
3	7976501	7976600	1e-06	0.15
3	8472901	8473000	5e-07	0.104
3	8826401	8826500	1e-07	0.119
3	9006101	9006200	1e-18	0.139
3	9107901	9108000	1e-11	0.157
3	9126001	9126100	1e-26	0.203
3	9697101	9697200	1e-11	0.182
3	9917201	9917300	5e-06	0.116
3	9941601	9941700	1e-11	0.102
3	9950601	9950700	5e-07	0.126
3	10195701	10195800	1e-10	0.17
3	10198801	10198900	1e-07	0.113
3	10525501	10525600	1e-10	0.134
3	10525801	10525900	5e-08	0.101
3	10660501	10660600	1e-08	0.134
3	10731601	10731700	5e-06	0.14
3	10778901	10779000	1e-15	0.138
3	10786601	10786700	5e-08	0.11
3	11043401	11043500	5e-08	0.118
3	11290801	11290900	1e-09	0.101
3	11291801	11291900	1e-19	0.138
3	11366401	11366500	5e-06	0.107
3	12077501	12077600	1e-12	0.162
3	12961401	12961500	1e-06	0.116
3	13537901	13538000	1e-14	0.14
3	13538001	13538100	1e-30	0.329
3	13540501	13540600	1e-28	0.228
3	13541201	13541300	1e-15	0.147
3	13693401	13693500	1e-10	0.156
3	14043101	14043200	1e-08	0.117
3	14758901	14759000	1e-36	0.219
3	15051501	15051600	1e-13	0.125
3	15168101	15168200	1e-46	0.182
3	15237001	15237100	1e-05	0.105
3	15268501	15268600	1e-19	0.141
3	15268701	15268800	1e-14	0.128
3	15856501	15856600	1e-17	0.144
3	16212601	16212700	1e-14	0.159
3	16327801	16327900	1e-10	0.196
3	16664901	16665000	5e-06	0.101
3	16715301	16715400	1e-14	0.131
3	16715401	16715500	1e-17	0.138
3	16791801	16791900	1e-13	0.158
3	16792101	16792200	1e-05	0.112
3	16796101	16796200	5e-07	0.114
3	16796401	16796500	5e-08	0.11
3	17093401	17093500	5e-10	0.127
3	17352901	17353000	1e-10	0.112
3	17667501	17667600	1e-07	0.104
3	17956301	17956400	5e-07	0.108
3	18121801	18121900	1e-20	0.155
3	18334501	18334600	1e-13	0.124
3	18532801	18532900	1e-20	0.169
3	18688301	18688400	1e-11	0.17
3	18699201	18699300	1e-09	0.106
3	19044901	19045000	5e-10	0.125
3	19052401	19052500	1e-20	0.109
3	19307601	19307700	1e-18	0.224
3	19379701	19379800	5e-07	0.144
3	19892801	19892900	1e-11	0.151
3	20449101	20449200	1e-08	0.108
3	20596701	20596800	5e-07	0.101
3	20838901	20839000	1e-07	0.142
3	20882001	20882100	1e-28	0.147
3	21165101	21165200	5e-09	0.129
3	21320801	21320900	5e-10	0.108
3	21358501	21358600	1e-16	0.155
3	21358601	21358700	5e-07	0.119
3	21495101	21495200	1e-14	0.16
3	21539801	21539900	5e-08	0.112
3	21687301	21687400	5e-06	0.101
3	21841201	21841300	1e-15	0.12
3	22483601	22483700	1e-11	0.168
3	22668901	22669000	1e-16	0.131
3	22710401	22710500	1e-16	0.17
3	22830801	22830900	1e-07	0.131
3	22854501	22854600	1e-11	0.155
4	56001	56100	1e-12	0.106
4	144701	144800	1e-10	0.106
4	329201	329300	1e-15	0.129
4	444201	444300	5e-08	0.197
4	451801	451900	5e-07	0.107
4	773701	773800	1e-20	0.245
4	1076901	1077000	1e-14	0.161
4	1194501	1194600	5e-06	0.11
4	1431401	1431500	1e-14	0.114
4	2028601	2028700	5e-08	0.102
4	2875801	2875900	1e-12	0.108
4	2924501	2924600	5e-10	0.127
4	3151001	3151100	1e-18	0.126
4	3764601	3764700	1e-11	0.141
4	3977401	3977500	1e-10	0.13
4	3987201	3987300	5e-07	0.184
4	4107901	4108000	1e-07	0.104
4	4196801	4196900	1e-08	0.159
4	4827101	4827200	5e-08	0.134
4	5055501	5055600	1e-19	0.117
4	5084201	5084300	5e-06	0.127
4	5095401	5095500	1e-18	0.12
4	5173301	5173400	1e-15	0.101
4	5536801	5536900	1e-10	0.106
4	6053001	6053100	1e-08	0.14
4	6641401	6641500	1e-05	0.106
4	7394801	7394900	1e-06	0.119
4	7442901	7443000	1e-15	0.195
4	7468501	7468600	1e-24	0.38
4	7475201	7475300	1e-09	0.141
4	7724401	7724500	1e-06	0.11
4	8192301	8192400	1e-16	0.166
4	8502001	8502100	1e-11	0.119
4	8689101	8689200	5e-10	0.112
4	8886901	8887000	1e-14	0.115
4	9208701	9208800	1e-12	0.16
4	9234801	9234900	5e-06	0.12
4	9319201	9319300	1e-18	0.195
4	9387401	9387500	1e-11	0.121
4	9481501	9481600	1e-05	0.126
4	9553601	9553700	1e-16	0.192
4	9614401	9614500	1e-06	0.129
4	10434801	10434900	1e-09	0.105
4	10445901	10446000	1e-20	0.124
4	10700001	10700100	1e-06	0.104
4	11259601	11259700	1e-10	0.124
4	11716701	11716800	1e-13	0.116
4	11770601	11770700	1e-08	0.124
4	12033701	12033800	5e-07	0.146
4	12582701	12582800	1e-11	0.178
4	12737601	12737700	1e-07	0.139
4	12783101	12783200	1e-10	0.135
4	12922001	12922100	5e-07	0.105
4	13228601	13228700	5e-10	0.114
4	13954001	13954100	5e-08	0.118
4	14110501	14110600	1e-16	0.191
4	14353401	14353500	1e-22	0.231
4	14486201	14486300	5e-06	0.121
4	14658601	14658700	5e-07	0.112
4	15149201	15149300	5e-09	0.134
4	15265101	15265200	1e-08	0.12
4	15266401	15266500	5e-10	0.11
4	15299701	15299800	1e-16	0.177
4	15499301	15499400	5e-09	0.131
4	15867701	15867800	1e-17	0.149
4	16333801	16333900	5e-07	0.134
4	17074601	17074700	1e-09	0.179
4	17231701	17231800	1e-14	0.151
4	17418501	17418600	5e-10	0.178
4	17521601	17521700	1e-80	0.147
4	18188101	18188200	5e-09	0.129
4	18345001	18345100	5e-10	0.191
5	298301	298400	1e-12	0.14
5	867901	868000	5e-08	0.127
5	1123401	1123500	5e-07	0.101
5	1567201	1567300	1e-10	0.1
5	1692501	1692600	1e-11	0.187
5	2181001	2181100	1e-15	0.127
5	2197001	2197100	1e-18	0.111
5	2402001	2402100	1e-05	0.102
5	2425301	2425400	1e-09	0.117
5	2600801	2600900	5e-09	0.106
5	2722101	2722200	1e-05	0.112
5	2799701	2799800	1e-30	0.167
5	3222101	3222200	1e-09	0.105
5	3381301	3381400	1e-15	0.208
5	3568501	3568600	1e-07	0.142
5	3921001	3921100	5e-08	0.115
5	4004701	4004800	5e-08	0.114
5	4020501	4020600	5e-08	0.108
5	4251201	4251300	5e-08	0.162
5	4252001	4252100	5e-07	0.104
5	4260901	4261000	1e-08	0.131
5	4699401	4699500	5e-08	0.11
5	4704101	4704200	1e-20	0.156
5	4968901	4969000	5e-10	0.164
5	5023101	5023200	1e-13	0.179
5	5471901	5472000	5e-10	0.111
5	5564601	5564700	5e-09	0.102
5	5683201	5683300	5e-09	0.111
5	5750601	5750700	1e-07	0.113
5	5870901	5871000	1e-10	0.134
5	5925501	5925600	1e-42	0.214
5	6132401	6132500	1e-13	0.204
5	6650801	6650900	1e-10	0.146
5	6654901	6655000	1e-15	0.129
5	6695701	6695800	5e-10	0.103
5	6926901	6927000	1e-16	0.122
5	6951701	6951800	1e-06	0.102
5	7362201	7362300	1e-05	0.106
5	7552201	7552300	5e-10	0.127
5	8298501	8298600	1e-12	0.165
5	8447201	8447300	1e-15	0.142
5	8450001	8450100	1e-08	0.105
5	8487001	8487100	5e-09	0.16
5	8975301	8975400	5e-06	0.11
5	9447701	9447800	1e-06	0.1
5	9790101	9790200	1e-16	0.133
5	10324901	10325000	5e-10	0.17
5	10658201	10658300	1e-09	0.116
5	11122201	11122300	1e-13	0.106
5	11222801	11222900	5e-07	0.117
5	11703301	11703400	1e-14	0.103
5	12153101	12153200	5e-09	0.102
5	12327801	12327900	5e-06	0.117
5	12996401	12996500	5e-09	0.105
5	13198801	13198900	5e-07	0.135
5	13464001	13464100	1e-05	0.114
5	13524801	13524900	1e-13	0.11
5	13601201	13601300	1e-08	0.151
5	14861701	14861800	5e-08	0.109
5	15298001	15298100	5e-06	0.108
5	16838701	16838800	1e-09	0.121
5	17069501	17069600	5e-06	0.116
5	17674001	17674100	5e-09	0.167
5	18448201	18448300	1e-15	0.22
5	18460001	18460100	5e-06	0.111
5	18924101	18924200	1e-42	0.347
5	19016601	19016700	1e-09	0.138
5	19077901	19078000	5e-10	0.164
5	19089101	19089200	1e-12	0.11
5	19128301	19128400	5e-07	0.107
5	19204901	19205000	1e-11	0.14
5	19384501	19384600	1e-18	0.128
5	19513501	19513600	5e-10	0.121
5	19872701	19872800	5e-06	0.109
5	20066001	20066100	5e-07	0.105
5	20289301	20289400	5e-07	0.101
5	20494501	20494600	5e-10	0.102
5	20554901	20555000	1e-10	0.125
5	21228701	21228800	1e-13	0.117
5	21556101	21556200	5e-08	0.106
5	21959801	21959900	1e-22	0.118
5	22036701	22036800	1e-13	0.159
5	22175301	22175400	1e-13	0.156
5	22739301	22739400	5e-10	0.129
5	23111201	23111300	1e-22	0.214
5	23212801	23212900	1e-12	0.117
5	23440501	23440600	1e-19	0.202
5	23512701	23512800	5e-08	0.169
5	23563301	23563400	1e-22	0.22
5	23566801	23566900	1e-08	0.126
5	23959201	23959300	5e-06	0.104
5	24545101	24545200	5e-10	0.111
5	24547401	24547500	5e-08	0.135
5	24630701	24630800	1e-12	0.157
5	25289501	25289600	1e-15	0.156
5	25419701	25419800	5e-10	0.16
5	25473701	25473800	1e-12	0.129
5	25495201	25495300	1e-18	0.118
5	25675301	25675400	1e-07	0.111
5	25781501	25781600	1e-11	0.117
5	26677601	26677700	5e-10	0.113
5	26801401	26801500	1e-26	0.262

## Sheet: WGBS hyper-CG DMRs
Chr	Start	p_value	diff_ratio
1	36001	1e-06	-0.124
1	93901	1e-06	-0.106
1	123301	1e-14	-0.142
1	289501	1e-05	-0.125
1	333101	1e-11	-0.125
1	382501	5e-07	-0.105
1	663201	5e-06	-0.135
1	685501	1e-11	-0.109
1	785401	1e-14	-0.112
1	792301	5e-06	-0.105
1	792401	1e-17	-0.121
1	965201	5e-10	-0.11
1	1007001	5e-09	-0.164
1	1078801	1e-07	-0.124
1	1151101	5e-10	-0.142
1	1180601	1e-11	-0.144
1	1317901	1e-12	-0.136
1	1352201	5e-08	-0.116
1	1565901	1e-15	-0.218
1	1626301	5e-10	-0.144
1	1673201	1e-05	-0.125
1	1763601	1e-07	-0.145
1	1809201	1e-06	-0.137
1	2056401	1e-17	-0.214
1	2057801	1e-06	-0.127
1	2062801	5e-07	-0.139
1	2069401	5e-09	-0.119
1	2131601	5e-07	-0.127
1	2265401	5e-09	-0.13
1	2294101	1e-30	-0.196
1	2294201	1e-32	-0.168
1	2342301	1e-17	-0.103
1	2411301	1e-11	-0.111
1	2509801	1e-15	-0.161
1	2589301	1e-75	-0.106
1	2599001	1e-07	-0.124
1	2601901	1e-06	-0.102
1	2604501	5e-08	-0.128
1	2704801	5e-08	-0.142
1	2833001	1e-13	-0.151
1	2900601	1e-06	-0.133
1	2913201	1e-09	-0.114
1	2920601	5e-08	-0.11
1	3006801	5e-06	-0.103
1	3175801	1e-07	-0.134
1	3206501	5e-08	-0.136
1	3455601	1e-10	-0.126
1	3601601	5e-08	-0.117
1	3755201	5e-07	-0.143
1	3801801	1e-20	-0.139
1	3933101	1e-09	-0.15
1	3983801	1e-12	-0.167
1	4009201	1e-13	-0.132
1	4069001	5e-09	-0.11
1	4202301	5e-08	-0.139
1	4220901	1e-15	-0.18
1	4221001	1e-13	-0.113
1	4295801	5e-09	-0.164
1	4352301	1e-07	-0.109
1	4360201	1e-10	-0.136
1	4377901	1e-11	-0.158
1	4403601	1e-19	-0.216
1	4449301	5e-06	-0.132
1	4455801	1e-11	-0.102
1	4723401	1e-07	-0.114
1	4723501	1e-32	-0.26
1	4763401	1e-11	-0.154
1	4794001	5e-06	-0.108
1	4794201	5e-10	-0.118
1	4825901	5e-07	-0.105
1	4951401	1e-22	-0.226
1	5062701	1e-11	-0.174
1	5095401	1e-20	-0.156
1	5163901	5e-08	-0.1
1	5173401	1e-10	-0.106
1	5174501	1e-05	-0.106
1	5259101	1e-06	-0.15
1	5408201	5e-07	-0.117
1	5415901	1e-15	-0.1
1	5569301	1e-15	-0.156
1	5886601	1e-12	-0.137
1	5905801	5e-06	-0.119
1	6077301	5e-06	-0.116
1	6096101	1e-10	-0.166
1	6195501	1e-65	-0.103
1	6262801	1e-12	-0.137
1	6350201	1e-20	-0.244
1	6356601	1e-07	-0.1
1	6471101	1e-15	-0.13
1	6473301	1e-34	-0.147
1	6820001	1e-11	-0.109
1	6895701	1e-28	-0.157
1	6946301	1e-120	-0.119
1	7001401	5e-08	-0.127
1	7065401	1e-60	-0.212
1	7065501	1e-48	-0.113
1	7065601	1e-24	-0.124
1	7065701	1e-85	-0.282
1	7065801	1e-46	-0.266
1	7075301	1e-22	-0.127
1	7075401	1e-15	-0.101
1	7299301	1e-13	-0.117
1	7476201	1e-06	-0.11
1	7578201	5e-07	-0.134
1	7578501	1e-12	-0.148
1	7635401	5e-06	-0.109
1	7776501	1e-09	-0.134
1	7960401	5e-10	-0.18
1	7997901	1e-16	-0.146
1	8078401	5e-06	-0.106
1	8096401	1e-12	-0.147
1	8250201	1e-05	-0.131
1	8421701	1e-13	-0.145
1	8684601	1e-15	-0.102
1	8751301	1e-10	-0.11
1	8760201	1e-12	-0.121
1	8765801	5e-08	-0.135
1	8905601	5e-10	-0.112
1	8952801	1e-09	-0.136
1	8998201	5e-07	-0.141
1	9002901	1e-13	-0.121
1	9037801	5e-06	-0.112
1	9223001	1e-11	-0.131
1	9304701	1e-10	-0.167
1	9438901	1e-07	-0.105
1	9574401	1e-36	-0.112
1	9615601	1e-12	-0.106
1	9616001	1e-14	-0.176
1	9659901	1e-06	-0.139
1	9728801	1e-11	-0.148
1	9781701	1e-28	-0.265
1	9813501	1e-07	-0.112
1	9859201	1e-10	-0.183
1	9923301	5e-08	-0.169
1	9946401	5e-07	-0.128
1	10161401	5e-07	-0.134
1	10380101	5e-07	-0.106
1	10475501	1e-16	-0.11
1	10485101	5e-10	-0.124
1	10511001	5e-06	-0.122
1	10717301	5e-06	-0.113
1	10717501	1e-11	-0.144
1	10744501	5e-10	-0.145
1	10752101	1e-20	-0.243
1	10767401	1e-14	-0.133
1	11042401	1e-17	-0.163
1	11160901	5e-09	-0.113
1	11195501	5e-06	-0.116
1	11235501	1e-11	-0.117
1	11251801	1e-11	-0.115
1	11393901	1e-05	-0.106
1	11427701	5e-09	-0.151
1	11459501	1e-10	-0.118
1	11554801	1e-07	-0.111
1	11558101	5e-07	-0.123
1	11588201	5e-06	-0.105
1	11688201	1e-10	-0.117
1	11790901	1e-14	-0.105
1	11816901	5e-08	-0.131
1	11860001	1e-20	-0.123
1	11952701	1e-20	-0.113
1	12030801	5e-09	-0.145
1	12074801	5e-07	-0.111
1	12106401	5e-06	-0.104
1	12114201	5e-10	-0.138
1	12170401	5e-09	-0.122
1	12318301	1e-12	-0.103
1	12372801	5e-08	-0.112
1	12437801	5e-07	-0.16
1	12466301	1e-12	-0.1
1	12545401	1e-05	-0.108
1	12578001	1e-28	-0.258
1	12595701	5e-06	-0.112
1	12633401	5e-09	-0.103
1	12655401	1e-08	-0.101
1	12680001	1e-18	-0.108
1	12709901	5e-07	-0.109
1	12736901	5e-10	-0.136
1	12844101	1e-60	-0.165
1	12904901	5e-10	-0.136
1	12910801	1e-10	-0.165
1	12982601	5e-08	-0.101
1	13158901	1e-10	-0.123
1	13159001	1e-15	-0.12
1	13206801	5e-06	-0.12
1	13468201	1e-15	-0.21
1	13543201	1e-13	-0.131
1	13543401	5e-06	-0.129
1	13554501	1e-10	-0.176
1	13557801	1e-12	-0.139
1	13708701	1e-08	-0.134
1	13823701	5e-07	-0.114
1	14008201	1e-08	-0.135
1	14180301	1e-13	-0.109
1	14238901	5e-10	-0.175
1	14284601	1e-12	-0.107
1	14341301	1e-06	-0.16
1	14357701	5e-06	-0.112
1	14429201	1e-10	-0.145
1	14723901	5e-07	-0.143
1	14725601	5e-09	-0.143
1	14834101	1e-06	-0.12
1	14867001	1e-10	-0.239
1	15048301	1e-11	-0.168
1	15057901	1e-10	-0.151
1	15109901	1e-28	-0.312
1	15177901	1e-16	-0.174
1	15183401	5e-08	-0.111
1	15192601	1e-48	-0.139
1	15197101	1e-11	-0.105
1	15228201	1e-22	-0.146
1	15230401	1e-08	-0.116
1	15234601	5e-06	-0.165
1	15234701	1e-12	-0.155
1	15291701	5e-10	-0.116
1	15310501	1e-06	-0.108
1	15324501	5e-10	-0.169
1	15331801	1e-15	-0.125
1	15350001	1e-05	-0.104
1	15688401	5e-09	-0.145
1	15893701	1e-10	-0.113
1	15976601	1e-17	-0.104
1	16041901	5e-06	-0.114
1	16135201	1e-11	-0.135
1	16198601	1e-16	-0.126
1	16236601	1e-16	-0.117
1	16272401	1e-07	-0.127
1	16309601	5e-06	-0.111
1	16368201	5e-07	-0.118
1	16423301	5e-08	-0.133
1	16513401	1e-100	-0.24
1	16523901	1e-15	-0.121
1	16528301	1e-14	-0.11
1	16593401	5e-07	-0.138
1	16761801	5e-06	-0.109
1	16801901	5e-07	-0.103
1	16894501	1e-22	-0.136
1	16978401	1e-08	-0.155
1	17070301	1e-07	-0.147
1	17111701	5e-06	-0.11
1	17513501	5e-08	-0.143
1	17557701	5e-06	-0.109
1	17622001	1e-46	-0.164
1	17648601	5e-08	-0.108
1	17717601	1e-15	-0.159
1	17749401	5e-07	-0.137
1	17760701	5e-06	-0.115
1	17795001	5e-06	-0.1
1	17829201	5e-07	-0.127
1	18033201	5e-08	-0.14
1	18064401	1e-14	-0.114
1	18078501	1e-06	-0.103
1	18078701	5e-09	-0.112
1	18085101	1e-26	-0.199
1	18102601	5e-10	-0.109
1	18141401	5e-07	-0.115
1	18226101	1e-32	-0.102
1	18226201	1e-14	-0.103
1	18258501	1e-10	-0.129
1	18289101	1e-15	-0.112
1	18418101	5e-07	-0.128
1	18437201	5e-06	-0.113
1	18502701	5e-07	-0.103
1	18551501	1e-10	-0.164
1	18595801	5e-06	-0.115
1	18599401	1e-11	-0.167
1	18653801	1e-10	-0.161
1	18695301	1e-08	-0.116
1	18720201	1e-24	-0.188
1	18757701	1e-150	-0.103
1	18766601	1e-08	-0.142
1	18773801	1e-15	-0.117
1	18800401	1e-07	-0.147
1	18809401	5e-10	-0.112
1	18831701	5e-10	-0.102
1	18832501	1e-10	-0.119
1	18832601	1e-15	-0.175
1	18985601	5e-08	-0.102
1	19071901	5e-10	-0.111
1	19078801	5e-08	-0.103
1	19168301	5e-07	-0.121
1	19447701	1e-07	-0.103
1	19510501	1e-26	-0.241
1	19660201	1e-12	-0.156
1	19661701	1e-18	-0.161
1	19705801	1e-48	-0.206
1	19705901	1e-120	-0.232
1	19706001	1e-13	-0.122
1	19706601	1e-16	-0.15
1	19706701	1e-170	-0.225
1	19706801	1e-36	-0.13
1	19729301	5e-08	-0.153
1	19818601	1e-06	-0.125
1	19909601	5e-06	-0.107
1	19928701	5e-10	-0.117
1	19952901	1e-06	-0.135
1	20217101	5e-10	-0.136
1	20222401	5e-07	-0.147
1	20247801	5e-08	-0.11
1	20274801	1e-07	-0.119
1	20397801	1e-05	-0.119
1	20472201	5e-06	-0.117
1	20527701	5e-08	-0.102
1	20530001	1e-10	-0.114
1	20583401	5e-08	-0.143
1	20610701	5e-06	-0.144
1	20645501	1e-11	-0.166
1	20729601	1e-16	-0.111
1	20736801	5e-06	-0.172
1	20738601	1e-20	-0.225
1	20823601	5e-08	-0.102
1	20842601	5e-06	-0.119
1	20882301	5e-08	-0.114
1	20934301	1e-12	-0.116
1	21006101	1e-14	-0.158
1	21081101	1e-05	-0.102
1	21130101	1e-10	-0.113
1	21148201	1e-32	-0.234
1	21149001	5e-09	-0.144
1	21329301	1e-13	-0.103
1	21332001	1e-10	-0.129
1	21396701	1e-24	-0.113
1	21458501	1e-13	-0.142
1	21493201	5e-07	-0.102
1	21497601	5e-07	-0.132
1	21503701	1e-06	-0.105
1	21504701	1e-10	-0.123
1	21569201	1e-10	-0.106
1	21590201	1e-08	-0.111
1	21596301	1e-10	-0.119
1	21864801	5e-10	-0.115
1	21895601	5e-09	-0.132
1	22053301	1e-06	-0.107
1	22114601	1e-15	-0.136
1	22189401	1e-18	-0.131
1	22288601	5e-07	-0.118
1	22323001	1e-12	-0.145
1	22345601	1e-10	-0.123
1	22466201	1e-06	-0.138
1	22509901	1e-15	-0.116
1	22536401	5e-08	-0.111
1	22675301	1e-14	-0.191
1	22974201	5e-09	-0.106
1	23007701	1e-11	-0.124
1	23068101	5e-10	-0.11
1	23118801	1e-11	-0.139
1	23118901	1e-15	-0.14
1	23324601	1e-05	-0.114
1	23348101	1e-15	-0.103
1	23463301	5e-10	-0.105
1	23489501	5e-10	-0.108
1	23490601	1e-16	-0.14
1	23493901	1e-46	-0.102
1	23565201	1e-13	-0.122
1	23584701	1e-11	-0.133
1	23621601	5e-06	-0.117
1	23642901	5e-07	-0.159
1	23687001	5e-09	-0.109
1	23742401	1e-15	-0.107
1	23979601	5e-08	-0.119
1	23981801	5e-08	-0.127
1	24067501	5e-07	-0.115
1	24175101	1e-10	-0.134
1	24223201	1e-14	-0.101
1	24227201	5e-08	-0.123
1	24237201	1e-16	-0.195
1	24239801	1e-06	-0.142
1	24273001	1e-48	-0.163
1	24273601	1e-14	-0.149
1	24273701	1e-50	-0.134
1	24273801	1e-30	-0.111
1	24274001	1e-20	-0.115
1	24274501	1e-22	-0.162
1	24275701	1e-28	-0.109
1	24275801	1e-13	-0.121
1	24275901	1e-100	-0.183
1	24276001	1e-90	-0.162
1	24276101	1e-260	-0.27
1	24276201	1e-42	-0.186
1	24276301	1e-32	-0.11
1	24363101	1e-05	-0.102
1	24721201	1e-13	-0.131
1	24721301	1e-15	-0.12
1	24728601	1e-20	-0.124
1	24857401	1e-17	-0.104
1	24966001	5e-09	-0.105
1	24982701	1e-10	-0.125
1	24992801	1e-17	-0.163
1	25080301	1e-09	-0.127
1	25108301	1e-13	-0.214
1	25115001	1e-08	-0.111
1	25115901	5e-07	-0.104
1	25124001	5e-08	-0.1
1	25199201	5e-06	-0.142
1	25328101	1e-18	-0.137
1	25384701	1e-10	-0.131
1	25510101	1e-05	-0.102
1	25525601	1e-11	-0.1
1	25525901	1e-12	-0.11
1	25600701	5e-09	-0.107
1	25806301	1e-10	-0.102
1	25807801	1e-06	-0.112
1	25867001	5e-08	-0.121
1	25867701	5e-08	-0.107
1	26045601	1e-14	-0.174
1	26069001	1e-05	-0.108
1	26127701	5e-07	-0.105
1	26223001	1e-07	-0.127
1	26285801	5e-07	-0.128
1	26404301	1e-11	-0.115
1	26472801	1e-24	-0.131
1	26555001	5e-10	-0.111
1	26609901	1e-06	-0.116
1	26821301	5e-07	-0.125
1	26846501	1e-07	-0.104
1	26934001	5e-07	-0.125
1	26991101	1e-16	-0.144
1	27030001	1e-10	-0.166
1	27032601	1e-10	-0.11
1	27034301	1e-20	-0.151
1	27034401	1e-32	-0.131
1	27067101	1e-10	-0.137
1	27067201	1e-10	-0.144
1	27067301	5e-06	-0.114
1	27067701	1e-08	-0.14
1	27067801	5e-06	-0.189
1	27068001	5e-08	-0.103
1	27068301	1e-17	-0.174
1	27068401	1e-10	-0.121
1	27068601	1e-17	-0.165
1	27068701	1e-48	-0.221
1	27068801	1e-10	-0.129
1	27316001	1e-10	-0.132
1	27482801	1e-05	-0.112
1	27520301	1e-06	-0.131
1	27622401	5e-07	-0.129
1	27688901	1e-14	-0.13
1	27765301	1e-14	-0.113
1	27811301	1e-11	-0.123
1	27812501	1e-05	-0.106
1	27828001	1e-10	-0.108
1	27888401	1e-11	-0.111
1	27923201	5e-06	-0.107
1	27932801	1e-22	-0.115
1	28077601	5e-07	-0.116
1	28120801	5e-06	-0.139
1	28703501	5e-06	-0.106
1	28943801	1e-12	-0.21
1	28949701	5e-08	-0.137
1	29045201	5e-07	-0.11
1	29073001	5e-06	-0.11
1	29149701	5e-06	-0.102
1	29394501	1e-11	-0.101
1	29434001	1e-10	-0.125
1	29454701	1e-11	-0.117
1	29565801	5e-07	-0.123
1	29773701	1e-11	-0.181
1	29820101	1e-19	-0.151
1	29934201	5e-08	-0.115
1	29974201	1e-14	-0.112
1	30024201	5e-08	-0.137
1	30060101	5e-06	-0.11
1	30076501	1e-09	-0.128
1	30080301	1e-10	-0.103
1	30088601	1e-09	-0.113
1	30136501	5e-07	-0.114
1	30361201	1e-11	-0.103
1	30406401	5e-09	-0.116
2	1001	1e-100	-0.142
2	1101	1e-260	-0.126
2	1201	1e-220	-0.111
2	1301	1e-300	-0.176
2	1401	1e-260	-0.122
2	1501	1e-90	-0.102
2	1901	1e-280	-0.151
2	2001	1e-260	-0.212
2	2101	1e-95	-0.131
2	2201	1e-110	-0.141
2	2301	1e-120	-0.144
2	2401	1e-190	-0.159
2	2701	1e-150	-0.152
2	2801	1e-200	-0.17
2	3001	1e-55	-0.12
2	3301	1e-120	-0.133
2	3401	1e-280	-0.199
2	3501	1e-300	-0.208
2	3601	1e-220	-0.169
2	3701	1e-36	-0.145
2	3801	1e-75	-0.145
2	3901	1e-300	-0.192
2	4001	1e-120	-0.17
2	4101	1e-34	-0.11
2	4201	1e-38	-0.108
2	4301	1e-200	-0.2
2	4401	1e-300	-0.223
2	4501	1e-60	-0.113
2	4601	1e-55	-0.123
2	4701	1e-90	-0.126
2	4801	1e-40	-0.101
2	4901	1e-22	-0.118
2	5001	1e-65	-0.119
2	5101	1e-240	-0.211
2	5201	1e-180	-0.211
2	5301	1e-300	-0.318
2	5401	1e-300	-0.288
2	5501	1e-300	-0.232
2	5601	1e-260	-0.165
2	5701	1e-220	-0.159
2	5801	1e-140	-0.144
2	5901	1e-240	-0.197
2	6001	1e-280	-0.18
2	6101	1e-60	-0.114
2	6201	1e-300	-0.221
2	6301	1e-300	-0.2
2	6401	1e-190	-0.147
2	6501	1e-300	-0.238
2	6601	1e-300	-0.234
2	6701	1e-300	-0.238
2	6801	1e-300	-0.209
2	6901	1e-150	-0.212
2	7001	1e-220	-0.187
2	7101	1e-130	-0.149
2	7201	1e-220	-0.181
2	7301	1e-300	-0.213
2	7401	1e-300	-0.193
2	7501	1e-160	-0.111
2	7701	1e-240	-0.173
2	7801	1e-300	-0.268
2	7901	1e-300	-0.257
2	8001	1e-140	-0.188
2	8101	1e-300	-0.234
2	8201	1e-110	-0.172
2	8401	1e-55	-0.112
2	8501	1e-65	-0.151
2	8601	1e-120	-0.165
2	8701	1e-150	-0.184
2	8801	1e-85	-0.136
2	8901	1e-120	-0.187
2	9001	1e-120	-0.169
2	9101	1e-300	-0.208
2	9201	1e-300	-0.268
2	9301	1e-160	-0.166
2	9401	1e-180	-0.174
2	9501	1e-32	-0.134
2	10301	1e-120	-0.139
2	10401	1e-110	-0.159
2	40201	1e-38	-0.113
2	50401	5e-06	-0.128
2	50501	1e-19	-0.109
2	53501	1e-10	-0.107
2	55801	1e-20	-0.104
2	55901	1e-18	-0.111
2	57901	1e-42	-0.274
2	135001	1e-10	-0.103
2	196101	1e-20	-0.13
2	211001	5e-07	-0.115
2	322601	1e-10	-0.12
2	462401	1e-07	-0.141
2	483201	1e-07	-0.101
2	573901	1e-60	-0.585
2	586001	1e-11	-0.111
2	596401	1e-26	-0.158
2	596601	1e-12	-0.109
2	664701	1e-06	-0.106
2	957201	1e-13	-0.146
2	1127101	1e-07	-0.101
2	1130901	1e-13	-0.134
2	1163001	1e-11	-0.127
2	1178101	1e-10	-0.227
2	1411801	5e-08	-0.106
2	1536201	1e-17	-0.122
2	1584801	1e-14	-0.112
2	1591401	1e-10	-0.124
2	1683101	1e-55	-0.179
2	1843801	5e-07	-0.117
2	1911601	1e-10	-0.113
2	1968801	1e-10	-0.106
2	2060301	1e-11	-0.106
2	2218501	5e-08	-0.109
2	2339201	5e-10	-0.117
2	2339501	1e-07	-0.101
2	2349801	5e-10	-0.107
2	2506601	1e-05	-0.11
2	2616001	1e-11	-0.116
2	2753401	1e-16	-0.133
2	2753701	1e-18	-0.132
2	2753801	5e-06	-0.11
2	2834201	5e-07	-0.134
2	2927701	5e-09	-0.105
2	2938701	1e-20	-0.113
2	2974701	1e-19	-0.126
2	3239201	1e-32	-0.145
2	3239301	1e-34	-0.13
2	3239601	1e-32	-0.106
2	3239901	1e-70	-0.162
2	3240001	1e-50	-0.122
2	3240101	1e-60	-0.148
2	3240201	1e-75	-0.144
2	3240501	1e-50	-0.143
2	3240601	1e-95	-0.16
2	3240701	1e-80	-0.144
2	3240801	1e-160	-0.178
2	3241501	1e-19	-0.114
2	3241801	1e-32	-0.136
2	3241901	1e-50	-0.143
2	3242001	1e-55	-0.141
2	3242101	1e-28	-0.148
2	3242401	1e-28	-0.106
2	3242601	1e-34	-0.146
2	3242701	1e-46	-0.191
2	3242801	1e-16	-0.119
2	3242901	1e-16	-0.105
2	3243001	1e-16	-0.127
2	3243101	1e-34	-0.135
2	3243201	1e-17	-0.126
2	3243501	1e-55	-0.154
2	3243601	1e-55	-0.14
2	3243701	1e-30	-0.108
2	3243801	1e-13	-0.11
2	3243901	1e-20	-0.107
2	3244601	1e-50	-0.164
2	3244701	1e-110	-0.113
2	3244801	1e-95	-0.103
2	3245601	1e-110	-0.164
2	3245701	1e-34	-0.146
2	3245801	1e-50	-0.1
2	3245901	1e-28	-0.109
2	3246101	1e-40	-0.115
2	3246201	1e-55	-0.105
2	3246401	1e-60	-0.109
2	3246801	1e-07	-0.15
2	3247201	1e-12	-0.107
2	3247301	1e-110	-0.153
2	3247501	1e-65	-0.128
2	3247601	1e-60	-0.129
2	3247701	1e-55	-0.13
2	3247801	1e-32	-0.118
2	3247901	1e-85	-0.125
2	3248001	1e-44	-0.146
2	3248101	1e-44	-0.15
2	3248201	1e-50	-0.146
2	3248301	1e-70	-0.174
2	3248401	1e-200	-0.211
2	3248501	1e-100	-0.185
2	3248601	1e-75	-0.156
2	3248701	1e-16	-0.14
2	3248801	1e-50	-0.131
2	3248901	1e-65	-0.161
2	3249001	1e-150	-0.219
2	3249101	1e-300	-0.255
2	3249201	1e-75	-0.17
2	3249501	1e-24	-0.122
2	3249601	1e-55	-0.125
2	3250001	1e-36	-0.109
2	3250101	1e-20	-0.103
2	3250401	1e-80	-0.128
2	3250601	1e-20	-0.112
2	3250701	1e-60	-0.125
2	3250801	1e-46	-0.126
2	3251101	1e-160	-0.16
2	3251201	1e-50	-0.162
2	3251501	1e-55	-0.123
2	3251601	1e-140	-0.139
2	3251701	1e-55	-0.112
2	3251801	1e-20	-0.102
2	3251901	1e-32	-0.119
2	3252001	1e-42	-0.106
2	3252201	1e-55	-0.105
2	3252301	1e-36	-0.109
2	3252401	1e-34	-0.107
2	3253101	1e-50	-0.123
2	3253201	1e-85	-0.142
2	3253301	1e-50	-0.131
2	3253401	1e-50	-0.144
2	3253701	1e-50	-0.121
2	3253801	1e-22	-0.105
2	3253901	1e-55	-0.129
2	3254001	1e-14	-0.132
2	3254101	1e-30	-0.161
2	3254201	1e-60	-0.292
2	3254301	1e-110	-0.155
2	3254401	1e-75	-0.132
2	3254701	1e-26	-0.104
2	3254801	1e-30	-0.117
2	3254901	1e-170	-0.174
2	3255001	1e-85	-0.179
2	3255501	1e-46	-0.112
2	3255601	1e-55	-0.155
2	3255701	1e-70	-0.156
2	3255801	1e-120	-0.145
2	3256401	1e-36	-0.13
2	3256501	1e-14	-0.137
2	3257201	5e-08	-0.111
2	3257301	1e-20	-0.119
2	3257401	1e-90	-0.126
2	3257501	1e-55	-0.159
2	3257601	1e-120	-0.144
2	3257701	1e-110	-0.152
2	3257801	1e-95	-0.176
2	3257901	1e-22	-0.14
2	3258001	1e-110	-0.143
2	3258301	1e-55	-0.147
2	3258401	1e-90	-0.195
2	3259801	1e-36	-0.109
2	3260801	1e-110	-0.123
2	3260901	1e-60	-0.125
2	3261101	1e-46	-0.128
2	3261501	1e-34	-0.146
2	3261601	1e-100	-0.14
2	3261701	1e-95	-0.262
2	3261801	1e-95	-0.231
2	3261901	1e-42	-0.127
2	3262001	1e-20	-0.117
2	3262101	1e-50	-0.124
2	3262201	1e-90	-0.135
2	3262301	1e-28	-0.102
2	3263201	1e-65	-0.121
2	3263301	1e-55	-0.144
2	3263401	1e-34	-0.123
2	3263501	1e-130	-0.163
2	3263601	1e-48	-0.131
2	3263701	1e-30	-0.113
2	3263801	1e-36	-0.114
2	3263901	1e-44	-0.128
2	3264001	1e-70	-0.13
2	3264201	1e-70	-0.102
2	3264301	1e-42	-0.113
2	3264501	1e-48	-0.126
2	3264601	1e-140	-0.149
2	3264701	1e-70	-0.142
2	3264801	1e-95	-0.13
2	3265801	1e-26	-0.116
2	3265901	1e-80	-0.154
2	3266001	1e-85	-0.15
2	3266101	1e-80	-0.123
2	3266901	1e-50	-0.14
2	3267001	1e-38	-0.161
2	3267101	1e-220	-0.264
2	3267201	5e-10	-0.103
2	3267301	1e-48	-0.124
2	3267901	1e-100	-0.119
2	3268101	1e-85	-0.134
2	3268201	1e-85	-0.153
2	3268301	1e-15	-0.108
2	3268401	1e-19	-0.116
2	3268501	1e-24	-0.104
2	3268901	1e-65	-0.126
2	3269301	1e-100	-0.143
2	3269401	1e-60	-0.195
2	3269501	1e-120	-0.219
2	3269601	1e-120	-0.19
2	3269701	1e-120	-0.159
2	3269801	1e-55	-0.116
2	3269901	1e-60	-0.12
2	3270401	1e-85	-0.12
2	3270501	1e-120	-0.133
2	3270601	1e-48	-0.104
2	3270701	1e-50	-0.123
2	3270801	1e-42	-0.106
2	3271001	1e-40	-0.122
2	3271301	1e-32	-0.1
2	3271401	1e-44	-0.124
2	3271601	1e-65	-0.132
2	3271701	1e-30	-0.109
2	3271901	1e-26	-0.134
2	3272001	5e-10	-0.104
2	3272101	1e-120	-0.135
2	3272201	1e-55	-0.115
2	3272301	1e-44	-0.1
2	3272401	1e-65	-0.127
2	3272501	1e-70	-0.136
2	3272601	1e-70	-0.131
2	3272901	1e-42	-0.107
2	3273001	1e-20	-0.111
2	3273301	1e-06	-0.106
2	3273401	1e-95	-0.173
2	3273501	1e-300	-0.307
2	3273601	1e-190	-0.211
2	3274001	1e-75	-0.129
2	3274101	1e-140	-0.168
2	3274201	1e-100	-0.177
2	3274301	1e-160	-0.172
2	3274401	1e-55	-0.132
2	3274501	1e-32	-0.148
2	3274601	1e-120	-0.157
2	3274701	1e-80	-0.151
2	3274801	1e-48	-0.135
2	3274901	1e-150	-0.175
2	3275001	1e-90	-0.153
2	3275101	1e-55	-0.179
2	3275201	1e-110	-0.169
2	3275401	1e-19	-0.11
2	3275501	1e-48	-0.139
2	3275601	1e-300	-0.232
2	3275701	1e-75	-0.171
2	3275801	1e-190	-0.183
2	3275901	1e-50	-0.109
2	3276001	1e-180	-0.145
2	3276101	1e-300	-0.228
2	3276201	1e-180	-0.213
2	3276301	1e-130	-0.169
2	3276401	1e-75	-0.162
2	3276501	1e-140	-0.182
2	3276801	1e-65	-0.136
2	3276901	1e-90	-0.192
2	3277001	1e-300	-0.234
2	3277101	1e-50	-0.154
2	3277201	1e-60	-0.143
2	3277301	1e-100	-0.162
2	3277401	1e-19	-0.107
2	3277601	5e-09	-0.109
2	3278001	1e-32	-0.14
2	3278201	1e-60	-0.117
2	3278401	1e-20	-0.117
2	3278501	1e-48	-0.132
2	3278601	1e-40	-0.113
2	3278701	1e-160	-0.154
2	3278801	1e-60	-0.141
2	3278901	1e-50	-0.15
2	3279001	1e-110	-0.149
2	3279101	1e-65	-0.143
2	3279201	1e-55	-0.139
2	3279301	1e-44	-0.126
2	3279601	1e-10	-0.107
2	3282201	1e-28	-0.111
2	3282301	1e-20	-0.116
2	3282701	1e-46	-0.154
2	3282801	1e-10	-0.16
2	3282901	1e-200	-0.193
2	3283001	1e-18	-0.115
2	3283101	1e-50	-0.129
2	3283201	1e-55	-0.135
2	3283301	1e-36	-0.122
2	3283601	1e-34	-0.12
2	3283801	1e-55	-0.137
2	3283901	1e-12	-0.135
2	3284001	1e-38	-0.168
2	3284101	1e-95	-0.157
2	3284201	1e-34	-0.11
2	3284301	1e-13	-0.114
2	3284401	1e-34	-0.127
2	3284501	1e-55	-0.12
2	3284601	1e-16	-0.101
2	3284801	1e-36	-0.109
2	3284901	1e-70	-0.138
2	3285001	1e-28	-0.132
2	3285101	1e-170	-0.183
2	3285201	1e-36	-0.154
2	3285301	1e-46	-0.104
2	3285401	5e-06	-0.1
2	3285501	1e-32	-0.122
2	3285601	1e-160	-0.192
2	3285701	1e-120	-0.198
2	3285801	1e-100	-0.147
2	3286101	1e-20	-0.154
2	3286801	5e-08	-0.127
2	3286901	1e-50	-0.161
2	3287001	1e-42	-0.152
2	3287101	1e-40	-0.164
2	3287201	5e-06	-0.115
2	3287501	1e-55	-0.133
2	3287601	1e-22	-0.134
2	3287701	1e-17	-0.126
2	3287801	1e-22	-0.119
2	3287901	1e-50	-0.157
2	3288001	1e-30	-0.154
2	3288101	1e-55	-0.213
2	3288201	1e-55	-0.15
2	3288601	1e-44	-0.134
2	3288701	1e-55	-0.161
2	3288801	1e-10	-0.114
2	3289001	1e-50	-0.114
2	3289401	1e-17	-0.237
2	3289501	1e-24	-0.112
2	3289601	1e-70	-0.165
2	3289701	1e-140	-0.177
2	3289801	1e-120	-0.187
2	3290001	1e-50	-0.139
2	3290101	1e-36	-0.137
2	3290401	1e-44	-0.126
2	3290501	1e-24	-0.109
2	3291001	1e-28	-0.112
2	3291101	1e-28	-0.134
2	3291301	1e-20	-0.113
2	3291401	1e-28	-0.146
2	3291501	1e-75	-0.155
2	3291801	1e-14	-0.125
2	3291901	1e-70	-0.144
2	3292001	1e-65	-0.16
2	3292101	1e-26	-0.116
2	3292201	1e-90	-0.144
2	3292301	1e-36	-0.111
2	3293101	1e-11	-0.1
2	3293201	1e-22	-0.129
2	3293301	1e-36	-0.126
2	3293401	1e-55	-0.159
2	3293501	1e-300	-0.243
2	3293601	1e-170	-0.199
2	3293701	1e-190	-0.175
2	3293801	1e-110	-0.16
2	3293901	1e-280	-0.185
2	3294001	1e-130	-0.154
2	3294101	1e-20	-0.104
2	3294301	1e-170	-0.21
2	3294401	1e-32	-0.179
2	3294501	1e-75	-0.105
2	3294601	1e-85	-0.16
2	3294701	1e-34	-0.157
2	3294901	1e-18	-0.114
2	3295201	1e-70	-0.126
2	3295401	1e-100	-0.141
2	3295501	1e-60	-0.15
2	3295701	1e-34	-0.129
2	3295801	1e-38	-0.14
2	3295901	1e-80	-0.146
2	3296001	1e-26	-0.105
2	3296501	1e-42	-0.106
2	3296601	1e-22	-0.116
2	3296701	1e-50	-0.117
2	3297101	1e-36	-0.105
2	3297201	1e-100	-0.151
2	3297301	1e-24	-0.14
2	3297401	1e-42	-0.149
2	3297601	1e-240	-0.242
2	3297701	1e-300	-0.31
2	3297801	1e-70	-0.203
2	3297901	1e-65	-0.223
2	3298301	1e-90	-0.13
2	3298401	1e-150	-0.175
2	3298501	1e-95	-0.164
2	3298701	1e-90	-0.154
2	3298801	1e-190	-0.176
2	3298901	1e-100	-0.116
2	3299501	1e-90	-0.128
2	3299601	1e-75	-0.132
2	3299701	1e-50	-0.124
2	3300201	1e-55	-0.117
2	3300301	1e-50	-0.11
2	3300401	1e-26	-0.128
2	3300501	1e-75	-0.145
2	3300601	1e-48	-0.147
2	3300701	1e-34	-0.106
2	3301001	1e-55	-0.154
2	3301101	1e-160	-0.181
2	3301201	1e-60	-0.133
2	3301401	1e-22	-0.122
2	3302201	5e-06	-0.106
2	3302701	1e-28	-0.288
2	3302801	1e-60	-0.174
2	3302901	1e-24	-0.159
2	3303001	1e-32	-0.106
2	3303101	1e-140	-0.154
2	3303201	1e-170	-0.17
2	3303601	1e-85	-0.14
2	3303701	1e-110	-0.139
2	3303801	1e-280	-0.212
2	3303901	1e-300	-0.196
2	3304001	1e-22	-0.121
2	3304301	1e-38	-0.124
2	3304401	1e-55	-0.125
2	3304501	1e-26	-0.117
2	3304601	1e-46	-0.111
2	3304701	1e-26	-0.113
2	3304801	1e-130	-0.161
2	3304901	1e-70	-0.154
2	3305001	1e-80	-0.133
2	3305101	1e-44	-0.109
2	3305301	1e-14	-0.131
2	3305401	1e-120	-0.158
2	3305501	1e-80	-0.145
2	3305601	1e-42	-0.113
2	3306101	5e-09	-0.103
2	3306901	1e-50	-0.109
2	3309001	1e-38	-0.11
2	3309401	1e-26	-0.106
2	3310501	1e-90	-0.143
2	3310601	1e-110	-0.154
2	3310801	5e-09	-0.101
2	3310901	1e-100	-0.138
2	3311001	1e-60	-0.121
2	3311101	1e-22	-0.116
2	3311501	1e-26	-0.131
2	3311601	1e-17	-0.1
2	3312401	1e-65	-0.109
2	3312701	1e-10	-0.122
2	3312901	1e-190	-0.166
2	3313001	1e-190	-0.181
2	3313101	1e-300	-0.245
2	3313201	1e-300	-0.248
2	3313301	1e-150	-0.168
2	3313701	1e-150	-0.144
2	3313801	1e-55	-0.126
2	3313901	1e-42	-0.115
2	3314001	1e-130	-0.141
2	3314101	1e-70	-0.131
2	3314201	1e-60	-0.135
2	3314301	1e-240	-0.171
2	3314401	1e-260	-0.187
2	3314501	1e-100	-0.161
2	3314601	1e-110	-0.158
2	3314701	1e-190	-0.141
2	3314901	1e-75	-0.101
2	3315401	1e-38	-0.117
2	3315501	1e-11	-0.113
2	3315601	1e-50	-0.114
2	3315801	1e-55	-0.108
2	3315901	1e-36	-0.105
2	3317101	1e-55	-0.133
2	3317201	1e-75	-0.146
2	3317301	1e-42	-0.136
2	3317401	1e-95	-0.148
2	3317501	1e-46	-0.152
2	3317601	1e-28	-0.117
2	3317801	1e-10	-0.112
2	3317901	1e-48	-0.124
2	3318401	1e-32	-0.146
2	3318701	1e-32	-0.119
2	3319101	1e-38	-0.125
2	3319201	1e-60	-0.117
2	3319401	1e-30	-0.111
2	3319501	1e-65	-0.141
2	3319601	1e-48	-0.129
2	3319701	1e-60	-0.133
2	3319801	1e-24	-0.126
2	3319901	1e-80	-0.161
2	3320001	1e-34	-0.13
2	3320101	1e-75	-0.14
2	3320201	1e-44	-0.13
2	3320301	1e-100	-0.161
2	3320401	1e-40	-0.106
2	3320501	1e-38	-0.106
2	3320701	1e-22	-0.118
2	3321001	5e-08	-0.103
2	3321201	1e-44	-0.109
2	3321301	1e-90	-0.162
2	3321401	1e-40	-0.133
2	3321501	1e-40	-0.107
2	3321901	1e-70	-0.122
2	3322401	1e-30	-0.105
2	3322501	1e-55	-0.121
2	3322601	1e-36	-0.114
2	3323001	1e-70	-0.128
2	3323101	1e-26	-0.121
2	3323201	1e-70	-0.109
2	3323301	1e-70	-0.118
2	3324001	1e-10	-0.105
2	3324101	1e-42	-0.116
2	3324201	1e-26	-0.101
2	3324601	1e-24	-0.102
2	3324901	1e-130	-0.154
2	3325001	1e-22	-0.11
2	3325301	1e-75	-0.112
2	3325401	1e-38	-0.136
2	3325501	1e-240	-0.182
2	3325601	1e-180	-0.184
2	3325901	1e-18	-0.127
2	3326201	1e-95	-0.142
2	3326301	1e-50	-0.191
2	3326401	1e-55	-0.12
2	3326601	1e-24	-0.111
2	3326701	1e-70	-0.133
2	3327001	1e-40	-0.109
2	3327101	1e-30	-0.133
2	3327201	1e-120	-0.147
2	3327301	1e-65	-0.145
2	3327401	1e-26	-0.114
2	3327501	1e-170	-0.171
2	3327701	1e-26	-0.102
2	3327801	1e-55	-0.122
2	3327901	1e-34	-0.114
2	3328301	1e-12	-0.144
2	3328401	1e-65	-0.273
2	3328701	1e-36	-0.103
2	3329501	1e-12	-0.114
2	3330301	1e-22	-0.11
2	3330401	1e-50	-0.116
2	3330501	1e-26	-0.121
2	3330601	1e-40	-0.105
2	3330701	1e-55	-0.118
2	3330901	1e-75	-0.107
2	3331201	1e-06	-0.104
2	3332501	1e-18	-0.153
2	3332601	1e-14	-0.112
2	3332701	1e-50	-0.132
2	3332801	1e-150	-0.143
2	3332901	1e-190	-0.189
2	3333001	1e-300	-0.205
2	3333101	1e-120	-0.163
2	3333201	1e-300	-0.208
2	3333301	1e-42	-0.122
2	3333401	1e-200	-0.237
2	3333501	1e-280	-0.214
2	3333601	1e-60	-0.146
2	3333701	1e-240	-0.195
2	3333801	1e-160	-0.186
2	3334001	1e-100	-0.131
2	3334101	1e-130	-0.151
2	3334201	1e-55	-0.123
2	3334301	1e-120	-0.134
2	3334401	1e-190	-0.141
2	3334501	1e-120	-0.126
2	3335201	1e-200	-0.144
2	3335301	1e-26	-0.112
2	3335401	1e-48	-0.109
2	3335501	1e-260	-0.175
2	3335601	1e-300	-0.216
2	3335701	1e-200	-0.204
2	3335801	1e-100	-0.161
2	3336001	1e-55	-0.114
2	3336101	1e-30	-0.117
2	3336401	1e-50	-0.108
2	3336501	1e-85	-0.124
2	3336601	1e-150	-0.171
2	3336701	1e-220	-0.193
2	3336801	1e-75	-0.161
2	3336901	1e-300	-0.273
2	3337001	1e-170	-0.232
2	3337101	1e-300	-0.261
2	3337201	1e-130	-0.218
2	3337301	1e-22	-0.1
2	3337601	1e-38	-0.103
2	3338001	1e-75	-0.108
2	3339601	1e-10	-0.107
2	3339701	1e-22	-0.112
2	3339801	1e-34	-0.106
2	3339901	1e-20	-0.114
2	3340001	1e-48	-0.13
2	3340101	1e-28	-0.122
2	3340201	1e-40	-0.129
2	3340301	1e-11	-0.111
2	3340401	1e-48	-0.116
2	3340501	1e-19	-0.1
2	3340601	1e-44	-0.17
2	3341001	1e-110	-0.145
2	3341101	1e-60	-0.116
2	3341201	1e-40	-0.145
2	3341301	1e-75	-0.146
2	3341401	1e-28	-0.126
2	3341701	1e-38	-0.109
2	3342101	1e-42	-0.194
2	3342201	1e-200	-0.192
2	3342301	1e-40	-0.114
2	3342401	1e-48	-0.121
2	3342501	1e-13	-0.12
2	3342801	1e-10	-0.102
2	3343201	1e-38	-0.124
2	3343301	1e-24	-0.118
2	3343401	1e-120	-0.185
2	3343501	1e-44	-0.203
2	3343601	1e-26	-0.103
2	3344001	1e-55	-0.128
2	3344101	1e-13	-0.134
2	3344201	1e-22	-0.116
2	3344501	1e-20	-0.1
2	3344601	1e-24	-0.143
2	3344701	1e-48	-0.137
2	3344801	1e-55	-0.124
2	3345101	1e-38	-0.104
2	3345201	1e-70	-0.119
2	3345301	1e-44	-0.141
2	3345401	1e-200	-0.187
2	3345501	1e-70	-0.138
2	3345701	1e-70	-0.129
2	3345801	1e-130	-0.161
2	3345901	5e-08	-0.157
2	3346001	1e-38	-0.102
2	3346101	1e-19	-0.101
2	3346301	1e-38	-0.148
2	3346401	1e-42	-0.166
2	3346501	1e-95	-0.198
2	3346601	1e-38	-0.139
2	3346701	1e-140	-0.136
2	3347301	1e-30	-0.124
2	3347401	1e-70	-0.17
2	3347501	1e-48	-0.111
2	3347601	1e-95	-0.159
2	3347701	1e-120	-0.128
2	3348001	1e-19	-0.106
2	3348301	1e-38	-0.104
2	3348501	1e-46	-0.125
2	3348601	1e-28	-0.107
2	3348701	1e-65	-0.122
2	3348901	1e-130	-0.149
2	3349001	1e-170	-0.2
2	3349101	1e-300	-0.205
2	3349201	1e-48	-0.159
2	3349301	1e-50	-0.128
2	3349401	1e-80	-0.132
2	3349601	1e-65	-0.112
2	3349701	1e-24	-0.111
2	3349801	1e-22	-0.101
2	3349901	1e-20	-0.102
2	3350001	1e-36	-0.105
2	3350101	1e-42	-0.119
2	3350201	1e-130	-0.179
2	3350301	1e-70	-0.176
2	3350401	1e-22	-0.148
2	3350601	1e-85	-0.143
2	3350701	1e-50	-0.106
2	3350901	1e-85	-0.124
2	3351501	1e-46	-0.124
2	3351601	1e-80	-0.102
2	3352501	1e-70	-0.117
2	3352701	1e-50	-0.106
2	3352901	1e-32	-0.105
2	3353201	1e-70	-0.133
2	3353301	1e-55	-0.142
2	3353801	1e-17	-0.128
2	3353901	1e-24	-0.118
2	3354101	1e-22	-0.109
2	3354601	1e-130	-0.136
2	3354701	1e-46	-0.115
2	3354801	1e-42	-0.124
2	3354901	1e-70	-0.124
2	3355001	1e-120	-0.159
2	3355201	1e-50	-0.146
2	3355301	1e-50	-0.105
2	3355501	1e-32	-0.109
2	3355601	1e-26	-0.153
2	3355701	1e-30	-0.123
2	3356101	1e-60	-0.132
2	3356301	1e-18	-0.101
2	3356401	1e-50	-0.132
2	3356501	1e-65	-0.123
2	3356701	1e-42	-0.115
2	3356801	1e-55	-0.123
2	3356901	1e-80	-0.103
2	3357601	1e-80	-0.128
2	3357701	1e-42	-0.127
2	3357801	1e-17	-0.103
2	3357901	1e-100	-0.118
2	3358001	1e-22	-0.142
2	3358101	1e-55	-0.121
2	3358201	1e-28	-0.111
2	3358301	1e-26	-0.106
2	3358501	1e-95	-0.126
2	3358601	1e-75	-0.135
2	3358701	1e-46	-0.119
2	3358901	1e-22	-0.104
2	3359101	1e-75	-0.126
2	3359201	5e-10	-0.101
2	3359301	1e-110	-0.186
2	3359401	1e-65	-0.146
2	3359901	1e-70	-0.116
2	3360001	1e-70	-0.111
2	3360901	1e-85	-0.114
2	3361101	1e-46	-0.119
2	3361201	1e-40	-0.103
2	3361901	1e-65	-0.194
2	3362001	1e-110	-0.139
2	3362101	1e-280	-0.2
2	3362201	1e-70	-0.156
2	3362701	1e-36	-0.13
2	3362801	1e-240	-0.191
2	3362901	1e-130	-0.176
2	3363001	1e-160	-0.168
2	3363201	1e-80	-0.156
2	3363301	1e-190	-0.215
2	3363401	1e-150	-0.185
2	3363501	1e-95	-0.178
2	3363601	1e-240	-0.229
2	3363701	1e-90	-0.16
2	3364301	1e-18	-0.112
2	3364601	1e-30	-0.12
2	3364701	1e-32	-0.106
2	3364901	1e-24	-0.109
2	3365001	1e-55	-0.112
2	3365101	1e-34	-0.135
2	3365201	1e-34	-0.153
2	3365301	1e-42	-0.147
2	3365401	1e-85	-0.14
2	3366601	1e-95	-0.113
2	3367501	1e-55	-0.115
2	3367801	1e-22	-0.118
2	3368101	1e-16	-0.114
2	3368301	1e-24	-0.125
2	3368401	1e-50	-0.159
2	3368501	1e-28	-0.113
2	3368701	1e-28	-0.2
2	3369901	1e-15	-0.11
2	3370001	1e-20	-0.114
2	3370401	1e-34	-0.118
2	3370601	1e-11	-0.104
2	3370801	1e-20	-0.104
2	3371101	1e-18	-0.12
2	3371201	1e-28	-0.108
2	3371301	1e-26	-0.109
2	3371401	1e-28	-0.117
2	3372201	1e-26	-0.123
2	3372301	1e-17	-0.132
2	3372401	1e-46	-0.158
2	3372501	1e-22	-0.126
2	3373001	1e-10	-0.103
2	3373101	1e-26	-0.104
2	3373201	1e-26	-0.126
2	3373701	1e-20	-0.103
2	3373801	1e-50	-0.132
2	3373901	1e-26	-0.112
2	3374001	1e-24	-0.103
2	3374101	1e-24	-0.103
2	3374201	1e-30	-0.136
2	3374301	1e-50	-0.137
2	3374401	1e-32	-0.124
2	3374601	1e-15	-0.108
2	3374701	1e-70	-0.132
2	3374801	1e-16	-0.101
2	3374901	1e-24	-0.102
2	3375701	1e-30	-0.1
2	3378201	1e-65	-0.102
2	3378401	1e-50	-0.121
2	3378501	1e-80	-0.144
2	3378601	1e-44	-0.106
2	3379001	1e-65	-0.107
2	3380901	1e-55	-0.115
2	3381001	1e-65	-0.133
2	3381101	1e-19	-0.14
2	3383101	1e-22	-0.109
2	3385501	1e-75	-0.102
2	3386001	1e-90	-0.176
2	3386101	1e-130	-0.302
2	3386201	1e-10	-0.102
2	3387001	1e-30	-0.107
2	3387101	1e-130	-0.132
2	3387201	1e-85	-0.113
2	3388501	1e-55	-0.1
2	3388601	1e-240	-0.15
2	3388701	1e-85	-0.138
2	3388801	1e-100	-0.114
2	3388901	1e-130	-0.143
2	3389001	1e-160	-0.164
2	3389101	1e-300	-0.146
2	3389401	1e-220	-0.141
2	3389501	1e-220	-0.131
2	3389601	1e-200	-0.131
2	3389701	1e-180	-0.165
2	3389801	1e-260	-0.16
2	3389901	1e-260	-0.163
2	3390001	1e-65	-0.11
2	3391401	1e-220	-0.127
2	3391501	1e-42	-0.1
2	3391801	1e-90	-0.128
2	3391901	1e-140	-0.132
2	3392001	1e-260	-0.149
2	3392101	1e-30	-0.12
2	3392201	1e-65	-0.106
2	3392301	1e-140	-0.112
2	3392401	1e-200	-0.122
2	3392601	1e-120	-0.111
2	3392701	1e-46	-0.124
2	3392801	1e-120	-0.173
2	3393001	1e-130	-0.108
2	3393301	1e-55	-0.12
2	3393401	1e-140	-0.11
2	3393901	1e-300	-0.167
2	3394001	1e-200	-0.137
2	3394501	1e-36	-0.105
2	3396401	1e-90	-0.208
2	3396501	1e-80	-0.145
2	3396901	1e-90	-0.109
2	3397601	1e-50	-0.104
2	3397701	1e-65	-0.245
2	3398501	1e-75	-0.11
2	3398701	1e-150	-0.107
2	3398801	1e-80	-0.101
2	3398901	1e-220	-0.133
2	3399001	1e-75	-0.119
2	3399101	1e-280	-0.117
2	3400901	1e-120	-0.136
2	3401001	1e-240	-0.158
2	3401101	1e-70	-0.108
2	3401201	1e-160	-0.112
2	3401301	1e-65	-0.109
2	3401501	1e-110	-0.126
2	3401601	1e-65	-0.114
2	3401701	1e-22	-0.104
2	3401801	1e-44	-0.116
2	3401901	1e-32	-0.155
2	3402001	1e-80	-0.132
2	3402401	1e-26	-0.141
2	3403201	1e-32	-0.104
2	3403301	1e-110	-0.132
2	3403401	1e-22	-0.144
2	3403501	1e-75	-0.131
2	3403801	1e-36	-0.11
2	3403901	1e-70	-0.13
2	3404001	1e-65	-0.123
2	3404101	1e-50	-0.111
2	3406001	1e-20	-0.107
2	3407301	1e-120	-0.103
2	3410001	1e-40	-0.112
2	3410101	1e-150	-0.183
2	3410501	1e-60	-0.123
2	3411201	1e-110	-0.118
2	3411301	1e-110	-0.115
2	3411401	1e-200	-0.122
2	3411501	1e-100	-0.119
2	3411601	1e-85	-0.153
2	3411701	1e-140	-0.139
2	3411801	1e-55	-0.105
2	3411901	1e-110	-0.254
2	3412001	1e-280	-0.196
2	3412101	1e-150	-0.133
2	3412201	1e-140	-0.118
2	3412301	1e-90	-0.107
2	3413101	1e-120	-0.118
2	3414801	1e-22	-0.101
2	3415901	1e-85	-0.104
2	3417501	1e-85	-0.102
2	3418701	1e-180	-0.103
2	3419101	1e-70	-0.208
2	3419501	1e-90	-0.118
2	3419701	1e-90	-0.1
2	3419801	1e-170	-0.117
2	3419901	1e-180	-0.132
2	3420701	1e-120	-0.117
2	3420801	1e-95	-0.16
2	3421301	1e-95	-0.132
2	3421401	1e-75	-0.13
2	3421501	1e-240	-0.159
2	3421601	1e-100	-0.114
2	3421701	1e-280	-0.158
2	3421801	1e-80	-0.123
2	3421901	1e-46	-0.187
2	3422001	1e-140	-0.194
2	3422101	1e-110	-0.116
2	3422501	1e-90	-0.103
2	3423201	1e-100	-0.101
2	3424401	1e-190	-0.118
2	3424501	1e-44	-0.104
2	3424701	1e-40	-0.134
2	3424801	1e-120	-0.154
2	3424901	1e-180	-0.135
2	3425201	1e-120	-0.119
2	3425701	1e-90	-0.104
2	3435801	1e-100	-0.102
2	3436901	1e-12	-0.128
2	3437001	1e-30	-0.128
2	3438801	1e-42	-0.113
2	3439201	1e-95	-0.115
2	3441701	1e-60	-0.164
2	3442501	1e-160	-0.102
2	3442601	1e-110	-0.12
2	3442701	1e-190	-0.13
2	3442801	1e-220	-0.151
2	3442901	1e-100	-0.121
2	3443001	1e-90	-0.104
2	3443301	1e-120	-0.133
2	3443401	1e-150	-0.155
2	3444701	1e-140	-0.111
2	3445801	1e-100	-0.112
2	3445901	1e-120	-0.134
2	3446601	1e-65	-0.127
2	3446701	1e-100	-0.138
2	3449301	1e-120	-0.101
2	3453601	1e-26	-0.123
2	3453701	1e-38	-0.13
2	3454601	1e-120	-0.114
2	3454701	1e-110	-0.108
2	3456201	1e-30	-0.105
2	3456901	1e-70	-0.148
2	3457001	1e-32	-0.134
2	3457801	1e-20	-0.122
2	3459001	1e-160	-0.115
2	3459501	5e-06	-0.118
2	3460701	1e-100	-0.104
2	3461001	1e-130	-0.105
2	3461901	1e-20	-0.159
2	3462801	1e-28	-0.102
2	3462901	1e-130	-0.123
2	3468101	1e-07	-0.103
2	3469401	1e-120	-0.177
2	3469701	1e-180	-0.105
2	3470901	1e-75	-0.102
2	3471301	1e-60	-0.132
2	3471401	1e-280	-0.139
2	3471501	1e-32	-0.1
2	3471601	1e-130	-0.132
2	3472301	1e-150	-0.129
2	3475501	1e-100	-0.103
2	3476701	1e-120	-0.215
2	3476801	1e-100	-0.255
2	3478601	1e-90	-0.1
2	3486501	1e-130	-0.102
2	3487901	1e-44	-0.102
2	3488001	1e-60	-0.103
2	3488101	1e-65	-0.102
2	3488801	1e-100	-0.164
2	3489701	1e-85	-0.107
2	3491201	1e-55	-0.123
2	3491901	1e-26	-0.101
2	3493501	1e-100	-0.108
2	3493601	1e-80	-0.125
2	3493701	1e-90	-0.106
2	3494401	1e-80	-0.112
2	3497001	1e-80	-0.115
2	3497101	1e-170	-0.11
2	3498101	5e-06	-0.11
2	3499501	1e-150	-0.101
2	3501201	1e-95	-0.123
2	3501301	1e-95	-0.238
2	3501801	1e-60	-0.103
2	3502301	1e-19	-0.112
2	3502501	1e-90	-0.15
2	3502601	1e-44	-0.142
2	3502701	1e-18	-0.101
2	3503801	1e-26	-0.109
2	3504101	1e-15	-0.106
2	3504201	1e-24	-0.114
2	3505501	1e-32	-0.118
2	3506301	1e-19	-0.107
2	3506401	1e-30	-0.131
2	3506501	5e-08	-0.13
2	3506601	1e-65	-0.159
2	3506701	1e-06	-0.107
2	3507201	1e-28	-0.126
2	3507301	1e-36	-0.104
2	3507901	1e-20	-0.106
2	3508001	1e-46	-0.135
2	3508401	1e-32	-0.115
2	3508501	1e-55	-0.133
2	3508801	1e-17	-0.109
2	3508901	1e-100	-0.142
2	3509001	1e-16	-0.101
2	3509201	1e-38	-0.142
2	3509301	1e-120	-0.156
2	3509401	1e-55	-0.135
2	3509501	1e-26	-0.123
2	3509601	1e-40	-0.151
2	3591401	1e-11	-0.107
2	3719001	1e-20	-0.105
2	3753401	1e-40	-0.129
2	3843101	5e-06	-0.134
2	3856301	1e-20	-0.265
2	3922701	1e-05	-0.103
2	3966101	1e-14	-0.2
2	4129701	1e-20	-0.15
2	4129901	1e-22	-0.125
2	4188201	1e-15	-0.191
2	4197301	1e-28	-0.138
2	4209801	1e-19	-0.197
2	4221501	1e-10	-0.105
2	4224701	1e-36	-0.13
2	4226701	5e-06	-0.104
2	4311401	1e-11	-0.134
2	4311501	5e-08	-0.11
2	4448901	1e-10	-0.12
2	4632501	5e-09	-0.136
2	4697801	1e-17	-0.256
2	4734301	5e-07	-0.116
2	5074201	1e-12	-0.11
2	5074301	1e-22	-0.134
2	5074601	1e-20	-0.19
2	5075001	5e-10	-0.125
2	5076601	5e-09	-0.101
2	5078201	1e-48	-0.211
2	5078301	1e-50	-0.195
2	5099001	1e-12	-0.107
2	5118401	5e-09	-0.128
2	5296401	5e-08	-0.119
2	5351601	1e-11	-0.148
2	5446601	5e-08	-0.101
2	5567801	1e-10	-0.117
2	5569501	1e-14	-0.153
2	5638901	1e-08	-0.143
2	5658901	1e-100	-0.202
2	5659001	1e-60	-0.168
2	5691701	1e-14	-0.131
2	5808401	1e-17	-0.121
2	5910201	5e-07	-0.142
2	5946901	5e-07	-0.101
2	6237801	1e-12	-0.124
2	6311901	5e-07	-0.107
2	6599601	1e-24	-0.222
2	6634801	1e-10	-0.11
2	6707201	1e-06	-0.109
2	6799801	1e-24	-0.157
2	6806101	1e-24	-0.108
2	6886101	5e-06	-0.128
2	6889901	1e-22	-0.106
2	6907401	5e-08	-0.102
2	7022401	1e-05	-0.109
2	7191001	1e-90	-0.125
2	7191101	1e-170	-0.14
2	7191201	1e-140	-0.159
2	7191301	1e-150	-0.16
2	7191401	1e-95	-0.144
2	7249601	1e-09	-0.101
2	7309201	1e-05	-0.101
2	7538401	1e-07	-0.11
2	7570301	1e-13	-0.115
2	7610701	1e-10	-0.112
2	7791301	1e-12	-0.18
2	7794201	1e-05	-0.188
2	7799801	5e-07	-0.105
2	7801101	5e-06	-0.115
2	7820501	1e-10	-0.102
2	7848701	1e-18	-0.151
2	8016601	1e-14	-0.207
2	8017401	5e-07	-0.102
2	8075901	1e-11	-0.112
2	8098201	1e-11	-0.106
2	8130201	1e-11	-0.157
2	8132901	1e-32	-0.164
2	8226101	1e-06	-0.144
2	8313401	1e-13	-0.113
2	8416801	1e-05	-0.101
2	8434701	1e-07	-0.135
2	8442301	5e-08	-0.102
2	8480201	1e-07	-0.144
2	8504401	5e-06	-0.107
2	8590501	5e-09	-0.128
2	8715101	5e-10	-0.124
2	8771901	5e-07	-0.129
2	8789801	1e-12	-0.119
2	8859701	1e-05	-0.121
2	8904401	1e-16	-0.159
2	8927201	5e-10	-0.113
2	8934301	1e-12	-0.13
2	8960201	1e-09	-0.107
2	9208301	5e-09	-0.108
2	9251901	1e-17	-0.162
2	9366401	1e-11	-0.168
2	9462001	1e-12	-0.127
2	9587301	1e-15	-0.141
2	9624901	5e-06	-0.104
2	9740601	5e-09	-0.108
2	9742401	1e-19	-0.106
2	9821901	5e-07	-0.102
2	9917601	1e-55	-0.103
2	9930401	5e-09	-0.105
2	9930701	1e-11	-0.126
2	9930801	1e-13	-0.101
2	10099801	5e-09	-0.111
2	10101201	1e-13	-0.219
2	10201501	1e-16	-0.123
2	10341801	5e-07	-0.1
2	10419101	1e-13	-0.136
2	10459301	1e-11	-0.111
2	10486501	1e-14	-0.12
2	10494301	1e-22	-0.153
2	10719101	1e-10	-0.132
2	10911601	5e-09	-0.114
2	10956701	1e-13	-0.119
2	11060801	1e-24	-0.24
2	11132201	5e-06	-0.126
2	11155001	1e-05	-0.114
2	11155501	1e-08	-0.104
2	11168701	1e-12	-0.144
2	11218101	1e-14	-0.163
2	11246401	1e-20	-0.214
2	11277001	5e-09	-0.11
2	11287901	5e-08	-0.137
2	11402401	1e-08	-0.122
2	11402801	1e-42	-0.101
2	11466101	5e-10	-0.132
2	11484701	5e-06	-0.107
2	11552001	5e-06	-0.119
2	11614601	5e-10	-0.137
2	11627801	1e-10	-0.158
2	11631301	1e-05	-0.122
2	11703101	5e-07	-0.153
2	11784601	5e-09	-0.102
2	11868101	5e-06	-0.12
2	11868201	1e-14	-0.131
2	11879501	1e-06	-0.103
2	11883801	5e-06	-0.104
2	11958901	5e-07	-0.101
2	11983101	5e-09	-0.136
2	12040401	1e-12	-0.151
2	12060701	5e-10	-0.133
2	12061101	1e-18	-0.143
2	12144901	1e-12	-0.112
2	12174801	1e-10	-0.115
2	12219501	5e-06	-0.121
2	12416101	1e-18	-0.114
2	12485701	1e-11	-0.101
2	12540701	1e-13	-0.109
2	12656701	5e-08	-0.101
2	12669501	1e-16	-0.196
2	12827901	5e-06	-0.118
2	13048201	5e-08	-0.123
2	13121401	1e-13	-0.136
2	13123801	1e-07	-0.105
2	13195401	1e-16	-0.139
2	13364501	1e-15	-0.129
2	13418001	1e-05	-0.105
2	13419401	1e-26	-0.249
2	13589701	5e-07	-0.143
2	13599201	5e-08	-0.119
2	13681401	5e-07	-0.126
2	13731001	5e-09	-0.106
2	13785801	5e-08	-0.143
2	13832501	1e-07	-0.114
2	13866201	1e-10	-0.116
2	13884401	5e-06	-0.114
2	13961301	1e-08	-0.105
2	13998601	1e-18	-0.183
2	14037201	1e-10	-0.135
2	14237201	5e-06	-0.112
2	14582201	5e-07	-0.101
2	14610501	5e-10	-0.116
2	14675001	1e-110	-0.103
2	14724901	1e-14	-0.214
2	14729501	5e-07	-0.119
2	14776401	1e-06	-0.109
2	14815001	5e-10	-0.104
2	14816201	1e-12	-0.117
2	14824601	1e-10	-0.152
2	14893001	1e-20	-0.138
2	14927901	1e-12	-0.102
2	14961201	1e-13	-0.106
2	14967401	1e-13	-0.101
2	14969301	5e-06	-0.128
2	14975001	1e-05	-0.104
2	14989401	1e-08	-0.101
2	15261901	5e-10	-0.111
2	15321401	1e-14	-0.137
2	15366501	5e-08	-0.145
2	15405201	1e-24	-0.139
2	15430601	1e-15	-0.211
2	15595701	1e-20	-0.11
2	15612201	1e-05	-0.11
2	15809801	1e-13	-0.121
2	16037101	5e-06	-0.105
2	16104701	1e-07	-0.109
2	16135601	1e-06	-0.109
2	16228201	1e-10	-0.142
2	16325501	1e-07	-0.118
2	16422301	1e-13	-0.11
2	16536101	1e-16	-0.141
2	16728401	1e-22	-0.16
2	16787101	1e-22	-0.152
2	17014001	5e-07	-0.139
2	17020001	1e-12	-0.206
2	17058801	1e-12	-0.107
2	17077701	1e-07	-0.126
2	17103501	1e-05	-0.105
2	17134401	5e-07	-0.11
2	17185401	5e-07	-0.105
2	17187601	1e-05	-0.131
2	17255201	1e-05	-0.101
2	17305301	5e-09	-0.133
2	17337401	1e-20	-0.197
2	17362601	1e-11	-0.133
2	17375301	1e-08	-0.104
2	17411701	1e-10	-0.108
2	17511401	1e-11	-0.175
2	17515001	5e-10	-0.154
2	17530801	1e-42	-0.14
2	17530901	5e-06	-0.112
2	17617301	1e-08	-0.139
2	17676001	1e-24	-0.113
2	17692501	1e-11	-0.108
2	17705601	5e-06	-0.102
2	17842401	1e-18	-0.159
2	18101601	1e-12	-0.163
2	18130801	1e-08	-0.149
2	18181701	5e-06	-0.123
2	18277701	5e-08	-0.105
2	18319801	1e-10	-0.144
2	18506101	5e-10	-0.106
2	18543801	1e-11	-0.134
2	18549301	1e-10	-0.124
2	18703301	5e-09	-0.105
2	18738501	5e-08	-0.1
2	18838201	1e-06	-0.121
2	18899601	5e-08	-0.106
2	18931101	1e-07	-0.135
2	18931501	1e-12	-0.133
2	18968301	1e-13	-0.149
2	18969301	5e-09	-0.131
2	19073901	1e-07	-0.127
2	19374301	1e-07	-0.128
2	19389201	1e-05	-0.104
2	19444101	5e-08	-0.121
2	19458501	1e-20	-0.134
2	19518101	5e-08	-0.113
2	19570601	1e-65	-0.103
2	19579401	5e-10	-0.106
2	19634501	1e-10	-0.104
2	19653801	5e-08	-0.146
2	19656101	5e-07	-0.113
2	19660301	1e-05	-0.116
2	19675601	1e-30	-0.221
2	19681801	1e-17	-0.169
3	140801	5e-08	-0.12
3	215101	1e-16	-0.119
3	315201	1e-14	-0.134
3	438401	5e-06	-0.119
3	438501	5e-06	-0.103
3	525901	1e-18	-0.148
3	526001	1e-65	-0.238
3	526101	1e-50	-0.207
3	534301	5e-06	-0.109
3	582001	5e-09	-0.187
3	678901	5e-06	-0.103
3	683101	1e-12	-0.156
3	691101	1e-14	-0.102
3	721801	1e-08	-0.102
3	875001	5e-06	-0.12
3	917201	1e-11	-0.136
3	917601	5e-07	-0.111
3	972101	1e-10	-0.16
3	1017901	1e-10	-0.121
3	1205401	1e-10	-0.147
3	1344301	5e-09	-0.146
3	1393601	5e-09	-0.113
3	1501201	5e-10	-0.107
3	1641001	1e-09	-0.107
3	1743901	1e-16	-0.123
3	1906001	1e-12	-0.125
3	1946101	5e-08	-0.133
3	1946301	5e-06	-0.112
3	1961301	1e-70	-0.172
3	1961701	1e-50	-0.143
3	1961801	1e-40	-0.129
3	1962201	1e-60	-0.147
3	1962401	1e-30	-0.15
3	1962501	1e-38	-0.155
3	1971301	1e-30	-0.149
3	1971401	1e-50	-0.159
3	1971901	1e-28	-0.166
3	1972001	1e-95	-0.295
3	2025001	5e-06	-0.124
3	2071701	1e-20	-0.125
3	2111501	1e-12	-0.194
3	2204401	1e-10	-0.101
3	2269801	5e-06	-0.116
3	2277901	5e-06	-0.117
3	2326701	1e-10	-0.127
3	2393101	1e-15	-0.104
3	2402201	1e-22	-0.231
3	2449201	1e-06	-0.146
3	2466701	1e-12	-0.105
3	2593701	1e-06	-0.123
3	2630201	5e-07	-0.113
3	2690001	1e-09	-0.107
3	2731501	5e-09	-0.116
3	2769701	1e-110	-0.109
3	2813201	1e-30	-0.132
3	2820301	5e-06	-0.112
3	2860301	1e-22	-0.164
3	2935601	5e-06	-0.104
3	2959801	1e-32	-0.175
3	2967701	5e-08	-0.119
3	3042401	5e-06	-0.136
3	3112501	1e-34	-0.115
3	3115401	1e-42	-0.103
3	3115501	1e-22	-0.168
3	3120401	1e-34	-0.142
3	3124101	1e-14	-0.124
3	3124401	1e-14	-0.121
3	3143001	1e-09	-0.128
3	3180601	1e-50	-0.102
3	3235801	1e-11	-0.127
3	3270101	1e-22	-0.136
3	3288601	5e-08	-0.103
3	3397901	1e-13	-0.155
3	3484401	1e-07	-0.152
3	3699601	1e-80	-0.102
3	3733601	1e-07	-0.119
3	3960001	1e-12	-0.119
3	4016201	1e-10	-0.133
3	4027101	1e-15	-0.128
3	4060501	5e-06	-0.117
3	4211201	1e-18	-0.21
3	4237901	1e-10	-0.104
3	4248901	5e-08	-0.106
3	4338601	1e-05	-0.112
3	4417601	1e-18	-0.152
3	4467401	1e-10	-0.109
3	4515301	5e-07	-0.112
3	4563001	5e-08	-0.105
3	4563601	1e-07	-0.122
3	4631501	5e-08	-0.15
3	4699901	1e-11	-0.187
3	4965701	1e-11	-0.184
3	5007601	1e-55	-0.172
3	5010301	1e-11	-0.135
3	5019601	1e-05	-0.137
3	5088901	5e-07	-0.119
3	5113001	1e-12	-0.211
3	5195801	1e-08	-0.115
3	5270601	1e-13	-0.107
3	5357401	1e-07	-0.118
3	5368401	1e-05	-0.102
3	5412501	1e-16	-0.239
3	5664701	1e-13	-0.161
3	5757401	1e-18	-0.135
3	5773701	1e-06	-0.102
3	5810701	5e-09	-0.11
3	5815101	1e-08	-0.127
3	6029301	5e-06	-0.114
3	6131101	5e-06	-0.106
3	6134801	1e-11	-0.194
3	6200001	1e-20	-0.135
3	6204101	1e-13	-0.159
3	6279001	1e-10	-0.152
3	6315401	1e-05	-0.126
3	6316201	1e-18	-0.161
3	6426001	5e-06	-0.129
3	6640501	5e-06	-0.114
3	6755301	1e-09	-0.116
3	6767401	1e-11	-0.124
3	6828201	1e-16	-0.108
3	6841801	1e-110	-0.109
3	6857301	5e-10	-0.101
3	6862601	1e-07	-0.113
3	6867601	1e-05	-0.131
3	6880601	1e-08	-0.101
3	6961101	1e-06	-0.127
3	7010001	1e-10	-0.125
3	7176501	5e-08	-0.109
3	7188101	5e-08	-0.101
3	7205001	5e-09	-0.105
3	7244201	1e-06	-0.11
3	7349001	1e-11	-0.105
3	7392301	1e-17	-0.102
3	7442501	1e-08	-0.115
3	7547801	5e-08	-0.123
3	7548601	5e-08	-0.105
3	7569101	1e-09	-0.111
3	7583301	5e-08	-0.115
3	7806901	5e-08	-0.114
3	7807301	1e-19	-0.11
3	7876101	1e-11	-0.112
3	7906301	5e-09	-0.102
3	7955101	5e-08	-0.104
3	7970501	5e-07	-0.135
3	8142201	1e-13	-0.107
3	8410801	1e-11	-0.104
3	8410901	1e-44	-0.141
3	8411001	1e-28	-0.115
3	8416001	5e-10	-0.104
3	8429801	1e-11	-0.134
3	8469701	1e-12	-0.149
3	8471101	5e-07	-0.109
3	8547801	1e-12	-0.105
3	8643001	1e-11	-0.136
3	8677401	1e-07	-0.147
3	8748401	1e-09	-0.147
3	8789501	1e-46	-0.128
3	8789601	1e-75	-0.262
3	8789701	1e-32	-0.211
3	8790001	1e-11	-0.18
3	8790101	1e-09	-0.169
3	8790201	1e-70	-0.252
3	8790601	5e-07	-0.102
3	8791701	1e-07	-0.103
3	8791801	5e-08	-0.111
3	8836301	5e-09	-0.14
3	8907701	1e-11	-0.155
3	8972201	1e-14	-0.135
3	8989101	5e-08	-0.131
3	9082501	1e-11	-0.17
3	9107301	1e-11	-0.134
3	9107701	1e-19	-0.229
3	9118001	1e-12	-0.131
3	9140001	1e-13	-0.114
3	9222401	1e-10	-0.122
3	9251701	1e-15	-0.138
3	9297201	1e-16	-0.124
3	9309401	5e-09	-0.112
3	9651101	5e-09	-0.121
3	9707201	5e-10	-0.115
3	9743801	5e-06	-0.133
3	9744501	5e-06	-0.107
3	9796301	1e-11	-0.131
3	9804701	5e-10	-0.102
3	9913401	5e-06	-0.12
3	9950201	1e-10	-0.171
3	9962201	5e-09	-0.101
3	10028601	1e-12	-0.105
3	10101501	1e-11	-0.104
3	10157101	5e-10	-0.14
3	10158901	5e-09	-0.106
3	10276101	1e-07	-0.132
3	10350301	1e-14	-0.125
3	10375101	5e-06	-0.119
3	10472301	5e-06	-0.12
3	10714201	5e-07	-0.134
3	10756401	5e-09	-0.124
3	10760301	5e-10	-0.114
3	10786801	1e-06	-0.121
3	10839401	1e-22	-0.115
3	10957401	1e-12	-0.15
3	10988201	1e-18	-0.125
3	11129901	5e-10	-0.123
3	11205801	5e-10	-0.101
3	11205901	1e-11	-0.102
3	11501101	1e-13	-0.148
3	11501201	1e-75	-0.174
3	11501301	1e-24	-0.135
3	11535201	1e-06	-0.102
3	11593301	1e-11	-0.129
3	11603701	1e-46	-0.158
3	11652801	1e-13	-0.153
3	11657601	1e-06	-0.111
3	11667601	1e-10	-0.108
[truncated: 2,124 more rows]

## Sheet: EM-seq hyper-CHG DMRs
Chr	Start	p_value	diff_ratio
1	1937601	1e-20	0.145
1	2636201	1e-18	0.065
1	2789001	5e-08	0.114
1	2841501	5e-09	0.12
1	3571301	5e-06	0.077
1	3783901	5e-06	0.143
1	5056101	1e-06	0.135
1	6521001	1e-15	0.105
1	6527601	1e-30	0.403
1	7364501	5e-08	0.191
1	7423501	1e-20	0.072
1	9251801	1e-100	0.317
1	9310301	5e-09	0.142
1	10488901	1e-26	0.234
1	11153501	1e-07	0.155
1	11793701	1e-10	0.135
1	12328001	1e-07	0.102
1	12627501	5e-06	0.07
1	13149601	5e-06	0.084
1	13185601	1e-06	0.113
1	13211301	5e-06	0.051
1	13346701	1e-32	0.167
1	13421801	5e-09	0.078
1	13504901	5e-08	0.123
1	13576401	5e-07	0.077
1	13602301	5e-09	0.102
1	13623901	5e-08	0.098
1	13713401	5e-10	0.123
1	13742801	5e-07	0.131
1	13949501	5e-06	0.107
1	14335601	1e-17	0.163
1	14476001	1e-07	0.142
1	15109201	1e-05	0.142
1	15632901	5e-06	0.059
1	15657701	1e-09	0.12
1	15921901	5e-07	0.096
1	16078801	1e-05	0.081
1	16316701	1e-12	0.186
1	16397401	5e-06	0.085
1	16717501	5e-06	0.072
1	16954201	5e-07	0.1
1	17269901	1e-44	0.156
1	18895301	1e-06	0.116
1	19241001	1e-120	0.319
1	19593301	5e-07	0.105
1	21053801	5e-09	0.175
1	23493201	1e-36	0.138
1	23776401	5e-07	0.062
1	24314901	1e-12	0.071
1	25279001	1e-15	0.1
1	26296201	1e-55	0.195
1	28057901	1e-26	0.177
2	19001	5e-07	0.161
2	450101	1e-06	0.066
2	823101	5e-07	0.094
2	1309201	5e-08	0.148
2	1421901	1e-13	0.14
2	1741901	1e-10	0.158
2	2260101	1e-22	0.15
2	2264401	1e-15	0.103
2	2373401	5e-09	0.156
2	2394201	1e-08	0.119
2	2706901	1e-11	0.165
2	3092601	5e-10	0.154
2	3611401	5e-10	0.242
2	3798101	5e-07	0.072
2	4150401	1e-07	0.103
2	4160701	1e-13	0.202
2	4365901	5e-08	0.112
2	4409701	5e-07	0.13
2	4590201	1e-08	0.068
2	4789801	5e-06	0.087
2	4992701	5e-06	0.096
2	5015201	1e-10	0.195
2	5301101	5e-06	0.148
2	5426301	1e-16	0.244
2	5505601	1e-09	0.104
2	5657201	5e-09	0.121
2	5657301	1e-06	0.089
2	6194401	5e-08	0.097
2	7073001	5e-07	0.11
2	7226001	1e-05	0.077
2	7677401	1e-11	0.13
2	7677501	5e-06	0.097
2	7960401	1e-20	0.096
2	8331201	1e-09	0.084
2	8489901	1e-34	0.149
2	9350301	5e-06	0.145
2	9397201	1e-09	0.147
2	9693401	1e-05	0.055
2	10214401	5e-10	0.164
2	10390201	1e-05	0.206
2	10644401	1e-12	0.168
2	10718101	1e-13	0.051
2	10963701	1e-22	0.082
2	12798701	5e-07	0.082
2	14502901	1e-10	0.066
2	14503001	1e-18	0.12
2	17483301	1e-14	0.119
2	17670201	5e-08	0.096
3	1617501	1e-13	0.055
3	3204801	1e-10	0.156
3	3771101	1e-06	0.051
3	4870701	1e-12	0.066
3	5195301	1e-06	0.064
3	5997601	1e-90	0.225
3	8248701	1e-11	0.174
3	9720601	1e-70	0.187
3	10564101	1e-22	0.304
3	10564201	5e-07	0.153
3	10902101	1e-06	0.074
3	10953001	5e-08	0.177
3	10998901	1e-19	0.234
3	11266001	5e-06	0.08
3	11392901	5e-06	0.118
3	11410601	1e-05	0.09
3	11548801	1e-10	0.069
3	11976101	1e-65	0.163
3	11998601	5e-10	0.163
3	11998701	1e-20	0.321
3	12075001	1e-10	0.08
3	12135701	1e-12	0.211
3	12510301	1e-06	0.113
3	12605101	1e-06	0.107
3	12692901	5e-07	0.106
3	12806901	1e-07	0.083
3	12807601	5e-06	0.092
3	12879701	1e-05	0.075
3	12951901	1e-06	0.083
3	13037701	5e-09	0.116
3	13081301	5e-06	0.12
3	13150001	1e-11	0.133
3	13538001	5e-07	0.095
3	13540501	5e-08	0.093
3	13600201	5e-06	0.093
3	13600301	5e-06	0.14
3	13608401	1e-05	0.06
3	13756401	5e-06	0.153
3	13771201	5e-07	0.101
3	13897001	1e-14	0.164
3	13967601	5e-06	0.114
3	14157801	5e-06	0.07
3	14161001	5e-09	0.112
3	14177701	5e-07	0.104
3	14222001	5e-06	0.111
3	14390601	5e-10	0.152
3	14632101	5e-07	0.101
3	14648401	1e-75	0.304
3	14826201	1e-08	0.084
3	14964201	5e-07	0.168
3	15007401	1e-17	0.185
3	15046801	1e-13	0.152
3	15051401	1e-09	0.157
3	15084501	1e-10	0.17
3	15268601	5e-07	0.125
3	15269601	5e-06	0.099
3	15480201	5e-10	0.146
3	15576201	5e-09	0.152
3	15939301	1e-30	0.238
3	16442001	1e-11	0.109
3	17321501	1e-05	0.062
3	17475901	1e-26	0.26
3	17503401	1e-32	0.241
3	18238001	1e-26	0.176
3	18238101	1e-17	0.13
3	19465001	1e-10	0.066
4	50801	1e-05	0.146
4	144801	1e-06	0.06
4	1019001	5e-07	0.147
4	1908101	1e-07	0.096
4	2179401	1e-16	0.135
4	2263201	5e-06	0.097
4	2286301	1e-05	0.149
4	2337401	5e-06	0.066
4	2831101	5e-06	0.126
4	2868901	5e-07	0.121
4	3052401	5e-07	0.107
4	3151401	1e-07	0.06
4	3802801	1e-13	0.098
4	3820201	1e-30	0.278
4	3878701	5e-08	0.108
4	3896801	1e-11	0.125
4	3987501	1e-12	0.117
4	4267601	1e-06	0.073
4	4267801	1e-06	0.092
4	4482301	1e-07	0.084
4	4535101	5e-06	0.135
4	4576301	5e-06	0.102
4	4578201	5e-08	0.095
4	4584901	1e-06	0.093
4	4629001	5e-10	0.087
4	4661601	5e-06	0.171
4	4735601	1e-06	0.107
4	4762701	1e-08	0.111
4	5031801	1e-10	0.224
4	5055501	5e-08	0.12
4	5468901	1e-19	0.153
4	5556401	5e-07	0.063
4	5562201	5e-07	0.147
4	5910401	1e-10	0.107
4	5943501	5e-06	0.12
4	6505601	1e-10	0.147
4	6660001	1e-06	0.1
4	6726801	5e-06	0.094
4	6934101	1e-09	0.099
4	7030601	5e-07	0.073
4	7561701	1e-11	0.143
4	7564201	1e-14	0.191
4	7724401	1e-14	0.248
4	8904501	1e-07	0.137
4	9511001	5e-07	0.131
4	9511101	1e-13	0.14
4	9996401	1e-20	0.135
4	9996501	1e-26	0.135
4	10558601	1e-09	0.149
4	11366001	5e-06	0.128
4	11946401	1e-05	0.084
4	13592601	1e-14	0.079
4	14236201	1e-18	0.165
4	14236301	1e-17	0.086
4	18087301	1e-30	0.127
5	563701	5e-10	0.08
5	2371401	1e-42	0.188
5	2371501	1e-28	0.157
5	4444201	1e-10	0.062
5	6619401	1e-19	0.174
5	7547501	1e-17	0.054
5	9214101	5e-07	0.065
5	9561201	1e-13	0.117
5	9805301	1e-06	0.134
5	10212001	1e-10	0.094
5	10230301	1e-08	0.174
5	10256601	1e-08	0.12
5	10477101	5e-10	0.089
5	10561601	1e-11	0.262
5	10575401	1e-05	0.074
5	10794901	5e-06	0.106
5	10973101	1e-06	0.095
5	11009801	5e-06	0.137
5	11041801	1e-06	0.113
5	11052201	5e-09	0.12
5	11119201	5e-06	0.076
5	11290201	5e-07	0.105
5	11691601	5e-10	0.083
5	11691801	5e-10	0.143
5	11723501	5e-09	0.076
5	11753801	5e-10	0.167
5	11781801	5e-06	0.065
5	11794801	5e-07	0.127
5	11940601	5e-06	0.104
5	12303601	1e-08	0.061
5	12510901	1e-07	0.143
5	12783201	1e-16	0.212
5	13002101	5e-06	0.1
5	13787001	5e-06	0.103
5	13968901	1e-06	0.105
5	14580601	1e-17	0.209
5	14606201	5e-06	0.084
5	14833901	5e-06	0.106
5	15223001	5e-10	0.139
5	15387001	1e-17	0.199
5	16224901	1e-06	0.168
5	16306901	1e-05	0.057
5	16307001	1e-18	0.143
5	17985801	5e-10	0.154
5	18207401	1e-13	0.119
5	18924001	1e-60	0.27
5	18983401	1e-16	0.283
5	19154701	5e-07	0.065
5	19441501	1e-16	0.074
5	19897001	1e-14	0.157
5	19897101	1e-17	0.09
5	22175401	1e-10	0.16

## Sheet: WGBS hyper-CHG DMRs
Chr	Start	p_value	diff_ratio
1	501	5e-07	-0.08
1	801	1e-10	-0.123
1	17601	1e-06	-0.084
1	17801	5e-06	-0.125
1	18001	1e-10	-0.117
1	18301	1e-30	-0.198
1	18401	1e-16	-0.147
1	21001	1e-24	-0.052
1	38001	1e-05	-0.053
1	44601	5e-06	-0.092
1	44701	1e-16	-0.119
1	48201	1e-19	-0.06
1	48301	1e-18	-0.066
1	51101	5e-07	-0.054
1	53801	1e-26	-0.074
1	53901	1e-14	-0.051
1	54001	1e-20	-0.052
1	55701	1e-10	-0.144
1	55901	1e-11	-0.095
1	56101	1e-10	-0.145
1	56401	1e-12	-0.182
1	56501	1e-05	-0.069
1	57501	1e-22	-0.065
1	58001	1e-38	-0.065
1	58101	1e-15	-0.056
1	58301	1e-32	-0.061
1	71501	1e-10	-0.06
1	73601	1e-46	-0.058
1	75701	1e-40	-0.052
1	76001	5e-10	-0.055
1	76101	1e-20	-0.066
1	76901	5e-08	-0.133
1	77001	1e-07	-0.124
1	77201	1e-19	-0.155
1	77401	1e-09	-0.225
1	83401	1e-24	-0.05
1	83501	1e-13	-0.053
1	84201	1e-26	-0.066
1	84301	1e-18	-0.063
1	84401	1e-26	-0.052
1	85101	5e-06	-0.055
1	86801	1e-24	-0.068
1	86901	1e-30	-0.077
1	87001	1e-14	-0.081
1	91901	1e-42	-0.054
1	95801	1e-24	-0.052
1	105001	1e-34	-0.06
1	112501	1e-16	-0.063
1	113201	1e-18	-0.059
1	113301	1e-17	-0.05
1	117501	1e-42	-0.091
1	117701	1e-12	-0.053
1	117901	1e-34	-0.062
1	118001	1e-11	-0.051
1	118101	1e-26	-0.051
1	128401	1e-26	-0.057
1	132501	1e-11	-0.05
1	132601	1e-15	-0.054
1	142201	1e-24	-0.051
1	148801	1e-16	-0.082
1	148901	1e-22	-0.09
1	149301	5e-09	-0.061
1	151401	1e-24	-0.056
1	151501	1e-32	-0.059
1	153001	5e-08	-0.06
1	153301	1e-10	-0.061
1	153501	1e-08	-0.052
1	155101	1e-22	-0.068
1	155201	1e-17	-0.055
1	155401	1e-14	-0.057
1	155501	1e-18	-0.066
1	155601	1e-42	-0.079
1	155701	1e-24	-0.056
1	156601	5e-09	-0.052
1	164101	1e-06	-0.07
1	167401	1e-26	-0.058
1	167501	1e-38	-0.058
1	167601	1e-36	-0.069
1	167701	1e-24	-0.06
1	173401	1e-14	-0.051
1	177501	1e-10	-0.051
1	185401	1e-15	-0.056
1	185701	1e-34	-0.071
1	185801	1e-28	-0.068
1	187301	1e-24	-0.071
1	187401	1e-32	-0.083
1	187501	1e-36	-0.078
1	187601	1e-34	-0.091
1	187701	1e-19	-0.056
1	190401	1e-18	-0.06
1	193501	5e-10	-0.124
1	196101	1e-22	-0.051
1	196201	1e-44	-0.055
1	196301	1e-20	-0.051
1	200901	1e-28	-0.058
1	206801	1e-22	-0.063
1	207001	1e-20	-0.056
1	207801	1e-16	-0.063
1	213601	1e-06	-0.101
1	213701	1e-06	-0.069
1	216501	1e-20	-0.067
1	216601	1e-16	-0.064
1	219801	1e-28	-0.071
1	219901	1e-17	-0.052
1	220201	1e-38	-0.081
1	220301	1e-28	-0.072
1	220401	1e-26	-0.078
1	220501	1e-16	-0.053
1	220601	1e-19	-0.057
1	226501	1e-26	-0.052
1	231401	1e-32	-0.065
1	231501	1e-13	-0.053
1	233201	1e-22	-0.061
1	238301	5e-06	-0.073
1	238601	1e-18	-0.125
1	238701	5e-06	-0.065
1	238801	5e-10	-0.078
1	239001	5e-08	-0.154
1	257701	5e-09	-0.162
1	257901	1e-30	-0.251
1	258001	1e-15	-0.227
1	258201	5e-07	-0.138
1	258501	1e-20	-0.149
1	268801	1e-36	-0.053
1	269101	1e-20	-0.054
1	269201	1e-32	-0.071
1	269301	1e-20	-0.056
1	270801	5e-09	-0.056
1	271101	1e-50	-0.052
1	280001	1e-40	-0.066
1	281801	1e-22	-0.051
1	292101	1e-12	-0.099
1	292201	1e-32	-0.16
1	292401	1e-30	-0.141
1	292601	5e-10	-0.103
1	299301	1e-22	-0.053
1	306101	1e-36	-0.076
1	306201	1e-20	-0.054
1	307501	5e-06	-0.051
1	311401	1e-10	-0.058
1	311501	1e-20	-0.068
1	311601	1e-30	-0.056
1	311701	1e-42	-0.06
1	311901	1e-19	-0.053
1	312001	1e-24	-0.055
1	312101	1e-55	-0.107
1	312201	1e-38	-0.059
1	312301	1e-24	-0.085
1	312401	1e-44	-0.078
1	312901	1e-12	-0.052
1	322601	1e-12	-0.051
1	324601	1e-26	-0.052
1	329501	5e-10	-0.051
1	333501	1e-11	-0.054
1	337001	1e-26	-0.059
1	337101	1e-18	-0.066
1	337201	1e-28	-0.064
1	337301	1e-22	-0.058
1	337401	1e-24	-0.071
1	341001	1e-50	-0.081
1	341101	1e-20	-0.058
1	341301	1e-14	-0.074
1	341401	1e-46	-0.074
1	341501	1e-38	-0.068
1	341601	1e-32	-0.067
1	341701	1e-26	-0.055
1	346301	1e-36	-0.052
1	346401	5e-07	-0.053
1	346701	1e-32	-0.056
1	346801	1e-17	-0.053
1	352901	1e-22	-0.051
1	353301	1e-36	-0.068
1	353401	1e-24	-0.052
1	359701	1e-26	-0.059
1	362401	1e-15	-0.051
1	362901	1e-19	-0.059
1	366101	1e-38	-0.066
1	367001	1e-26	-0.061
1	368101	1e-16	-0.065
1	368201	1e-15	-0.068
1	370601	1e-18	-0.053
1	370701	5e-09	-0.053
1	381401	1e-28	-0.063
1	381901	1e-36	-0.055
1	387101	1e-24	-0.054
1	393001	1e-30	-0.056
1	393401	1e-18	-0.051
1	393501	1e-34	-0.059
1	393601	1e-17	-0.053
1	393801	1e-42	-0.067
1	395601	5e-07	-0.066
1	403901	1e-30	-0.055
1	408801	1e-42	-0.056
1	408901	1e-19	-0.058
1	409001	1e-46	-0.081
1	410701	1e-14	-0.057
1	411901	1e-40	-0.054
1	412001	1e-30	-0.065
1	413101	1e-22	-0.071
1	413801	1e-18	-0.07
1	413901	1e-32	-0.061
1	414001	1e-20	-0.053
1	415201	1e-20	-0.062
1	415301	1e-36	-0.083
1	420601	1e-12	-0.054
1	431301	1e-16	-0.146
1	431401	1e-22	-0.293
1	431501	5e-07	-0.097
1	432201	1e-18	-0.137
1	432701	1e-06	-0.133
1	433201	1e-14	-0.105
1	433401	1e-17	-0.17
1	433701	5e-09	-0.134
1	440901	1e-20	-0.054
1	450001	1e-20	-0.054
1	454801	5e-08	-0.052
1	472301	1e-30	-0.057
1	472801	1e-24	-0.056
1	472901	1e-09	-0.056
1	474601	1e-65	-0.084
1	482701	1e-13	-0.058
1	487101	1e-14	-0.054
1	488801	1e-20	-0.054
1	488901	1e-16	-0.066
1	489001	1e-18	-0.055
1	489201	1e-17	-0.058
1	490301	1e-18	-0.056
1	491601	1e-20	-0.051
1	493501	1e-18	-0.051
1	499501	1e-14	-0.187
1	500301	5e-08	-0.105
1	500401	5e-07	-0.062
1	500701	1e-18	-0.321
1	506501	5e-09	-0.052
1	513101	5e-10	-0.09
1	528501	1e-20	-0.052
1	530801	1e-30	-0.057
1	532301	1e-11	-0.053
1	532801	1e-30	-0.057
1	532901	1e-10	-0.054
1	533501	1e-17	-0.051
1	534301	1e-30	-0.06
1	536901	1e-08	-0.053
1	537801	1e-12	-0.054
1	548501	1e-16	-0.052
1	549701	1e-05	-0.084
1	549901	1e-12	-0.156
1	550101	1e-18	-0.195
1	550201	1e-22	-0.222
1	550401	1e-15	-0.163
1	558401	1e-18	-0.056
1	566601	1e-15	-0.058
1	566701	1e-28	-0.053
1	566901	1e-30	-0.063
1	567001	1e-40	-0.094
1	567101	1e-24	-0.091
1	567201	1e-16	-0.057
1	569401	1e-16	-0.054
1	569501	1e-24	-0.056
1	569601	1e-30	-0.07
1	575601	1e-07	-0.053
1	585601	1e-28	-0.054
1	587601	1e-10	-0.164
1	587701	5e-08	-0.095
1	589001	1e-34	-0.054
1	596301	1e-20	-0.061
1	602001	5e-06	-0.073
1	611301	1e-22	-0.052
1	611801	1e-32	-0.064
1	613401	1e-34	-0.054
1	613501	1e-24	-0.051
1	618701	1e-28	-0.055
1	619001	1e-38	-0.055
1	619101	1e-34	-0.057
1	619201	1e-15	-0.055
1	619701	1e-19	-0.065
1	634201	5e-08	-0.17
1	636101	1e-24	-0.051
1	636601	1e-38	-0.068
1	636701	1e-13	-0.052
1	651401	1e-40	-0.068
1	670701	5e-06	-0.1
1	696601	1e-10	-0.14
1	697401	1e-12	-0.084
1	701401	5e-10	-0.062
1	709401	1e-36	-0.052
1	710301	1e-14	-0.052
1	711101	1e-09	-0.051
1	713401	1e-26	-0.051
1	713501	1e-26	-0.053
1	713601	5e-09	-0.06
1	720301	1e-15	-0.052
1	722401	1e-26	-0.057
1	739501	1e-16	-0.056
1	739801	1e-13	-0.064
1	739901	1e-46	-0.083
1	740001	1e-30	-0.056
1	740101	1e-19	-0.052
1	740701	5e-07	-0.054
1	754301	5e-07	-0.054
1	755901	1e-42	-0.061
1	756001	1e-42	-0.079
1	758701	1e-14	-0.191
1	758901	5e-08	-0.139
1	759101	1e-18	-0.156
1	772301	1e-16	-0.056
1	777501	1e-38	-0.061
1	787401	1e-42	-0.053
1	787501	1e-32	-0.061
1	787601	5e-09	-0.072
1	787701	1e-22	-0.058
1	787901	1e-28	-0.078
1	788001	1e-26	-0.074
1	788101	1e-28	-0.078
1	790501	1e-22	-0.06
1	790601	1e-26	-0.078
1	790701	1e-26	-0.071
1	790801	1e-20	-0.062
1	791101	1e-20	-0.073
1	792301	5e-08	-0.097
1	798101	1e-22	-0.064
1	812201	1e-15	-0.055
1	819601	1e-14	-0.051
1	827701	1e-11	-0.052
1	827801	1e-13	-0.054
1	833801	5e-09	-0.051
1	837601	1e-24	-0.073
1	843001	1e-20	-0.052
1	851701	1e-28	-0.055
1	852901	1e-30	-0.056
1	853701	1e-40	-0.056
1	874101	1e-34	-0.063
1	877701	1e-14	-0.054
1	878101	1e-18	-0.061
1	879001	5e-09	-0.052
1	880701	1e-24	-0.055
1	880801	1e-46	-0.078
1	880901	1e-26	-0.057
1	881001	1e-26	-0.065
1	884201	5e-08	-0.083
1	889201	1e-11	-0.123
1	899201	1e-26	-0.051
1	899301	1e-22	-0.055
1	902501	1e-11	-0.055
1	902601	1e-18	-0.053
1	908001	1e-70	-0.072
1	908101	1e-34	-0.054
1	908201	1e-26	-0.058
1	914501	1e-22	-0.053
1	914601	1e-22	-0.05
1	914701	1e-24	-0.057
1	919201	1e-30	-0.063
1	931201	1e-32	-0.052
1	935301	1e-16	-0.05
1	944101	5e-10	-0.173
1	955101	1e-30	-0.05
1	955401	1e-42	-0.063
1	955501	1e-24	-0.058
1	957301	1e-24	-0.055
1	957401	1e-32	-0.069
1	958601	5e-09	-0.125
1	958801	1e-13	-0.102
1	958901	1e-14	-0.143
1	967901	1e-36	-0.079
1	968001	1e-20	-0.051
1	968101	1e-10	-0.067
1	968201	1e-22	-0.054
1	968401	1e-11	-0.052
1	986301	1e-32	-0.054
1	991301	1e-22	-0.05
1	993401	1e-18	-0.054
1	995001	1e-16	-0.063
1	995301	1e-18	-0.055
1	1010301	1e-32	-0.061
1	1026201	1e-28	-0.072
1	1026301	1e-24	-0.055
1	1028401	1e-42	-0.064
1	1028501	1e-44	-0.089
1	1028701	1e-20	-0.06
1	1035901	1e-20	-0.063
1	1036001	1e-22	-0.055
1	1037301	1e-20	-0.054
1	1037601	1e-30	-0.054
1	1050901	1e-20	-0.063
1	1051101	1e-05	-0.051
1	1056401	1e-26	-0.058
1	1058501	1e-12	-0.052
1	1058601	1e-32	-0.07
1	1058701	1e-22	-0.053
1	1062001	1e-32	-0.05
1	1062801	1e-28	-0.056
1	1063201	1e-18	-0.051
1	1069301	1e-14	-0.054
1	1079801	1e-42	-0.058
1	1081301	1e-38	-0.068
1	1081601	1e-38	-0.054
1	1081901	1e-26	-0.061
1	1115001	1e-11	-0.058
1	1117301	1e-34	-0.067
1	1120401	1e-22	-0.077
1	1120501	1e-20	-0.056
1	1141101	1e-22	-0.051
1	1141201	1e-24	-0.055
1	1149201	1e-26	-0.059
1	1156101	1e-19	-0.071
1	1161201	1e-05	-0.119
1	1170801	5e-10	-0.051
1	1184701	1e-05	-0.089
1	1189801	1e-30	-0.056
1	1190001	1e-14	-0.058
1	1191301	1e-14	-0.056
1	1191601	1e-26	-0.064
1	1191701	1e-12	-0.065
1	1194801	1e-13	-0.212
1	1195001	1e-11	-0.271
1	1207601	1e-26	-0.066
1	1207701	1e-40	-0.064
1	1213601	1e-14	-0.057
1	1237301	1e-18	-0.052
1	1237701	1e-17	-0.065
1	1238501	1e-20	-0.051
1	1238601	1e-20	-0.053
1	1249701	1e-11	-0.134
1	1250201	5e-06	-0.112
1	1254101	1e-40	-0.06
1	1267001	1e-14	-0.05
1	1272201	1e-15	-0.055
1	1275801	1e-07	-0.149
1	1286801	5e-06	-0.074
1	1290701	1e-20	-0.056
1	1290801	1e-22	-0.052
1	1300901	1e-26	-0.076
1	1301001	1e-19	-0.067
1	1301101	1e-28	-0.06
1	1304101	1e-30	-0.059
1	1304201	1e-11	-0.052
1	1304801	1e-11	-0.058
1	1305001	1e-19	-0.05
1	1305101	1e-08	-0.056
1	1305201	1e-19	-0.064
1	1319701	1e-24	-0.05
1	1331201	1e-12	-0.051
1	1355001	1e-22	-0.064
1	1355101	1e-50	-0.057
1	1361701	1e-17	-0.066
1	1364801	1e-24	-0.055
1	1368701	5e-09	-0.054
1	1370401	5e-06	-0.051
1	1370901	1e-34	-0.05
1	1388501	1e-28	-0.056
1	1391201	1e-36	-0.062
1	1391801	1e-18	-0.07
1	1392101	1e-15	-0.053
1	1392401	1e-19	-0.051
1	1392501	1e-24	-0.063
1	1392901	1e-30	-0.062
1	1393801	1e-16	-0.058
1	1398501	1e-17	-0.051
1	1398601	1e-36	-0.057
1	1398701	1e-24	-0.053
1	1418201	1e-30	-0.059
1	1419801	1e-18	-0.064
1	1430301	1e-22	-0.205
1	1430601	1e-11	-0.12
1	1430801	1e-10	-0.165
1	1430901	1e-36	-0.176
1	1431801	1e-22	-0.063
1	1436601	1e-18	-0.06
1	1436901	1e-15	-0.063
1	1437001	1e-14	-0.069
1	1437101	1e-12	-0.054
1	1437301	1e-13	-0.06
1	1441401	5e-07	-0.07
1	1441501	5e-07	-0.133
1	1441801	1e-19	-0.194
1	1442101	5e-07	-0.185
1	1442201	1e-18	-0.143
1	1442301	5e-08	-0.099
1	1442501	5e-08	-0.151
1	1444001	1e-10	-0.079
1	1444101	1e-13	-0.162
1	1444301	1e-08	-0.142
1	1444501	5e-06	-0.145
1	1445701	1e-13	-0.123
1	1446101	5e-06	-0.084
1	1446501	5e-06	-0.083
1	1449901	1e-11	-0.051
1	1450101	1e-24	-0.053
1	1458401	1e-30	-0.053
1	1458601	1e-11	-0.064
1	1463201	1e-11	-0.053
1	1463301	1e-34	-0.079
1	1469901	1e-19	-0.06
1	1477701	1e-17	-0.051
1	1483701	1e-34	-0.053
1	1485701	5e-09	-0.063
1	1485801	1e-20	-0.05
1	1507101	1e-20	-0.057
1	1507201	1e-12	-0.053
1	1508201	1e-20	-0.058
1	1521601	1e-24	-0.054
1	1521801	1e-16	-0.053
1	1522101	1e-26	-0.074
1	1522201	1e-14	-0.068
1	1522901	1e-05	-0.124
1	1530901	1e-16	-0.071
1	1534001	1e-16	-0.055
1	1534101	1e-22	-0.052
1	1547301	1e-34	-0.06
1	1547401	1e-15	-0.058
1	1569601	1e-30	-0.055
1	1569701	1e-20	-0.086
1	1569801	1e-17	-0.053
1	1569901	5e-08	-0.057
1	1581701	1e-22	-0.059
1	1586501	1e-32	-0.054
1	1592201	1e-12	-0.061
1	1592401	5e-09	-0.112
1	1592501	1e-07	-0.08
1	1598301	1e-24	-0.178
1	1598401	1e-12	-0.1
1	1613401	5e-06	-0.117
1	1613501	1e-18	-0.148
1	1613601	1e-13	-0.141
1	1613901	1e-07	-0.112
1	1614001	1e-15	-0.194
1	1614201	5e-07	-0.123
1	1614401	5e-07	-0.113
1	1628501	1e-18	-0.05
1	1639801	1e-22	-0.05
1	1639901	1e-20	-0.062
1	1640001	1e-24	-0.058
1	1663301	1e-11	-0.088
1	1666201	1e-16	-0.05
1	1666301	5e-10	-0.054
1	1666501	1e-44	-0.077
1	1666601	1e-22	-0.063
1	1667501	1e-20	-0.062
1	1668801	1e-24	-0.052
1	1682701	1e-24	-0.053
1	1682801	1e-40	-0.062
1	1682901	1e-34	-0.065
1	1683001	1e-18	-0.053
1	1684401	1e-15	-0.054
1	1687701	1e-17	-0.051
1	1688401	1e-19	-0.058
1	1699601	1e-24	-0.053
1	1704401	1e-14	-0.057
1	1705901	5e-06	-0.126
1	1706001	5e-10	-0.157
1	1710801	1e-20	-0.064
1	1725601	1e-17	-0.058
1	1733101	1e-36	-0.057
1	1734201	1e-11	-0.052
1	1742101	1e-22	-0.052
1	1745001	1e-42	-0.068
1	1748701	5e-09	-0.066
1	1772401	1e-32	-0.052
1	1772801	1e-19	-0.056
1	1772901	1e-10	-0.057
1	1792201	1e-42	-0.063
1	1792501	1e-26	-0.061
1	1797501	1e-15	-0.054
1	1798401	1e-24	-0.07
1	1803701	1e-32	-0.052
1	1812601	1e-16	-0.069
1	1820601	1e-30	-0.053
1	1820701	1e-14	-0.055
1	1821001	1e-34	-0.065
1	1827101	1e-20	-0.052
1	1831001	5e-07	-0.066
1	1835401	1e-38	-0.051
1	1856101	1e-18	-0.059
1	1862401	1e-34	-0.051
1	1864701	5e-07	-0.051
1	1867601	1e-20	-0.061
1	1876301	1e-16	-0.208
1	1882101	1e-16	-0.181
1	1882201	5e-10	-0.115
1	1883401	1e-26	-0.057
1	1886201	5e-06	-0.059
1	1896801	5e-10	-0.074
1	1901901	1e-10	-0.05
1	1916901	1e-15	-0.051
1	1922701	1e-24	-0.05
1	1925801	1e-11	-0.053
1	1927001	1e-30	-0.056
1	1931801	1e-32	-0.055
1	1933701	1e-13	-0.05
1	1936701	1e-22	-0.061
1	1936801	1e-19	-0.061
1	1953901	1e-24	-0.052
1	1966401	1e-11	-0.056
1	1968601	1e-06	-0.066
1	1968701	5e-08	-0.092
1	1975201	1e-15	-0.234
1	1975401	1e-12	-0.131
1	1975501	1e-14	-0.132
1	1975901	1e-22	-0.147
1	1976001	1e-14	-0.156
1	1976101	1e-13	-0.149
1	1976201	1e-14	-0.239
1	1976301	5e-06	-0.065
1	1976501	5e-07	-0.097
1	1992201	1e-18	-0.053
1	1992501	1e-12	-0.054
1	1994401	1e-26	-0.053
1	2004201	1e-22	-0.057
1	2012701	1e-28	-0.055
1	2013201	1e-19	-0.055
1	2013301	1e-20	-0.082
1	2016601	1e-18	-0.051
1	2026001	1e-30	-0.059
1	2028401	1e-24	-0.058
1	2029301	1e-13	-0.112
1	2033201	1e-26	-0.067
1	2036601	1e-10	-0.051
1	2044901	1e-28	-0.054
1	2045201	1e-28	-0.053
1	2049001	1e-36	-0.052
1	2052801	1e-22	-0.061
1	2059501	1e-10	-0.054
1	2067301	1e-17	-0.051
1	2071701	1e-24	-0.059
1	2072001	1e-10	-0.053
1	2074001	1e-32	-0.086
1	2075701	1e-30	-0.061
1	2076901	1e-38	-0.052
1	2090601	1e-26	-0.06
1	2090901	1e-11	-0.087
1	2091001	1e-55	-0.111
1	2091101	1e-28	-0.051
1	2092601	5e-06	-0.051
1	2098201	1e-09	-0.057
1	2109301	1e-16	-0.053
1	2109401	1e-14	-0.056
1	2135101	1e-42	-0.05
1	2139001	1e-26	-0.051
1	2140001	1e-19	-0.051
1	2140101	1e-15	-0.056
1	2140201	1e-22	-0.051
1	2149101	1e-12	-0.071
1	2151001	1e-28	-0.064
1	2151401	1e-13	-0.057
1	2151601	1e-16	-0.053
1	2151801	1e-14	-0.053
1	2151901	1e-30	-0.062
1	2153301	1e-22	-0.051
1	2156301	1e-13	-0.07
1	2157001	1e-17	-0.089
1	2157101	1e-65	-0.208
1	2157401	1e-10	-0.187
1	2157601	5e-09	-0.115
1	2157701	1e-09	-0.096
1	2157801	5e-07	-0.126
1	2157901	1e-06	-0.089
1	2158001	1e-17	-0.137
1	2159901	1e-20	-0.067
1	2160201	1e-34	-0.059
1	2160301	1e-14	-0.053
1	2168401	1e-12	-0.054
1	2174401	1e-19	-0.055
1	2174601	1e-20	-0.055
1	2178501	5e-08	-0.052
1	2182901	1e-18	-0.053
1	2188101	1e-36	-0.068
1	2188201	1e-65	-0.089
1	2189301	5e-08	-0.123
1	2189401	1e-14	-0.22
1	2190101	1e-18	-0.057
1	2195201	1e-18	-0.059
1	2195301	1e-20	-0.056
1	2195401	1e-13	-0.055
1	2195501	1e-14	-0.058
1	2195601	1e-28	-0.051
1	2198601	1e-34	-0.06
1	2204501	1e-15	-0.057
1	2204601	1e-11	-0.052
1	2206601	1e-40	-0.058
1	2211801	1e-20	-0.064
1	2211901	1e-50	-0.075
1	2212001	1e-44	-0.098
1	2212101	1e-22	-0.07
1	2218501	1e-24	-0.056
1	2218601	1e-14	-0.051
1	2221901	1e-22	-0.051
1	2222201	1e-13	-0.051
1	2222301	1e-30	-0.066
1	2222401	1e-22	-0.054
1	2224401	1e-28	-0.066
1	2224601	1e-22	-0.067
1	2224801	1e-32	-0.075
1	2225101	1e-26	-0.056
1	2226501	1e-16	-0.061
1	2226601	1e-19	-0.058
1	2226701	1e-34	-0.056
1	2226801	1e-28	-0.054
1	2226901	1e-19	-0.062
1	2227701	1e-11	-0.078
1	2228001	1e-28	-0.054
1	2228101	1e-26	-0.062
1	2228301	1e-55	-0.104
1	2228401	1e-24	-0.07
1	2228501	1e-15	-0.052
1	2234101	1e-16	-0.287
1	2244901	1e-30	-0.051
1	2246001	1e-13	-0.051
1	2247701	1e-14	-0.064
1	2248501	1e-24	-0.056
1	2248701	1e-26	-0.057
1	2248801	1e-17	-0.077
1	2260901	1e-16	-0.052
1	2261001	1e-18	-0.058
1	2263401	1e-17	-0.055
1	2263901	1e-26	-0.059
1	2264001	1e-22	-0.06
1	2265601	1e-14	-0.058
1	2276901	1e-20	-0.066
1	2282201	1e-15	-0.057
1	2282301	1e-28	-0.051
1	2291701	1e-05	-0.056
1	2294301	1e-22	-0.056
1	2307701	1e-32	-0.056
1	2307801	1e-22	-0.056
1	2307901	1e-28	-0.054
1	2314601	1e-19	-0.055
1	2314701	1e-28	-0.051
1	2328301	1e-20	-0.066
1	2331401	1e-42	-0.054
1	2340201	5e-10	-0.085
1	2349401	1e-18	-0.053
1	2349501	1e-17	-0.057
1	2349701	1e-10	-0.053
1	2349801	1e-30	-0.057
1	2350001	1e-28	-0.063
1	2359901	1e-19	-0.05
1	2367801	1e-20	-0.05
1	2371401	1e-24	-0.058
1	2371501	1e-28	-0.052
1	2384601	1e-46	-0.066
1	2384701	1e-28	-0.054
1	2387201	1e-14	-0.056
1	2391701	1e-34	-0.052
1	2395801	1e-38	-0.076
1	2395901	1e-19	-0.06
1	2398001	1e-19	-0.056
1	2398101	1e-34	-0.081
1	2398201	1e-65	-0.068
1	2399401	1e-30	-0.052
1	2400401	1e-16	-0.052
1	2414701	1e-15	-0.054
1	2415001	1e-07	-0.074
1	2415201	5e-07	-0.113
1	2415301	5e-06	-0.088
1	2415401	1e-11	-0.098
1	2415501	1e-20	-0.157
1	2415601	1e-12	-0.149
1	2415701	5e-09	-0.111
1	2417601	1e-26	-0.058
1	2417701	1e-24	-0.053
1	2420101	1e-22	-0.071
1	2420201	1e-19	-0.058
1	2422601	1e-44	-0.067
1	2427201	1e-24	-0.052
1	2427601	1e-22	-0.059
1	2428001	1e-38	-0.05
1	2428201	1e-10	-0.051
1	2428501	1e-26	-0.052
1	2437001	1e-34	-0.065
1	2437101	1e-15	-0.062
1	2438801	1e-20	-0.052
1	2446101	1e-10	-0.058
1	2454201	1e-26	-0.069
1	2454301	1e-20	-0.052
1	2456501	5e-08	-0.053
1	2456901	1e-24	-0.051
1	2462101	1e-05	-0.051
1	2463601	1e-20	-0.053
1	2463701	1e-12	-0.051
1	2466801	1e-19	-0.055
1	2466901	1e-55	-0.061
1	2472801	1e-40	-0.328
1	2473001	1e-10	-0.082
1	2473201	1e-10	-0.121
1	2499301	1e-34	-0.067
1	2500201	1e-30	-0.054
1	2503301	1e-19	-0.054
1	2504601	1e-32	-0.054
1	2515001	1e-07	-0.059
1	2524201	1e-24	-0.069
1	2524501	1e-20	-0.056
1	2525301	1e-20	-0.06
1	2525401	1e-34	-0.087
1	2525501	1e-20	-0.057
1	2527501	1e-22	-0.055
1	2527601	1e-12	-0.059
1	2527701	1e-19	-0.057
1	2528401	1e-26	-0.059
1	2528501	1e-42	-0.061
1	2528601	1e-22	-0.065
1	2531401	5e-09	-0.099
1	2531501	1e-34	-0.339
1	2531601	1e-24	-0.371
1	2531701	1e-11	-0.128
1	2531801	1e-06	-0.082
1	2531901	5e-07	-0.109
1	2532001	1e-12	-0.245
1	2532301	1e-20	-0.176
1	2532601	1e-09	-0.111
1	2532701	1e-16	-0.133
1	2532801	1e-22	-0.163
1	2532901	1e-42	-0.185
1	2533001	5e-10	-0.123
1	2533101	1e-18	-0.126
1	2533201	5e-08	-0.087
1	2533301	5e-10	-0.106
1	2533401	1e-19	-0.161
1	2533601	1e-36	-0.184
1	2533701	5e-07	-0.096
1	2533801	1e-22	-0.195
1	2533901	1e-20	-0.132
1	2534001	1e-16	-0.136
1	2534101	5e-09	-0.087
1	2534301	1e-12	-0.266
1	2534401	5e-07	-0.135
1	2534701	1e-13	-0.141
1	2539101	1e-38	-0.057
1	2547101	1e-20	-0.052
1	2549001	1e-20	-0.054
1	2553101	1e-13	-0.068
1	2558101	1e-13	-0.055
1	2568601	1e-20	-0.051
1	2570501	1e-32	-0.053
1	2573101	1e-19	-0.052
1	2587101	5e-06	-0.075
1	2587301	5e-09	-0.069
1	2587401	1e-07	-0.134
1	2588201	1e-32	-0.285
1	2588301	1e-16	-0.145
1	2589101	1e-14	-0.05
1	2589201	1e-20	-0.062
1	2589301	1e-28	-0.099
1	2589401	1e-20	-0.055
1	2589601	1e-26	-0.054
1	2589701	1e-22	-0.061
1	2589801	1e-24	-0.061
1	2590001	1e-42	-0.069
1	2590101	1e-36	-0.058
1	2600701	1e-30	-0.058
1	2603001	1e-28	-0.051
1	2610901	1e-16	-0.061
1	2615301	1e-10	-0.053
1	2621001	1e-10	-0.051
1	2621201	1e-10	-0.051
1	2631801	1e-30	-0.063
1	2631901	1e-13	-0.057
1	2645801	1e-30	-0.051
1	2648501	1e-12	-0.05
1	2657501	1e-13	-0.103
1	2671201	1e-22	-0.052
1	2673001	1e-19	-0.051
1	2673101	1e-34	-0.058
1	2673201	1e-17	-0.053
1	2699901	1e-12	-0.057
1	2700201	1e-26	-0.054
1	2721301	1e-05	-0.058
1	2734501	1e-22	-0.059
1	2734601	1e-22	-0.07
1	2734701	1e-26	-0.064
1	2743101	1e-28	-0.056
1	2752301	1e-20	-0.071
1	2752801	1e-40	-0.079
1	2774201	1e-24	-0.053
1	2785701	1e-38	-0.053
1	2786201	1e-19	-0.056
1	2786301	1e-12	-0.067
1	2786701	1e-40	-0.062
1	2788501	5e-09	-0.098
1	2788701	1e-20	-0.127
1	2788801	1e-28	-0.24
1	2788901	1e-15	-0.098
1	2789101	1e-10	-0.085
1	2789301	1e-42	-0.247
1	2789501	1e-16	-0.144
1	2789601	5e-07	-0.14
1	2789701	5e-06	-0.097
1	2789801	1e-17	-0.175
1	2789901	5e-07	-0.117
1	2790101	1e-15	-0.229
1	2790301	1e-14	-0.104
1	2790401	5e-08	-0.078
1	2790501	1e-11	-0.127
1	2790701	1e-06	-0.086
1	2790801	1e-28	-0.128
1	2790901	1e-34	-0.136
1	2791001	1e-50	-0.164
1	2791101	1e-05	-0.079
1	2791401	1e-26	-0.186
1	2791801	1e-15	-0.147
1	2791901	1e-26	-0.195
1	2792001	1e-18	-0.116
1	2792201	1e-16	-0.116
1	2792301	1e-06	-0.082
1	2792401	5e-06	-0.079
1	2792501	1e-09	-0.106
1	2792701	5e-09	-0.119
1	2792801	1e-15	-0.129
1	2792901	1e-13	-0.147
1	2793101	1e-09	-0.122
1	2793301	1e-15	-0.136
1	2793401	1e-42	-0.172
1	2793501	5e-07	-0.069
1	2793801	5e-06	-0.082
1	2794001	1e-12	-0.114
1	2794201	1e-30	-0.175
1	2794601	1e-20	-0.131
1	2794801	1e-20	-0.18
1	2794901	1e-12	-0.112
1	2795001	5e-07	-0.132
1	2795101	1e-12	-0.103
1	2795201	1e-10	-0.176
1	2795501	1e-12	-0.099
1	2795601	1e-20	-0.11
1	2795701	1e-20	-0.14
1	2795801	5e-09	-0.083
1	2795901	1e-10	-0.109
1	2796001	1e-12	-0.12
1	2796101	1e-13	-0.142
1	2796601	1e-22	-0.145
1	2796801	1e-24	-0.144
1	2797001	1e-14	-0.116
1	2797201	5e-09	-0.066
1	2797301	1e-10	-0.101
1	2797401	1e-34	-0.162
1	2797501	1e-24	-0.152
1	2797601	5e-08	-0.084
1	2797701	1e-15	-0.103
1	2797801	1e-60	-0.136
1	2797901	1e-24	-0.138
1	2798001	1e-11	-0.128
1	2798101	5e-06	-0.09
1	2798201	5e-09	-0.087
1	2798301	1e-16	-0.18
1	2798601	1e-10	-0.114
1	2798801	1e-14	-0.09
1	2799001	1e-20	-0.129
1	2799201	1e-18	-0.102
1	2799301	1e-10	-0.104
1	2799501	1e-15	-0.109
1	2799601	5e-06	-0.06
1	2799801	1e-07	-0.069
1	2800001	5e-10	-0.08
1	2800101	1e-30	-0.149
1	2800301	1e-10	-0.124
1	2800501	1e-16	-0.146
1	2808901	1e-20	-0.053
1	2809001	1e-17	-0.078
1	2809101	1e-11	-0.068
1	2810901	1e-24	-0.057
1	2816401	1e-32	-0.051
1	2816501	1e-28	-0.057
1	2816601	1e-18	-0.054
1	2824601	1e-20	-0.053
1	2824701	1e-14	-0.092
1	2860501	1e-22	-0.063
1	2881601	1e-20	-0.058
1	2883201	1e-55	-0.051
1	2883401	1e-26	-0.053
1	2883501	1e-28	-0.054
1	2883601	1e-36	-0.063
1	2889101	1e-15	-0.059
1	2889401	1e-26	-0.058
1	2892601	1e-40	-0.05
1	2895401	1e-24	-0.057
1	2903901	1e-28	-0.056
1	2907101	5e-06	-0.055
1	2907201	5e-09	-0.096
1	2913401	1e-42	-0.064
1	2913501	1e-26	-0.059
1	2919101	1e-34	-0.066
1	2928001	1e-20	-0.052
1	2928201	1e-32	-0.062
1	2928301	1e-32	-0.066
1	2928401	1e-32	-0.056
1	2930001	1e-20	-0.054
1	2930401	5e-06	-0.061
1	2936101	1e-13	-0.055
1	2936201	1e-12	-0.078
1	2941401	1e-32	-0.052
1	2948301	1e-22	-0.051
1	2952201	1e-22	-0.056
1	2960901	1e-20	-0.058
1	2964401	1e-32	-0.056
1	2965401	1e-17	-0.056
1	2967101	1e-16	-0.051
1	2971801	1e-46	-0.069
1	2975601	1e-15	-0.054
1	2976901	1e-09	-0.092
1	2986401	1e-12	-0.114
1	2986601	5e-07	-0.126
1	2986801	5e-06	-0.095
1	2993601	1e-05	-0.073
1	2993701	5e-06	-0.071
1	3007801	1e-24	-0.054
1	3023901	1e-12	-0.21
1	3024101	1e-12	-0.24
1	3029301	1e-10	-0.053
1	3041801	1e-22	-0.062
1	3042601	1e-34	-0.055
1	3044001	1e-16	-0.063
1	3050201	1e-28	-0.051
1	3054301	1e-28	-0.053
1	3062001	5e-06	-0.055
1	3063501	1e-36	-0.121
1	3063601	1e-14	-0.072
1	3064101	1e-26	-0.056
1	3071901	1e-36	-0.06
1	3073001	5e-09	-0.051
1	3073401	5e-06	-0.111
1	3073601	1e-12	-0.182
1	3073801	1e-09	-0.123
1	3077601	1e-20	-0.066
1	3077701	1e-32	-0.055
1	3079001	1e-40	-0.065
1	3079201	1e-14	-0.05
1	3097901	1e-26	-0.07
1	3098301	1e-18	-0.07
1	3098401	1e-24	-0.064
1	3098801	1e-26	-0.06
1	3098901	1e-24	-0.059
1	3099001	1e-26	-0.057
1	3104601	1e-13	-0.054
1	3106601	1e-11	-0.054
1	3115901	1e-32	-0.052
1	3126201	5e-06	-0.051
1	3137201	1e-14	-0.051
1	3137301	1e-14	-0.054
1	3137501	1e-28	-0.059
1	3141701	1e-32	-0.05
1	3154901	1e-28	-0.051
1	3157801	1e-28	-0.061
1	3157901	1e-22	-0.066
1	3158401	1e-24	-0.059
1	3158501	1e-36	-0.067
1	3158701	1e-22	-0.066
1	3158801	1e-42	-0.062
1	3165701	1e-17	-0.058
1	3166701	1e-16	-0.061
1	3241601	5e-09	-0.071
1	3244501	1e-16	-0.052
1	3251401	5e-10	-0.102
1	3264101	1e-32	-0.085
1	3264201	1e-40	-0.077
1	3264301	1e-11	-0.051
1	3264501	1e-12	-0.055
1	3266001	1e-15	-0.055
1	3271201	1e-36	-0.056
1	3271301	1e-30	-0.06
1	3281101	1e-38	-0.055
1	3281201	1e-12	-0.058
1	3288701	1e-18	-0.054
1	3296401	1e-18	-0.054
1	3296801	1e-18	-0.053
1	3296901	1e-24	-0.05
1	3303801	1e-13	-0.05
1	3305801	1e-36	-0.051
1	3329001	1e-36	-0.05
1	3331201	1e-19	-0.051
1	3332101	1e-20	-0.053
1	3332301	1e-32	-0.054
1	3332601	1e-16	-0.057
1	3332701	1e-20	-0.051
1	3335201	1e-30	-0.054
1	3344001	5e-06	-0.091
1	3344801	1e-06	-0.109
1	3345201	1e-13	-0.17
1	3345401	1e-05	-0.09
1	3350301	1e-20	-0.051
1	3356901	1e-30	-0.053
1	3357001	1e-26	-0.057
1	3359001	1e-22	-0.058
1	3361601	1e-40	-0.057
1	3361701	1e-24	-0.052
1	3365301	1e-26	-0.056
1	3365401	1e-26	-0.052
1	3365501	1e-38	-0.066
1	3365601	1e-55	-0.07
1	3365701	1e-50	-0.051
1	3365901	1e-44	-0.052
1	3372501	1e-24	-0.05
1	3389601	1e-09	-0.051
1	3391601	1e-26	-0.072
1	3391901	1e-18	-0.061
1	3394301	1e-22	-0.055
1	3394401	1e-26	-0.053
1	3394601	1e-44	-0.076
1	3397301	1e-26	-0.052
1	3403901	1e-20	-0.055
1	3404101	1e-15	-0.054
1	3404201	1e-14	-0.055
1	3404301	1e-26	-0.058
1	3404401	1e-48	-0.074
1	3410501	1e-38	-0.054
1	3413001	1e-24	-0.119
1	3413601	5e-10	-0.169
1	3414101	5e-07	-0.13
1	3414501	1e-07	-0.104
1	3414601	1e-19	-0.217
1	3418401	1e-30	-0.054
1	3418501	1e-13	-0.052
1	3427901	1e-05	-0.084
1	3428001	1e-42	-0.168
1	3428101	5e-08	-0.104
1	3428201	5e-06	-0.085
1	3430301	1e-24	-0.054
1	3430401	1e-34	-0.067
1	3439801	1e-38	-0.069
1	3449801	1e-32	-0.063
1	3449901	1e-09	-0.068
1	3455101	1e-46	-0.057
1	3462101	1e-19	-0.055
1	3475901	1e-26	-0.051
1	3479401	1e-26	-0.056
1	3484701	1e-16	-0.051
1	3485601	1e-22	-0.054
1	3486201	1e-24	-0.074
1	3486301	1e-24	-0.059
1	3486401	1e-28	-0.074
1	3492301	1e-11	-0.056
1	3493501	1e-13	-0.057
1	3498101	5e-09	-0.147
1	3498901	1e-10	-0.142
1	3513501	1e-34	-0.054
1	3540501	1e-14	-0.05
1	3542301	1e-28	-0.05
1	3542401	1e-14	-0.058
1	3546801	1e-30	-0.11
1	3546901	1e-16	-0.074
1	3547601	1e-16	-0.081
1	3547701	1e-44	-0.147
1	3552101	5e-06	-0.097
1	3554501	5e-06	-0.054
1	3573301	5e-06	-0.136
1	3592201	1e-20	-0.057
1	3592301	1e-40	-0.077
1	3613701	1e-28	-0.054
1	3613901	1e-24	-0.053
1	3616101	1e-13	-0.062
1	3626001	1e-30	-0.062
1	3626101	1e-26	-0.093
1	3631201	1e-12	-0.059
1	3631301	1e-11	-0.051
1	3664601	1e-20	-0.057
1	3669701	1e-17	-0.05
1	3670801	1e-14	-0.079
1	3677201	5e-09	-0.058
1	3680201	1e-32	-0.06
1	3694901	1e-20	-0.055
1	3719401	1e-40	-0.054
1	3728001	1e-11	-0.051
1	3730201	1e-40	-0.162
1	3730901	5e-09	-0.06
1	3735301	1e-26	-0.054
1	3737801	1e-18	-0.054
1	3737901	1e-38	-0.052
1	3752101	1e-16	-0.051
1	3756701	1e-22	-0.051
1	3758901	1e-05	-0.054
1	3761001	1e-38	-0.059
1	3761101	1e-20	-0.052
1	3762101	1e-08	-0.11
1	3762901	5e-07	-0.078
1	3763001	5e-08	-0.054
1	3771701	5e-07	-0.157
1	3778001	1e-24	-0.074
1	3779001	1e-22	-0.069
1	3787601	1e-28	-0.051
1	3792001	1e-24	-0.054
1	3792401	1e-06	-0.054
1	3792501	1e-26	-0.054
1	3792601	1e-19	-0.053
1	3792701	1e-15	-0.053
1	3794701	1e-24	-0.052
1	3797201	1e-48	-0.056
1	3798101	1e-20	-0.059
1	3798901	1e-10	-0.059
1	3800501	1e-24	-0.065
1	3800601	1e-20	-0.054
1	3807001	1e-32	-0.062
1	3815601	1e-15	-0.051
1	3816701	1e-13	-0.054
1	3822701	1e-36	-0.064
1	3826101	1e-09	-0.188
1	3828201	1e-11	-0.062
1	3828301	1e-15	-0.071
1	3828401	1e-11	-0.097
1	3828501	1e-19	-0.058
1	3845201	1e-26	-0.053
1	3861001	1e-22	-0.051
1	3876901	1e-28	-0.055
1	3878901	1e-30	-0.077
1	3882201	1e-32	-0.06
1	3890001	1e-40	-0.07
1	3890101	1e-36	-0.059
1	3890201	1e-26	-0.057
1	3892401	1e-07	-0.101
1	3893201	1e-14	-0.18
1	3893401	5e-06	-0.105
1	3893501	1e-20	-0.146
1	3893601	1e-05	-0.054
1	3894001	5e-07	-0.077
1	3894101	1e-17	-0.135
1	3894201	1e-09	-0.096
1	3894301	1e-07	-0.076
1	3894401	1e-32	-0.161
1	3894501	5e-08	-0.091
1	3897901	1e-08	-0.095
1	3898101	1e-19	-0.191
1	3898201	5e-09	-0.079
1	3898301	5e-10	-0.125
1	3898401	5e-07	-0.091
1	3898501	1e-06	-0.108
1	3898701	5e-09	-0.1
1	3898801	1e-08	-0.155
1	3898901	5e-07	-0.159
1	3899001	5e-08	-0.169
1	3899201	5e-10	-0.189
1	3899701	1e-26	-0.17
1	3899901	1e-09	-0.117
1	3903401	1e-16	-0.061
1	3914101	1e-16	-0.05
1	3914601	1e-28	-0.071
1	3917801	1e-30	-0.055
1	3921401	1e-34	-0.076
1	3921501	1e-26	-0.067
1	3932901	5e-08	-0.092
1	3939901	1e-32	-0.058
1	3940001	1e-30	-0.05
1	3965301	1e-10	-0.053
1	3965601	1e-20	-0.051
1	3965701	1e-17	-0.053
1	3966401	1e-24	-0.063
1	3966501	1e-17	-0.07
1	3972501	1e-30	-0.052
1	3975901	1e-48	-0.079
1	3976001	1e-12	-0.068
1	3976201	1e-19	-0.05
1	3976301	1e-12	-0.06
1	3976501	1e-20	-0.054
1	3977001	1e-14	-0.05
1	3977201	1e-24	-0.051
1	3980501	5e-06	-0.122
1	3980701	1e-14	-0.133
1	3985701	1e-20	-0.054
1	3996701	1e-17	-0.053
1	3997101	1e-40	-0.055
1	3999301	1e-14	-0.055
1	3999401	1e-22	-0.065
1	4002101	1e-26	-0.052
1	4006301	1e-20	-0.051
1	4006901	1e-14	-0.06
1	4012801	1e-10	-0.053
1	4017501	1e-30	-0.054
1	4036501	1e-18	-0.055
1	4061801	5e-06	-0.078
1	4066001	1e-13	-0.052
1	4106501	1e-28	-0.056
1	4106601	1e-30	-0.05
1	4108601	1e-20	-0.054
1	4108701	1e-13	-0.063
1	4108801	1e-19	-0.055
1	4110101	1e-20	-0.194
1	4110201	5e-07	-0.092
1	4110501	5e-08	-0.167
1	4110701	5e-06	-0.169
1	4110901	5e-06	-0.086
1	4111001	5e-08	-0.108
1	4126101	1e-26	-0.083
1	4126301	1e-19	-0.058
1	4137801	1e-17	-0.058
1	4156101	1e-22	-0.063
1	4163601	1e-24	-0.059
1	4172201	1e-15	-0.067
1	4172301	1e-32	-0.073
1	4172401	1e-24	-0.057
1	4185901	1e-22	-0.051
1	4187801	1e-19	-0.051
1	4189901	1e-26	-0.051
1	4195301	1e-15	-0.086
1	4195701	1e-44	-0.064
1	4196101	1e-36	-0.076
1	4196201	1e-30	-0.068
1	4208601	1e-26	-0.051
1	4208801	1e-32	-0.064
1	4208901	1e-12	-0.051
1	4209401	1e-10	-0.137
1	4209501	1e-12	-0.187
1	4237601	1e-20	-0.053
1	4242101	1e-16	-0.061
1	4278501	1e-20	-0.059
1	4279701	1e-19	-0.058
1	4279801	5e-08	-0.062
1	4280301	1e-28	-0.054
1	4280401	1e-22	-0.062
1	4290301	1e-08	-0.068
1	4290401	1e-17	-0.063
1	4290501	1e-30	-0.059
1	4290601	1e-36	-0.067
1	4290701	1e-20	-0.052
1	4293201	1e-11	-0.173
1	4294101	5e-07	-0.073
1	4296001	1e-28	-0.054
1	4305601	1e-24	-0.053
1	4321501	1e-36	-0.054
1	4330301	1e-42	-0.155
1	4330401	1e-14	-0.092
1	4330601	1e-38	-0.144
1	4330701	1e-14	-0.12
1	4330901	1e-18	-0.173
1	4331001	1e-10	-0.121
1	4331101	1e-24	-0.147
1	4331201	1e-10	-0.137
1	4331301	5e-09	-0.106
1	4331401	1e-06	-0.092
1	4331501	1e-12	-0.102
1	4331601	1e-13	-0.109
1	4331701	1e-36	-0.126
1	4331801	1e-11	-0.089
1	4332001	1e-12	-0.109
1	4332101	5e-06	-0.081
1	4332201	1e-28	-0.142
1	4332301	1e-44	-0.226
1	4332401	1e-11	-0.145
1	4332801	5e-06	-0.089
1	4332901	1e-14	-0.128
1	4333001	5e-10	-0.132
1	4333201	1e-17	-0.157
1	4333601	5e-08	-0.123
1	4333701	1e-07	-0.087
1	4333901	5e-09	-0.094
1	4334001	1e-60	-0.244
1	4349101	1e-20	-0.067
1	4353701	1e-38	-0.069
1	4353801	1e-26	-0.059
1	4353901	1e-19	-0.054
1	4356701	1e-10	-0.056
1	4369401	1e-36	-0.065
1	4369501	1e-19	-0.062
1	4383001	1e-11	-0.053
1	4387101	1e-20	-0.055
1	4388301	1e-20	-0.05
1	4392801	1e-32	-0.068
1	4393301	1e-28	-0.058
1	4405801	5e-06	-0.121
1	4406501	1e-16	-0.131
1	4406601	5e-06	-0.089
1	4406701	1e-20	-0.168
1	4407301	1e-19	-0.188
1	4407401	1e-16	-0.225
1	4407901	5e-08	-0.166
1	4408001	5e-08	-0.075
1	4408101	1e-08	-0.108
1	4408401	5e-10	-0.239
1	4408701	5e-06	-0.106
1	4409301	5e-06	-0.098
1	4409401	5e-06	-0.32
1	4410901	1e-15	-0.138
1	4415701	5e-10	-0.094
1	4415901	5e-08	-0.104
1	4416701	1e-24	-0.057
1	4423001	1e-15	-0.051
1	4430601	1e-12	-0.051
1	4430701	1e-14	-0.054
1	4435001	1e-14	-0.058
1	4443301	1e-26	-0.052
1	4451301	1e-65	-0.072
1	4462101	1e-18	-0.053
1	4476901	1e-20	-0.053
1	4478101	1e-15	-0.064
1	4484601	1e-24	-0.053
1	4494001	5e-06	-0.088
1	4505501	5e-07	-0.05
1	4506701	5e-06	-0.091
1	4507501	1e-10	-0.056
1	4507701	1e-17	-0.06
1	4528901	1e-26	-0.054
1	4529801	1e-20	-0.05
1	4542701	1e-16	-0.062
1	4543001	1e-24	-0.061
1	4547001	1e-44	-0.054
1	4548401	1e-34	-0.054
1	4548501	1e-17	-0.051
1	4566401	1e-22	-0.052
1	4566501	1e-38	-0.056
1	4577201	1e-28	-0.062
1	4577301	1e-13	-0.06
1	4577401	1e-32	-0.082
1	4577601	1e-20	-0.063
1	4583001	5e-06	-0.076
1	4583401	1e-06	-0.096
1	4595501	5e-08	-0.067
1	4597001	5e-09	-0.119
1	4604001	1e-10	-0.079
1	4605101	1e-13	-0.056
1	4607201	1e-12	-0.056
1	4613801	1e-28	-0.056
1	4619301	5e-08	-0.052
1	4620201	5e-09	-0.064
1	4620501	5e-07	-0.093
1	4620701	1e-13	-0.135
1	4620901	5e-10	-0.094
1	4621001	1e-46	-0.212
1	4621101	5e-08	-0.092
1	4621301	1e-34	-0.148
1	4621401	5e-06	-0.08
1	4621501	5e-07	-0.084
1	4629301	5e-06	-0.051
1	4630201	1e-20	-0.05
1	4630401	1e-26	-0.055
1	4632601	1e-30	-0.062
1	4637201	5e-09	-0.063
1	4638101	1e-24	-0.059
1	4658201	1e-60	-0.372
1	4658301	1e-30	-0.184
1	4658401	1e-11	-0.159
1	4678501	1e-17	-0.056
1	4680501	1e-07	-0.079
1	4682701	1e-12	-0.204
1	4683101	1e-09	-0.11
1	4683201	5e-10	-0.115
1	4683301	1e-10	-0.136
1	4683501	5e-06	-0.116
1	4683701	1e-22	-0.141
1	4683801	1e-32	-0.178
1	4683901	1e-20	-0.167
1	4684001	5e-08	-0.101
1	4684101	1e-06	-0.1
1	4684201	1e-14	-0.142
1	4684301	5e-10	-0.122
1	4684401	5e-09	-0.134
1	4684601	1e-11	-0.097
1	4684701	1e-14	-0.122
1	4685001	1e-12	-0.101
1	4685501	1e-26	-0.16
1	4685901	1e-24	-0.209
1	4686001	1e-05	-0.087
1	4694401	5e-07	-0.051
1	4694701	1e-13	-0.053
1	4694801	1e-42	-0.053
1	4704201	1e-42	-0.055
1	4716501	5e-10	-0.051
1	4716901	1e-19	-0.073
1	4720301	1e-32	-0.089
1	4720401	5e-10	-0.055
1	4735601	1e-19	-0.051
1	4735701	1e-28	-0.059
1	4736801	1e-12	-0.051
1	4738701	1e-11	-0.159
1	4755101	1e-40	-0.05
1	4761301	1e-34	-0.055
1	4761401	1e-30	-0.051
1	4765701	5e-09	-0.055
1	4770201	5e-07	-0.112
1	4770501	5e-08	-0.119
1	4770601	1e-10	-0.217
1	4773601	1e-22	-0.051
1	4778901	1e-44	-0.053
1	4786901	5e-09	-0.136
1	4787201	1e-09	-0.072
1	4792401	1e-30	-0.063
1	4792901	1e-26	-0.054
1	4793001	1e-40	-0.082
1	4793101	1e-34	-0.054
1	4793201	1e-14	-0.054
1	4793301	1e-28	-0.056
1	4795101	1e-13	-0.055
1	4797301	5e-07	-0.052
1	4801301	1e-20	-0.063
1	4807101	1e-17	-0.056
1	4818901	1e-17	-0.05
1	4824001	1e-20	-0.063
1	4830501	5e-08	-0.117
1	4830601	1e-12	-0.191
1	4830701	1e-16	-0.146
1	4831301	1e-11	-0.13
1	4831401	1e-28	-0.144
1	4839401	1e-24	-0.07
1	4843701	1e-19	-0.051
1	4845701	1e-32	-0.053
1	4851101	1e-14	-0.051
1	4851201	1e-13	-0.053
1	4851301	1e-12	-0.052
1	4853501	1e-24	-0.056
1	4861101	1e-22	-0.056
1	4861201	1e-20	-0.051
1	4861301	1e-09	-0.061
1	4863201	1e-28	-0.051
1	4865401	1e-26	-0.051
1	4888801	1e-20	-0.052
1	4898601	1e-46	-0.063
1	4898701	1e-38	-0.058
1	4898801	1e-17	-0.058
1	4910301	1e-18	-0.051
1	4911601	1e-30	-0.057
1	4917101	1e-22	-0.058
1	4935201	1e-40	-0.072
1	4935301	1e-17	-0.067
1	4935501	1e-17	-0.05
1	4935601	1e-20	-0.054
1	4935701	1e-20	-0.052
1	4939601	1e-12	-0.054
1	4947401	1e-20	-0.052
1	4954201	1e-32	-0.051
1	4959101	1e-36	-0.053
1	4966401	5e-07	-0.122
1	4966601	1e-15	-0.203
1	4967201	5e-10	-0.115
1	4986801	1e-26	-0.053
1	5009601	1e-12	-0.051
1	5029901	1e-26	-0.063
1	5030001	1e-19	-0.057
1	5033101	1e-26	-0.06
1	5036301	1e-34	-0.053
1	5036401	1e-20	-0.056
1	5046301	1e-20	-0.052
1	5046401	1e-15	-0.064
1	5046501	1e-28	-0.073
1	5046601	1e-12	-0.08
1	5046701	1e-26	-0.061
1	5056201	1e-16	-0.189
1	5064501	1e-28	-0.067
1	5066801	1e-20	-0.05
1	5066901	1e-17	-0.054
1	5067101	1e-20	-0.059
1	5070601	1e-36	-0.061
1	5074401	1e-28	-0.06
1	5076901	1e-50	-0.073
1	5077001	1e-42	-0.064
1	5077101	1e-14	-0.055
1	5081601	1e-28	-0.064
1	5081801	1e-28	-0.061
1	5082301	1e-30	-0.055
1	5091101	1e-40	-0.069
1	5091401	1e-26	-0.056
1	5093301	1e-15	-0.056
1	5093701	1e-17	-0.068
1	5098301	1e-06	-0.165
1	5098601	5e-09	-0.135
1	5098701	5e-10	-0.114
1	5098801	1e-19	-0.266
1	5098901	1e-55	-0.198
1	5099101	1e-11	-0.183
1	5099301	5e-08	-0.122
1	5099501	5e-10	-0.123
1	5100301	5e-08	-0.098
1	5100401	1e-14	-0.139
1	5100501	1e-20	-0.137
1	5101201	1e-18	-0.156
1	5101301	1e-06	-0.111
1	5101501	5e-06	-0.098
1	5101801	5e-09	-0.143
1	5104301	1e-16	-0.05
1	5121601	1e-19	-0.051
1	5126901	5e-09	-0.054
1	5137201	1e-28	-0.058
1	5137301	1e-28	-0.062
1	5137401	1e-38	-0.06
1	5137501	1e-26	-0.067
1	5137601	5e-08	-0.063
1	5138901	1e-75	-0.093
1	5139001	1e-32	-0.052
1	5139101	1e-10	-0.054
1	5140001	1e-34	-0.062
1	5140101	1e-26	-0.059
1	5140201	1e-34	-0.072
1	5140301	1e-46	-0.082
1	5140401	1e-28	-0.059
1	5140501	1e-34	-0.054
1	5146801	1e-15	-0.052
1	5149701	1e-22	-0.065
1	5149901	1e-38	-0.063
1	5150001	1e-20	-0.06
1	5150601	1e-20	-0.056
1	5150701	1e-20	-0.057
1	5168901	1e-28	-0.063
1	5169001	1e-18	-0.056
1	5169301	1e-38	-0.052
1	5169701	1e-16	-0.053
1	5176001	1e-55	-0.086
1	5181001	1e-17	-0.056
1	5185501	1e-15	-0.07
1	5188901	1e-22	-0.051
1	5189001	1e-15	-0.052
1	5200501	1e-22	-0.05
1	5206201	1e-32	-0.055
1	5206301	1e-26	-0.068
1	5206501	1e-28	-0.059
1	5209501	1e-17	-0.053
1	5214101	1e-30	-0.072
1	5214501	1e-48	-0.056
1	5216901	1e-22	-0.058
1	5230701	1e-12	-0.051
1	5232501	1e-18	-0.074
1	5232601	1e-20	-0.053
1	5236301	1e-16	-0.053
1	5240601	1e-28	-0.05
1	5240701	1e-40	-0.067
1	5243101	1e-30	-0.057
1	5249201	1e-24	-0.057
1	5252101	1e-12	-0.057
1	5259301	1e-26	-0.051
1	5267001	1e-26	-0.062
1	5267201	1e-14	-0.056
1	5267301	1e-16	-0.05
1	5267401	1e-24	-0.053
1	5271701	1e-26	-0.056
1	5273001	1e-24	-0.052
1	5278701	1e-20	-0.063
1	5281501	5e-06	-0.051
1	5284201	1e-50	-0.062
1	5284301	1e-30	-0.065
1	5285201	1e-26	-0.115
1	5298001	1e-30	-0.056
1	5305201	1e-11	-0.052
1	5305401	1e-28	-0.054
1	5306501	1e-32	-0.068
1	5307201	1e-32	-0.054
1	5308301	1e-20	-0.052
1	5308401	1e-28	-0.052
1	5309501	1e-12	-0.051
1	5309601	1e-24	-0.068
1	5321101	1e-30	-0.066
1	5326701	1e-17	-0.062
1	5328001	1e-16	-0.054
1	5328401	1e-34	-0.064
1	5330101	1e-38	-0.055
1	5332701	1e-26	-0.053
1	5334201	1e-32	-0.058
1	5340301	1e-17	-0.068
1	5341201	1e-26	-0.059
1	5341301	1e-19	-0.056
1	5345001	1e-28	-0.051
1	5353301	1e-16	-0.094
1	5353501	5e-09	-0.116
1	5353701	1e-18	-0.126
1	5353801	5e-07	-0.095
1	5354201	1e-10	-0.113
1	5354901	5e-09	-0.162
1	5355401	1e-10	-0.093
1	5355501	5e-07	-0.054
1	5378301	5e-09	-0.067
1	5389601	5e-07	-0.086
1	5390501	1e-24	-0.053
1	5390601	1e-36	-0.072
1	5390701	1e-24	-0.061
1	5391401	1e-13	-0.26
1	5392501	1e-08	-0.144
1	5393601	1e-14	-0.056
1	5398801	1e-17	-0.058
1	5400001	1e-22	-0.058
1	5401101	1e-44	-0.068
1	5402001	1e-19	-0.056
1	5404601	1e-12	-0.055
1	5418201	1e-14	-0.057
1	5421301	1e-22	-0.061
1	5427301	1e-19	-0.051
1	5431301	1e-14	-0.054
1	5432201	1e-42	-0.069
1	5433901	1e-44	-0.066
1	5434001	1e-44	-0.078
1	5434201	1e-75	-0.061
1	5434401	1e-40	-0.061
1	5434601	1e-34	-0.057
1	5434701	1e-28	-0.053
1	5434801	1e-55	-0.063
1	5437001	5e-09	-0.114
1	5437801	5e-06	-0.084
1	5442501	1e-19	-0.071
1	5446901	1e-13	-0.067
1	5447001	1e-22	-0.065
1	5447101	1e-38	-0.062
1	5447501	1e-36	-0.057
1	5466201	1e-22	-0.05
1	5470001	1e-17	-0.053
1	5470101	1e-11	-0.054
1	5472201	1e-13	-0.074
1	5472301	1e-24	-0.054
1	5480201	1e-30	-0.056
1	5511201	1e-44	-0.099
1	5524301	1e-17	-0.06
1	5525901	1e-30	-0.051
1	5528301	1e-19	-0.06
1	5528401	1e-32	-0.059
1	5529701	1e-19	-0.054
1	5530601	1e-14	-0.053
1	5531301	5e-06	-0.088
1	5549601	1e-10	-0.051
1	5554601	1e-20	-0.051
1	5560401	5e-07	-0.051
1	5570001	1e-19	-0.058
1	5570101	1e-19	-0.052
1	5570201	1e-24	-0.058
1	5571301	1e-22	-0.055
1	5574101	1e-11	-0.057
1	5574201	1e-17	-0.055
1	5577101	1e-12	-0.052
1	5580301	1e-28	-0.055
1	5591101	1e-24	-0.05
1	5596901	1e-26	-0.056
1	5597001	1e-34	-0.057
1	5597801	5e-08	-0.064
1	5599101	1e-30	-0.079
1	5602901	1e-12	-0.051
1	5605301	1e-20	-0.052
1	5607001	1e-28	-0.066
1	5610801	1e-16	-0.059
1	5614601	1e-42	-0.064
1	5614701	1e-24	-0.066
1	5615001	1e-16	-0.055
1	5616701	1e-19	-0.05
1	5617001	1e-12	-0.057
1	5626901	1e-22	-0.063
1	5628001	1e-14	-0.051
1	5628401	1e-17	-0.054
1	5628601	1e-16	-0.052
1	5648001	1e-24	-0.067
1	5649001	1e-20	-0.053
1	5649101	1e-20	-0.064
1	5659101	5e-08	-0.205
1	5677201	1e-19	-0.051
1	5677401	1e-08	-0.058
1	5677501	1e-34	-0.05
1	5679301	1e-11	-0.136
1	5679601	1e-20	-0.304
1	5679701	1e-05	-0.081
1	5679801	1e-16	-0.192
1	5679901	1e-44	-0.158
1	5680001	1e-28	-0.177
1	5680101	5e-09	-0.095
1	5680201	1e-22	-0.242
1	5680301	1e-15	-0.121
1	5680401	1e-14	-0.117
1	5680501	1e-20	-0.176
1	5680601	1e-18	-0.166
1	5680701	1e-17	-0.17
1	5680901	1e-13	-0.151
1	5681001	5e-08	-0.136
1	5681101	1e-11	-0.164
1	5681201	1e-13	-0.131
1	5681301	1e-10	-0.146
1	5681601	1e-05	-0.109
1	5681701	1e-22	-0.246
1	5690601	1e-13	-0.058
1	5691901	5e-09	-0.084
1	5692001	5e-10	-0.097
1	5692101	1e-11	-0.085
1	5692201	5e-08	-0.075
1	5692401	1e-17	-0.182
1	5692501	5e-10	-0.242
1	5692601	1e-22	-0.153
1	5692701	1e-22	-0.129
1	5692801	1e-26	-0.15
1	5692901	1e-11	-0.106
1	5693001	1e-17	-0.113
1	5693101	1e-32	-0.114
1	5693201	1e-28	-0.134
1	5693301	1e-22	-0.129
1	5693401	1e-18	-0.148
1	5693501	1e-46	-0.175
1	5693601	1e-12	-0.199
1	5693701	1e-12	-0.105
1	5693901	1e-07	-0.086
1	5694001	5e-06	-0.141
1	5694101	1e-20	-0.138
1	5694201	1e-30	-0.157
1	5694301	1e-20	-0.137
1	5694401	5e-07	-0.076
1	5694601	1e-07	-0.075
1	5694701	1e-22	-0.116
1	5694801	1e-13	-0.116
1	5694901	1e-18	-0.207
1	5695001	1e-28	-0.189
1	5695101	1e-05	-0.068
1	5695201	1e-10	-0.132
1	5695301	1e-14	-0.113
1	5695401	1e-28	-0.175
1	5695501	1e-26	-0.165
1	5695601	1e-28	-0.183
1	5695701	1e-30	-0.197
1	5695801	1e-14	-0.109
1	5695901	1e-32	-0.148
1	5696001	1e-44	-0.156
1	5696101	1e-18	-0.136
1	5696201	1e-26	-0.167
1	5696301	1e-10	-0.119
1	5696401	5e-10	-0.201
1	5696501	5e-07	-0.113
1	5699901	1e-11	-0.078
1	5700001	5e-07	-0.12
1	5700501	1e-11	-0.176
1	5700901	1e-34	-0.169
1	5701001	1e-24	-0.141
1	5701101	1e-14	-0.126
1	5701201	1e-20	-0.16
1	5701501	1e-11	-0.132
1	5701901	1e-12	-0.126
1	5702001	1e-12	-0.14
1	5704801	1e-05	-0.053
1	5716101	1e-28	-0.052
1	5717301	1e-28	-0.061
1	5723501	1e-20	-0.051
1	5726901	1e-28	-0.06
1	5730501	1e-20	-0.05
1	5736601	1e-50	-0.094
1	5736701	1e-24	-0.063
1	5738601	1e-22	-0.062
1	5738901	1e-32	-0.058
1	5744901	1e-16	-0.055
1	5758501	1e-22	-0.051
1	5763601	1e-18	-0.068
1	5768501	1e-55	-0.071
1	5772801	1e-22	-0.079
1	5783101	5e-06	-0.052
1	5783401	1e-30	-0.058
1	5799201	5e-09	-0.159
1	5799301	1e-12	-0.239
1	5799401	5e-06	-0.194
1	5818701	1e-06	-0.052
1	5823801	1e-32	-0.077
1	5823901	1e-20	-0.055
1	5841301	1e-32	-0.051
1	5844801	1e-22	-0.054
1	5845901	1e-16	-0.055
1	5846001	1e-19	-0.058
1	5863201	5e-10	-0.137
1	5863701	1e-19	-0.05
1	5866701	5e-06	-0.071
1	5866801	1e-13	-0.116
1	5867001	1e-10	-0.112
1	5867101	5e-08	-0.1
1	5867801	1e-22	-0.054
1	5867901	1e-26	-0.076
1	5868001	1e-20	-0.066
1	5868101	1e-24	-0.057
1	5868501	1e-26	-0.05
1	5882601	1e-26	-0.054
1	5888801	1e-12	-0.06
1	5897501	1e-40	-0.071
1	5899601	5e-09	-0.129
1	5901701	1e-24	-0.05
1	5902401	1e-16	-0.051
1	5911301	1e-17	-0.055
1	5911401	1e-30	-0.057
1	5911501	1e-22	-0.062
1	5911701	5e-07	-0.091
1	5911801	1e-12	-0.098
1	5912001	1e-19	-0.285
1	5912101	1e-05	-0.083
1	5912201	1e-40	-0.161
1	5912601	1e-11	-0.07
1	5912701	1e-16	-0.088
1	5912801	5e-09	-0.09
1	5912901	5e-08	-0.084
1	5913001	1e-15	-0.177
1	5913101	1e-14	-0.153
1	5913301	1e-17	-0.263
1	5913501	1e-22	-0.114
1	5913601	5e-08	-0.087
1	5913701	5e-09	-0.108
1	5913801	1e-10	-0.092
1	5913901	5e-09	-0.129
1	5914101	1e-06	-0.089
1	5914201	5e-08	-0.116
1	5914301	1e-12	-0.118
1	5914401	1e-17	-0.136
1	5914501	5e-10	-0.127
1	5914901	5e-10	-0.113
1	5915001	1e-26	-0.16
1	5915101	1e-10	-0.15
1	5915401	1e-12	-0.192
1	5915601	5e-07	-0.148
1	5915701	5e-07	-0.146
1	5915801	1e-13	-0.128
1	5915901	5e-10	-0.158
1	5916101	1e-22	-0.152
1	5916201	1e-13	-0.164
1	5916301	5e-07	-0.073
1	5922001	1e-16	-0.056
1	5933001	1e-13	-0.058
1	5958601	5e-07	-0.14
1	5958801	1e-11	-0.124
1	5958901	5e-07	-0.077
1	5959101	5e-07	-0.108
1	5966001	5e-10	-0.117
1	5966201	1e-05	-0.093
1	5970801	1e-24	-0.158
1	5970901	1e-08	-0.086
1	5971701	1e-05	-0.078
1	5971901	5e-10	-0.096
1	5972201	5e-08	-0.11
1	5974901	1e-16	-0.178
1	5975201	1e-19	-0.27
1	5975301	1e-07	-0.092
1	5975501	1e-12	-0.249
1	5980201	1e-13	-0.059
1	5980301	1e-13	-0.053
1	5980401	1e-34	-0.055
1	5980801	1e-26	-0.066
1	5980901	1e-24	-0.067
1	5986501	1e-22	-0.054
1	5991001	1e-40	-0.051
1	5996301	1e-24	-0.056
1	6009701	1e-12	-0.109
1	6009801	1e-11	-0.111
1	6009901	1e-32	-0.134
1	6010101	1e-07	-0.07
1	6010201	1e-30	-0.133
1	6010301	1e-13	-0.12
1	6011201	1e-22	-0.101
1	6011301	5e-06	-0.063
1	6011601	1e-24	-0.135
1	6011901	5e-08	-0.079
1	6012001	1e-50	-0.185
1	6012101	1e-07	-0.122
1	6012201	1e-40	-0.176
1	6012501	1e-12	-0.092
1	6012801	1e-16	-0.142
1	6013001	1e-06	-0.081
1	6013301	1e-34	-0.165
1	6013501	5e-10	-0.116
1	6013601	1e-10	-0.165
1	6021601	1e-12	-0.051
1	6024001	1e-24	-0.056
1	6028101	1e-36	-0.059
1	6028201	1e-46	-0.072
1	6030301	1e-28	-0.061
1	6030401	1e-15	-0.055
1	6050601	1e-40	-0.056
1	6053101	1e-17	-0.062
1	6054001	1e-13	-0.055
1	6062501	1e-22	-0.073
1	6066901	1e-16	-0.062
1	6075401	1e-34	-0.189
1	6075501	5e-06	-0.142
1	6088201	1e-28	-0.053
1	6099401	1e-13	-0.055
1	6101201	1e-24	-0.051
1	6101301	1e-28	-0.055
1	6102401	5e-09	-0.091
1	6103701	1e-24	-0.06
1	6108201	1e-28	-0.055
1	6109701	1e-42	-0.05
1	6117501	5e-09	-0.072
1	6119401	5e-07	-0.066
1	6122101	1e-44	-0.073
1	6127901	5e-07	-0.095
1	6128901	1e-17	-0.066
1	6130701	1e-42	-0.077
1	6130801	1e-24	-0.072
1	6131201	5e-09	-0.051
1	6140601	1e-09	-0.132
1	6140801	1e-15	-0.12
1	6141201	1e-10	-0.096
1	6155701	1e-24	-0.056
1	6155801	1e-11	-0.053
1	6156501	5e-10	-0.129
1	6156901	1e-20	-0.128
1	6157201	1e-15	-0.137
1	6157701	5e-10	-0.097
1	6158001	5e-08	-0.134
1	6158101	5e-08	-0.085
1	6158201	1e-16	-0.245
1	6158701	1e-65	-0.197
1	6185701	5e-06	-0.053
1	6189001	1e-17	-0.05
1	6192501	1e-24	-0.059
1	6195301	1e-44	-0.079
1	6195401	1e-17	-0.058
1	6195501	1e-38	-0.112
1	6195601	1e-22	-0.059
1	6195701	1e-34	-0.09
1	6195801	1e-24	-0.064
1	6197001	1e-07	-0.153
1	6197301	1e-20	-0.203
1	6197401	5e-07	-0.114
1	6197601	1e-12	-0.138
1	6198001	5e-06	-0.115
1	6198901	5e-06	-0.124
1	6199201	1e-07	-0.12
1	6200201	1e-24	-0.052
1	6200301	1e-32	-0.086
1	6200401	1e-22	-0.056
1	6200501	1e-13	-0.055
1	6200601	1e-32	-0.057
1	6200701	1e-15	-0.06
1	6203401	1e-26	-0.053
1	6211201	1e-08	-0.12
1	6211301	1e-15	-0.154
1	6211501	1e-11	-0.115
[truncated: 108,835 more rows]

## Sheet: EM-seq hyper-CHH DMRs
Chr	Start	p_value	diff_ratio
1	634201	5e-07	0.049
1	822201	5e-10	0.056
1	927001	1e-15	0.021
1	974601	1e-26	0.092
1	1430701	1e-06	0.053
1	1476601	1e-05	0.055
1	1476701	5e-08	0.032
1	3023701	1e-15	0.041
1	3362101	1e-10	0.025
1	3571301	5e-08	0.022
1	3827001	5e-08	0.031
1	3927301	1e-26	0.046
1	3927401	1e-18	0.033
1	4110901	1e-12	0.052
1	4525101	5e-09	0.037
1	4583401	5e-06	0.063
1	4584801	1e-42	0.055
1	5098901	5e-06	0.027
1	5198701	1e-20	0.073
1	5912101	5e-07	0.031
1	5999201	1e-14	0.027
1	6520901	5e-09	0.021
1	6521001	1e-95	0.071
1	6590501	1e-08	0.03
1	6593301	5e-06	0.028
1	6759701	1e-24	0.055
1	7241301	1e-05	0.035
1	7282401	1e-28	0.07
1	7400801	1e-11	0.028
1	7400901	1e-10	0.023
1	7609601	1e-22	0.037
1	7725301	1e-38	0.099
1	7730501	1e-10	0.023
1	7762001	5e-08	0.043
1	7802501	1e-50	0.054
1	7933901	1e-20	0.046
1	8169501	5e-10	0.036
1	8235901	1e-20	0.108
1	8239101	1e-44	0.085
1	8272901	5e-10	0.033
1	8319701	5e-10	0.036
1	8457401	1e-16	0.057
1	8546701	1e-26	0.069
1	8546801	1e-24	0.045
1	8681901	5e-10	0.077
1	9019301	1e-08	0.038
1	9146501	1e-11	0.023
1	9251801	1e-70	0.146
1	9387801	1e-14	0.028
1	10008101	1e-48	0.162
1	10528301	1e-19	0.051
1	10697101	5e-06	0.038
1	10708101	1e-120	0.104
1	10803201	5e-06	0.046
1	10949901	1e-11	0.038
1	11409501	1e-26	0.077
1	11512001	1e-10	0.034
1	11522201	5e-10	0.045
1	11526001	1e-20	0.074
1	11632001	1e-09	0.042
1	11704401	1e-07	0.025
1	11707201	1e-40	0.124
1	11711701	1e-13	0.069
1	11983201	1e-28	0.054
1	11983301	5e-07	0.032
1	12019101	5e-08	0.063
1	12035001	5e-10	0.033
1	12142601	1e-17	0.059
1	12337401	1e-06	0.029
1	12631101	1e-26	0.06
1	12662701	5e-07	0.043
1	12848801	5e-06	0.031
1	12916901	1e-100	0.109
1	12953501	5e-06	0.031
1	12969001	1e-80	0.083
1	12969201	1e-13	0.036
1	13020201	5e-06	0.025
1	13021301	5e-07	0.023
1	13199801	1e-46	0.091
1	13438401	5e-10	0.032
1	13489101	1e-08	0.037
1	13567901	5e-07	0.033
1	13602201	1e-16	0.063
1	13606301	5e-06	0.022
1	13671201	1e-13	0.048
1	13732801	1e-13	0.039
1	13742801	5e-06	0.026
1	13881601	5e-08	0.023
1	13990601	1e-20	0.049
1	13990701	1e-16	0.042
1	14050301	1e-10	0.025
1	14071001	1e-16	0.075
1	14132901	1e-05	0.025
1	14167701	1e-55	0.061
1	14167801	1e-36	0.049
1	14211201	1e-08	0.031
1	14312001	5e-09	0.038
1	14381801	5e-08	0.064
1	14446501	1e-06	0.031
1	14584801	1e-10	0.043
1	14590301	1e-07	0.052
1	15077101	1e-07	0.039
1	15087301	1e-40	0.095
1	15142601	1e-26	0.071
1	15423401	1e-06	0.026
1	15487201	1e-05	0.021
1	15748601	1e-22	0.039
1	15750401	1e-10	0.037
1	15765501	1e-06	0.027
1	15784801	1e-06	0.024
1	15953501	1e-06	0.039
1	16038701	1e-06	0.026
1	16088901	5e-07	0.042
1	16145601	5e-07	0.027
1	16162901	5e-08	0.024
1	16258601	5e-06	0.021
1	16261201	1e-22	0.046
1	16312401	5e-07	0.027
1	16361601	1e-80	0.078
1	16407701	1e-15	0.044
1	16592301	1e-13	0.039
1	16596701	5e-06	0.02
1	16673601	1e-11	0.029
1	16710001	1e-19	0.077
1	16738101	5e-06	0.023
1	16738201	1e-60	0.132
1	16750801	1e-10	0.059
1	16766301	1e-34	0.077
1	16926101	5e-06	0.025
1	16955101	5e-06	0.02
1	16967401	1e-20	0.065
1	17230001	1e-14	0.047
1	17289401	5e-10	0.061
1	17290001	1e-16	0.032
1	17313501	1e-07	0.025
1	17313901	1e-36	0.063
1	17432001	1e-10	0.02
1	17449001	1e-17	0.03
1	17507001	5e-09	0.034
1	18301701	1e-16	0.048
1	18386901	1e-08	0.028
1	18395901	1e-10	0.039
1	18493701	1e-13	0.059
1	19241001	1e-32	0.052
1	19268501	1e-30	0.095
1	19582401	1e-42	0.067
1	19582501	1e-75	0.109
1	19635601	1e-60	0.074
1	19677101	1e-06	0.027
1	19677201	1e-24	0.056
1	19693201	1e-14	0.079
1	19934101	1e-28	0.041
1	20312301	1e-36	0.081
1	20489301	1e-24	0.067
1	20489401	1e-15	0.038
1	20972801	1e-11	0.043
1	21125801	5e-09	0.037
1	21125901	5e-09	0.042
1	21133001	1e-50	0.071
1	21173001	5e-06	0.031
1	21217201	1e-170	0.188
1	21524401	1e-55	0.091
1	21524501	1e-16	0.033
1	21640701	5e-06	0.041
1	21739201	1e-09	0.047
1	21800301	1e-10	0.053
1	21912201	1e-16	0.023
1	21995801	1e-75	0.098
1	22043301	1e-06	0.025
1	22224601	5e-10	0.07
1	22224701	5e-06	0.052
1	22373501	1e-17	0.036
1	23068201	5e-07	0.033
1	23175101	1e-05	0.032
1	23331901	1e-07	0.023
1	23332001	5e-07	0.022
1	23431001	1e-05	0.037
1	23493201	1e-100	0.095
1	23566501	5e-06	0.038
1	23918901	1e-18	0.036
1	24543001	1e-26	0.038
1	24741701	1e-65	0.081
1	24919901	1e-13	0.031
1	25180601	1e-30	0.117
1	25181301	1e-20	0.042
1	25187901	1e-65	0.111
1	25279001	1e-18	0.052
1	25536401	1e-10	0.028
1	25536501	1e-26	0.056
1	25804101	1e-12	0.028
1	26285201	1e-32	0.055
1	26296201	1e-110	0.132
1	26510801	1e-09	0.06
1	26780301	1e-15	0.083
1	28786301	1e-40	0.05
1	28827401	1e-15	0.071
1	28918701	1e-90	0.106
1	29314101	1e-16	0.024
1	29472301	5e-07	0.034
1	29497701	1e-28	0.046
1	30200301	1e-06	0.054
2	112301	1e-18	0.022
2	112701	1e-170	0.143
2	268601	5e-08	0.04
2	276801	1e-12	0.081
2	378401	5e-07	0.033
2	416301	5e-06	0.042
2	439801	1e-18	0.06
2	440401	5e-06	0.052
2	449801	1e-16	0.056
2	588601	1e-14	0.038
2	631001	5e-06	0.03
2	743901	1e-12	0.031
2	927301	1e-09	0.036
2	1276301	1e-08	0.03
2	1370801	1e-09	0.043
2	1421901	1e-42	0.078
2	1437801	1e-10	0.039
2	1437901	5e-08	0.043
2	1458801	5e-06	0.022
2	1512401	1e-06	0.028
2	1546401	1e-20	0.057
2	1674101	1e-160	0.172
2	1734801	5e-06	0.025
2	2065501	1e-18	0.04
2	2232701	1e-11	0.056
2	2512401	1e-05	0.033
2	2621501	5e-09	0.025
2	2655101	5e-10	0.031
2	2678201	5e-09	0.059
2	2681401	1e-08	0.023
2	2743301	1e-18	0.03
2	2912501	5e-10	0.037
2	3168101	1e-05	0.023
2	3168201	1e-08	0.026
2	3191001	1e-36	0.054
2	3194201	5e-08	0.032
2	3196501	1e-09	0.024
2	3211701	1e-07	0.026
2	3570601	5e-08	0.023
2	3574901	1e-07	0.024
2	3658001	1e-14	0.039
2	3665401	1e-10	0.034
2	3784401	1e-65	0.099
2	3784501	1e-19	0.061
2	3788901	5e-09	0.025
2	3804101	1e-40	0.075
2	4046001	1e-10	0.033
2	4087301	1e-14	0.042
2	4097501	1e-34	0.069
2	4162601	1e-05	0.032
2	4169101	5e-08	0.036
2	4213001	1e-09	0.055
2	4263101	5e-10	0.026
2	4319901	1e-07	0.021
2	4348301	1e-08	0.032
2	4350901	1e-05	0.021
2	4354601	1e-85	0.102
2	4504201	1e-28	0.064
2	4605201	1e-15	0.065
2	4662901	1e-10	0.032
2	4663001	1e-26	0.05
2	4859401	5e-06	0.038
2	4927401	1e-15	0.04
2	4992001	1e-05	0.027
2	5113601	1e-44	0.069
2	5113701	1e-13	0.063
2	5147501	1e-09	0.036
2	5213501	5e-07	0.051
2	5298401	5e-09	0.025
2	5328301	1e-11	0.035
2	5340701	1e-11	0.041
2	5341301	5e-07	0.031
2	5401701	1e-14	0.138
2	5453501	1e-14	0.046
2	5493101	5e-08	0.036
2	5515901	5e-10	0.041
2	5543001	1e-24	0.034
2	5573901	5e-06	0.026
2	5592101	1e-19	0.06
2	5611301	5e-09	0.022
2	5645501	1e-07	0.049
2	5749101	1e-19	0.087
2	5749201	1e-22	0.057
2	5765601	5e-09	0.045
2	5819001	1e-19	0.037
2	5837501	5e-10	0.034
2	5871401	1e-28	0.068
2	5876801	5e-08	0.023
2	5908701	1e-12	0.034
2	5908801	5e-06	0.026
2	5950301	1e-24	0.078
2	6015001	1e-14	0.027
2	6030001	1e-15	0.048
2	6205001	1e-30	0.067
2	6205101	1e-10	0.029
2	6206201	1e-26	0.058
2	6206301	1e-42	0.118
2	6305201	1e-44	0.079
2	6430101	1e-17	0.029
2	6508401	5e-06	0.025
2	6572201	1e-06	0.023
2	6583801	1e-170	0.161
2	6646701	1e-24	0.038
2	6680001	1e-38	0.089
2	6680101	5e-09	0.035
2	6683001	5e-07	0.024
2	6730401	1e-34	0.058
2	6740101	5e-08	0.043
2	6846901	1e-08	0.031
2	6854201	1e-12	0.057
2	6935901	5e-10	0.048
2	6946401	1e-07	0.049
2	7015501	5e-06	0.026
2	7156901	1e-18	0.057
2	7178401	1e-26	0.084
2	7567101	5e-06	0.033
2	7587501	1e-38	0.075
2	7677501	1e-85	0.092
2	7711301	1e-36	0.046
2	7711401	1e-14	0.023
2	7751901	1e-50	0.051
2	7896101	1e-20	0.027
2	7919801	1e-10	0.054
2	7927201	1e-130	0.121
2	8037001	1e-11	0.04
2	8038701	1e-65	0.104
2	8236301	1e-06	0.024
2	8381901	1e-22	0.134
2	8421301	1e-14	0.059
2	8575601	1e-12	0.071
2	8874001	1e-42	0.057
2	8874101	1e-46	0.058
2	8884701	1e-07	0.039
2	8885901	1e-11	0.029
2	9196401	1e-22	0.038
2	9350301	1e-16	0.1
2	9512501	1e-48	0.05
2	9584201	1e-24	0.049
2	9608901	1e-75	0.072
2	9612301	1e-11	0.047
2	9796901	1e-20	0.042
2	10018801	1e-40	0.103
2	10138701	1e-38	0.04
2	10138801	1e-55	0.06
2	10156101	1e-11	0.023
2	10160301	1e-12	0.029
2	10240701	5e-09	0.036
2	10557901	1e-15	0.032
2	10623201	1e-05	0.034
2	10623301	5e-07	0.03
2	10623601	1e-05	0.027
2	10644301	1e-10	0.027
2	10644401	1e-26	0.045
2	10682701	1e-24	0.074
2	10963701	1e-80	0.135
2	11075901	5e-08	0.039
2	11286301	1e-06	0.036
2	11503401	1e-05	0.021
2	11841201	1e-24	0.032
2	12725501	1e-12	0.07
2	12767201	5e-10	0.021
2	12780701	1e-08	0.025
2	13062601	5e-08	0.023
2	13286301	1e-100	0.126
2	14104701	1e-22	0.023
2	14104801	1e-70	0.067
2	14393001	5e-07	0.03
2	14408901	5e-06	0.069
2	14409001	1e-16	0.093
2	14683101	1e-26	0.062
2	15402101	5e-06	0.043
2	15567001	1e-06	0.033
2	15880101	1e-05	0.024
2	16023101	1e-18	0.028
2	16049601	1e-19	0.031
2	16467101	5e-10	0.07
2	16676101	1e-75	0.084
2	16945401	1e-20	0.038
2	17254401	5e-07	0.038
2	17363501	1e-06	0.039
2	17483301	5e-08	0.021
2	17488801	5e-06	0.035
2	18041901	1e-17	0.033
2	18080801	1e-48	0.067
2	19414601	5e-06	0.032
2	19686901	1e-10	0.022
2	19687001	1e-10	0.028
3	1712201	1e-06	0.032
3	1928501	1e-26	0.084
3	2998301	1e-15	0.062
3	3058301	1e-12	0.026
3	3423501	1e-20	0.08
3	3743001	1e-11	0.028
3	3743101	1e-16	0.031
3	3771101	1e-28	0.04
3	5821901	1e-30	0.036
3	5997601	1e-22	0.041
3	6002401	1e-13	0.021
3	6433001	1e-19	0.036
3	7275201	1e-30	0.047
3	7857001	1e-09	0.038
3	7860701	5e-09	0.058
3	7860801	1e-24	0.107
3	7939201	1e-34	0.059
3	8082201	1e-26	0.06
3	8248001	5e-07	0.023
3	8426001	1e-06	0.06
3	8426101	1e-07	0.054
3	9001301	1e-20	0.037
3	9256201	1e-08	0.05
3	9540501	1e-05	0.043
3	9643601	1e-38	0.093
3	9720601	1e-75	0.084
3	10167101	1e-05	0.045
3	10176701	5e-10	0.053
3	10296201	1e-34	0.046
3	10415201	1e-10	0.045
3	10510201	1e-20	0.062
3	10564101	1e-36	0.071
3	10564201	1e-38	0.092
3	10692201	1e-22	0.056
3	10827301	5e-06	0.026
3	10855001	1e-16	0.032
3	10864401	1e-22	0.059
3	10865701	1e-13	0.038
3	10997201	1e-13	0.028
3	10998901	1e-14	0.034
3	11010301	1e-10	0.04
3	11094001	1e-11	0.031
3	11161001	1e-15	0.047
3	11286701	1e-11	0.059
3	11541401	1e-09	0.036
3	11741701	1e-50	0.074
3	11764901	1e-100	0.117
3	11793701	1e-18	0.122
3	11794401	1e-15	0.044
3	11798201	1e-22	0.148
3	11998601	1e-15	0.059
3	12169001	5e-06	0.034
3	12249601	1e-07	0.024
3	12281501	1e-18	0.043
3	12359501	5e-06	0.021
3	12430401	1e-10	0.021
3	12435801	1e-18	0.065
3	12437901	1e-09	0.052
3	12464601	5e-06	0.025
3	12465301	5e-06	0.034
3	12562901	1e-48	0.082
3	12568401	1e-10	0.036
3	12661201	1e-20	0.07
3	12925001	1e-06	0.02
3	12947701	5e-09	0.033
3	13046201	1e-15	0.037
3	13046301	1e-15	0.036
3	13140001	5e-07	0.026
3	13142001	1e-06	0.034
3	13332501	1e-24	0.034
3	13339101	1e-08	0.025
3	13355101	1e-06	0.025
3	13440901	1e-16	0.045
3	13548001	5e-07	0.029
3	13550001	5e-10	0.046
3	13556801	5e-10	0.041
3	13608501	5e-08	0.03
3	13802701	1e-24	0.076
3	13988601	1e-55	0.116
3	14041201	5e-09	0.027
3	14098801	1e-10	0.04
3	14209901	1e-12	0.048
3	14257901	1e-15	0.056
3	14306801	1e-32	0.045
3	14411101	1e-12	0.048
3	14420401	1e-18	0.062
3	14445601	5e-07	0.023
3	14642701	5e-10	0.043
3	14983301	1e-07	0.023
3	14997601	1e-48	0.119
3	15007401	1e-32	0.056
3	15112201	5e-06	0.027
3	15145301	5e-07	0.027
3	15258601	1e-05	0.03
3	15566601	1e-14	0.048
3	15574801	1e-10	0.035
3	15687701	1e-12	0.028
3	15735201	1e-18	0.037
3	15776401	5e-10	0.02
3	15833201	1e-14	0.038
3	16052501	5e-10	0.029
3	16187801	1e-12	0.099
3	16276001	1e-15	0.059
3	16327901	5e-09	0.024
3	16418101	1e-12	0.06
3	16430501	1e-26	0.055
3	16430601	1e-90	0.099
3	16519801	1e-05	0.021
3	16551101	1e-13	0.052
3	16570001	1e-14	0.067
3	16714401	1e-12	0.027
3	16774101	1e-32	0.056
3	17044801	1e-22	0.031
3	17150601	1e-07	0.047
3	17150701	1e-13	0.075
3	17202801	1e-06	0.036
3	17417901	1e-46	0.126
3	17419501	1e-32	0.049
3	17419701	1e-50	0.061
3	17419901	1e-10	0.021
3	17433201	1e-13	0.046
3	17862101	1e-14	0.053
3	18085601	5e-08	0.035
3	18085701	1e-05	0.032
3	18843701	1e-07	0.032
3	18844001	5e-08	0.029
3	19358501	5e-06	0.023
3	20629701	1e-10	0.064
3	20629801	5e-10	0.08
3	20957101	1e-65	0.072
3	21026501	1e-05	0.029
3	21201401	1e-14	0.025
4	67101	1e-18	0.024
4	67201	1e-14	0.024
4	144701	5e-06	0.038
4	144801	1e-10	0.085
4	177101	1e-26	0.051
4	1018001	1e-28	0.077
4	1018301	5e-06	0.029
4	1063601	1e-22	0.045
4	1142501	1e-12	0.039
4	1234201	1e-13	0.029
4	1460101	1e-13	0.039
4	1460201	5e-08	0.027
4	1463801	1e-11	0.023
4	2013301	1e-16	0.033
4	2169101	1e-09	0.056
4	2195301	5e-09	0.026
4	2296901	1e-15	0.034
4	2384301	1e-09	0.044
4	2400001	1e-28	0.047
4	2400101	1e-48	0.06
4	2496701	5e-08	0.059
4	2530701	5e-08	0.086
4	2530801	1e-30	0.066
4	2724101	1e-09	0.04
4	2725601	1e-06	0.024
4	2732501	5e-07	0.024
4	2891201	5e-06	0.02
4	3031701	1e-120	0.131
4	3092701	5e-08	0.028
4	3134401	1e-08	0.07
4	3275901	5e-06	0.025
4	3344601	1e-16	0.033
4	3413501	1e-15	0.027
4	3584301	1e-16	0.031
4	3660801	5e-08	0.024
4	3828301	1e-16	0.055
4	3828401	5e-08	0.051
4	3896801	5e-07	0.029
4	4016301	5e-08	0.039
4	4095301	1e-70	0.098
4	4096301	1e-17	0.046
4	4124301	1e-07	0.038
4	4133501	5e-10	0.031
4	4141001	1e-08	0.025
4	4148701	5e-09	0.037
4	4156501	5e-09	0.031
4	4402101	5e-08	0.036
4	4500701	1e-07	0.027
4	4606101	1e-46	0.082
4	4606201	1e-42	0.069
4	4695401	1e-22	0.058
4	4869001	1e-13	0.042
4	4937801	1e-10	0.021
4	4942401	1e-07	0.031
4	4985401	1e-34	0.091
4	5203901	1e-14	0.081
4	5210901	5e-09	0.027
4	5213201	1e-20	0.053
4	5382501	1e-13	0.033
4	5382601	5e-07	0.021
4	5394001	1e-10	0.031
4	5423601	5e-06	0.039
4	5581301	1e-16	0.04
4	5601701	1e-42	0.04
4	5612801	1e-100	0.137
4	5622701	5e-07	0.031
4	5843601	1e-20	0.037
4	5910401	1e-15	0.05
4	5970501	5e-07	0.027
4	6124101	1e-12	0.035
4	6159401	5e-06	0.038
4	6472701	5e-10	0.032
4	6504401	1e-19	0.057
4	6579701	1e-17	0.042
4	6943701	1e-15	0.036
4	7030801	5e-08	0.027
4	7218501	1e-24	0.072
4	7249001	1e-08	0.043
4	7254501	1e-24	0.037
4	7342601	1e-70	0.099
4	7342701	1e-50	0.053
4	7347701	1e-42	0.051
4	7364501	5e-08	0.054
4	7364601	1e-05	0.02
4	7564201	5e-10	0.052
4	7593801	1e-30	0.067
4	7611801	5e-07	0.042
4	7724401	1e-38	0.069
4	7844501	1e-48	0.122
4	7844601	1e-06	0.041
4	7882801	1e-09	0.041
4	7890201	1e-12	0.041
4	8148601	5e-06	0.023
4	8299301	5e-09	0.041
4	8326901	1e-24	0.1
4	8671101	1e-14	0.06
4	8904601	1e-06	0.027
4	9188701	1e-06	0.043
4	9523301	1e-19	0.06
4	9742001	1e-17	0.051
4	9795001	1e-06	0.022
4	9956501	5e-06	0.032
4	9962501	5e-07	0.021
4	9996401	1e-110	0.12
4	9996501	1e-40	0.069
4	10224701	5e-09	0.033
4	10269801	1e-15	0.07
4	10271101	5e-07	0.027
4	10532301	5e-09	0.032
4	10558601	5e-09	0.049
4	10633501	1e-06	0.047
4	11120701	1e-60	0.129
4	11145501	1e-12	0.025
4	11225001	1e-55	0.056
4	11371901	1e-75	0.087
4	12699801	1e-11	0.027
4	12863401	1e-13	0.049
4	13269201	1e-70	0.092
4	14518301	1e-50	0.072
4	14988601	1e-18	0.046
4	14989801	5e-07	0.04
4	15100901	1e-70	0.054
4	15101001	1e-70	0.081
4	15493801	1e-22	0.026
4	16083401	1e-55	0.098
4	18087301	5e-09	0.022
4	18511401	1e-28	0.048
5	136601	1e-07	0.034
5	2187001	5e-09	0.036
5	2188401	1e-32	0.076
5	2371401	1e-17	0.026
5	2371501	1e-12	0.029
5	2603901	1e-32	0.109
5	2615801	1e-22	0.035
5	3018701	1e-05	0.038
5	3115901	1e-65	0.127
5	3560801	1e-18	0.057
5	4097101	1e-17	0.032
5	4097201	5e-10	0.022
5	4319801	1e-22	0.042
5	4493801	1e-42	0.068
5	5078701	5e-08	0.027
5	5098301	1e-13	0.072
5	5288501	1e-10	0.053
5	5644901	1e-26	0.058
5	6252301	5e-06	0.02
5	6384301	1e-07	0.079
5	6915601	1e-07	0.049
5	6995001	5e-06	0.056
5	7036401	5e-06	0.036
5	7473301	1e-06	0.038
5	7648201	5e-07	0.025
5	8161901	1e-46	0.066
5	8314401	5e-09	0.08
5	8446701	5e-07	0.059
5	8524301	1e-20	0.039
5	8675701	1e-28	0.079
5	8675801	1e-14	0.035
5	8676401	5e-06	0.048
5	9095301	1e-17	0.058
5	9098801	1e-42	0.049
5	9222801	1e-08	0.026
5	9253201	5e-06	0.021
5	9297701	1e-36	0.039
5	9302901	1e-07	0.03
5	9592701	1e-20	0.036
5	9592901	5e-08	0.022
5	9593001	1e-46	0.044
5	9805301	1e-46	0.13
5	9827301	1e-06	0.025
5	9932101	5e-06	0.026
5	10108101	1e-05	0.031
5	10148301	5e-07	0.04
5	10210801	1e-36	0.077
5	10270501	1e-46	0.087
5	10463501	1e-13	0.056
5	10532401	1e-11	0.024
5	10596101	5e-08	0.029
5	10714101	5e-08	0.07
5	10730601	1e-20	0.068
5	10868201	1e-46	0.071
5	10916501	5e-08	0.026
5	10917101	1e-06	0.023
5	10919201	1e-20	0.057
5	11272501	1e-18	0.029
5	11283401	1e-55	0.068
5	11295801	1e-09	0.05
5	11297901	1e-13	0.04
5	11298001	1e-10	0.039
5	11305201	1e-50	0.074
5	11321901	1e-07	0.034
5	11397001	1e-09	0.028
5	11422601	1e-11	0.031
5	11453101	1e-07	0.023
5	11458901	1e-09	0.024
5	11509501	1e-07	0.024
5	11562501	1e-10	0.052
5	11597501	5e-08	0.031
5	11609901	1e-16	0.053
5	11610801	1e-80	0.1
5	11611001	1e-44	0.074
5	11611101	1e-07	0.021
5	11611201	5e-06	0.022
5	11639701	1e-26	0.055
5	11641301	1e-10	0.05
5	11808701	5e-06	0.028
5	11913701	1e-07	0.024
5	12001201	1e-40	0.124
5	12004101	1e-19	0.078
5	12026001	5e-08	0.055
5	12160101	1e-20	0.05
5	12292001	5e-07	0.032
5	12319501	1e-07	0.052
5	12322801	5e-06	0.027
5	12381601	1e-12	0.049
5	12537301	5e-09	0.025
5	12537501	1e-170	0.165
5	12612001	5e-07	0.041
5	12643901	5e-06	0.021
5	12801601	5e-09	0.042
5	12843701	5e-07	0.039
5	13036301	1e-06	0.023
5	13047901	1e-13	0.027
5	13298901	1e-14	0.076
5	13472801	5e-09	0.031
5	13607401	1e-10	0.027
5	13612001	1e-65	0.086
5	13619801	1e-06	0.023
5	13628801	1e-32	0.03
5	13629301	1e-32	0.037
5	13725501	1e-160	0.131
5	13893401	5e-07	0.033
5	14003501	1e-28	0.062
5	14062001	5e-07	0.033
5	14062301	5e-10	0.046
5	14211501	5e-08	0.034
5	14380401	5e-09	0.044
5	14438901	1e-09	0.041
5	14498201	1e-08	0.045
5	14524901	1e-18	0.066
5	14614601	1e-32	0.06
5	14658101	1e-06	0.032
5	14658201	1e-11	0.042
5	14967401	5e-08	0.04
5	15013001	1e-24	0.045
5	15118701	1e-26	0.037
5	15118801	1e-190	0.176
5	15207201	1e-14	0.067
5	15387001	5e-08	0.034
5	15432201	1e-06	0.047
5	15450601	1e-70	0.072
5	15484001	1e-22	0.032
5	15584401	1e-10	0.021
5	15638901	1e-06	0.044
5	15717901	5e-07	0.053
5	15758101	1e-36	0.064
5	16022801	1e-10	0.027
5	16211401	1e-18	0.088
5	16306901	1e-32	0.092
5	16322601	1e-15	0.026
5	16560901	1e-24	0.055
5	16561001	1e-20	0.048
5	16713201	1e-05	0.061
5	16747001	5e-06	0.023
5	16769601	1e-17	0.025
5	16995001	1e-06	0.023
5	17041101	5e-10	0.034
5	17476701	1e-11	0.022
5	17477001	1e-22	0.034
5	17549701	1e-32	0.04
5	17578501	5e-06	0.034
5	17610301	5e-08	0.062
5	17867301	1e-09	0.067
5	18239101	1e-14	0.085
5	18239201	1e-10	0.076
5	18479101	5e-07	0.043
5	18556201	1e-10	0.063
5	19122901	1e-14	0.042
5	19441501	1e-95	0.094
5	19572901	5e-10	0.043
5	19757801	5e-09	0.021
5	19821301	1e-07	0.046
5	19897101	1e-20	0.022
5	20554901	1e-48	0.056
5	20562101	1e-65	0.086
5	20627801	1e-18	0.078
5	20639801	1e-12	0.034
5	20639901	1e-36	0.063
5	20640301	1e-26	0.111
5	20788601	5e-08	0.061
5	21269101	5e-07	0.04
5	21648001	5e-08	0.026
5	21767001	1e-08	0.027
5	22358301	1e-26	0.034
5	22911001	5e-06	0.046
5	23588701	1e-42	0.062
5	23588801	1e-15	0.027
5	23931001	1e-09	0.02
5	25113401	1e-11	0.023
5	25298401	5e-09	0.02
5	26265601	1e-26	0.058
5	26484601	1e-32	0.084
5	26892301	1e-06	0.046

## Sheet: WGBS hyper-CHH DMRs
Chr	Start	p_value	diff_ratio
1	1	1e-14	-0.078
1	401	1e-12	-0.021
1	601	1e-13	-0.026
1	701	1e-12	-0.029
1	801	5e-06	-0.028
1	1501	1e-38	-0.023
1	1601	1e-36	-0.024
1	1701	1e-38	-0.021
1	2801	1e-26	-0.026
1	2901	1e-38	-0.021
1	3001	1e-24	-0.021
1	3101	1e-36	-0.022
1	3201	1e-26	-0.022
1	3601	1e-28	-0.028
1	3701	1e-38	-0.041
1	3801	1e-26	-0.028
1	3901	1e-17	-0.021
1	4001	1e-34	-0.029
1	4201	1e-32	-0.039
1	4301	1e-14	-0.022
1	4401	1e-34	-0.032
1	4501	1e-55	-0.044
1	4601	1e-34	-0.032
1	4701	1e-46	-0.047
1	4801	1e-36	-0.031
1	4901	1e-34	-0.03
1	5001	1e-44	-0.041
1	5101	1e-18	-0.025
1	5301	1e-24	-0.021
1	5401	1e-30	-0.026
1	6201	1e-30	-0.026
1	6301	1e-10	-0.022
1	6501	1e-36	-0.023
1	6601	1e-42	-0.025
1	6701	1e-44	-0.036
1	6801	1e-38	-0.031
1	6901	1e-24	-0.024
1	7001	1e-30	-0.021
1	7701	1e-22	-0.021
1	8601	1e-30	-0.025
1	8701	1e-36	-0.027
1	8801	1e-24	-0.02
1	8901	1e-24	-0.021
1	9001	1e-24	-0.021
1	10101	1e-24	-0.024
1	10201	1e-36	-0.027
1	10301	1e-32	-0.027
1	10501	1e-30	-0.027
1	10701	1e-24	-0.022
1	10801	1e-18	-0.023
1	11201	1e-38	-0.029
1	11301	1e-34	-0.021
1	11901	1e-24	-0.021
1	12001	1e-65	-0.039
1	12101	1e-55	-0.059
1	12201	1e-44	-0.039
1	12301	1e-32	-0.04
1	12401	1e-28	-0.026
1	12501	1e-60	-0.05
1	12601	1e-48	-0.04
1	12701	1e-46	-0.037
1	12801	1e-30	-0.021
1	13601	1e-32	-0.024
1	13701	1e-44	-0.031
1	14201	1e-28	-0.021
1	14501	1e-20	-0.023
1	14701	1e-28	-0.027
1	14801	1e-22	-0.021
1	14901	1e-32	-0.021
1	15501	1e-26	-0.027
1	15601	1e-24	-0.023
1	15901	1e-38	-0.031
1	16001	1e-28	-0.023
1	16701	1e-30	-0.024
1	17501	5e-06	-0.027
1	17601	1e-08	-0.045
1	18101	1e-15	-0.056
1	18201	5e-10	-0.05
1	18301	1e-11	-0.05
1	18401	5e-06	-0.046
1	18501	5e-06	-0.04
1	19001	1e-46	-0.036
1	20901	1e-22	-0.021
1	21001	1e-30	-0.039
1	21101	1e-40	-0.042
1	21201	1e-30	-0.03
1	21301	1e-24	-0.025
1	21401	1e-32	-0.028
1	21501	1e-28	-0.021
1	21701	1e-24	-0.027
1	21801	1e-22	-0.021
1	22301	1e-26	-0.025
1	22401	1e-28	-0.021
1	22501	1e-26	-0.026
1	22701	1e-26	-0.022
1	23301	1e-26	-0.022
1	24301	1e-24	-0.023
1	24601	1e-42	-0.023
1	24701	1e-20	-0.02
1	24801	1e-30	-0.021
1	24901	1e-32	-0.024
1	25201	1e-34	-0.022
1	25301	1e-28	-0.023
1	25501	1e-36	-0.024
1	25601	1e-38	-0.034
1	25701	1e-38	-0.035
1	25801	1e-36	-0.033
1	25901	1e-24	-0.021
1	26001	1e-28	-0.03
1	26101	1e-30	-0.02
1	26201	1e-26	-0.022
1	26501	1e-44	-0.03
1	26601	1e-42	-0.033
1	26701	1e-28	-0.031
1	26801	1e-50	-0.031
1	26901	1e-34	-0.024
1	27001	1e-48	-0.029
1	27101	1e-55	-0.045
1	27201	1e-44	-0.034
1	27301	1e-36	-0.039
1	27401	1e-28	-0.029
1	27701	1e-26	-0.022
1	27901	1e-24	-0.02
1	28001	1e-28	-0.023
1	28101	1e-28	-0.021
1	28201	1e-36	-0.041
1	28301	1e-44	-0.032
1	28401	1e-20	-0.02
1	28501	1e-50	-0.031
1	28901	1e-24	-0.02
1	29301	1e-38	-0.033
1	29401	1e-32	-0.028
1	29601	1e-34	-0.028
1	29701	1e-42	-0.037
1	29801	1e-36	-0.03
1	29901	1e-32	-0.036
1	30001	1e-32	-0.026
1	30101	1e-20	-0.026
1	30201	1e-38	-0.029
1	30701	1e-32	-0.023
1	30901	1e-30	-0.031
1	31001	1e-26	-0.023
1	32601	1e-30	-0.025
1	32701	1e-32	-0.022
1	33001	1e-20	-0.021
1	33101	1e-28	-0.025
1	33201	1e-22	-0.023
1	33301	1e-42	-0.025
1	33501	1e-38	-0.021
1	34101	1e-30	-0.022
1	34201	1e-42	-0.024
1	34301	1e-26	-0.024
1	34601	1e-28	-0.02
1	34701	1e-34	-0.026
1	34801	1e-60	-0.049
1	34901	1e-44	-0.031
1	35001	1e-28	-0.029
1	35101	1e-28	-0.032
1	35201	1e-36	-0.029
1	35301	1e-36	-0.026
1	35401	1e-28	-0.02
1	35701	1e-26	-0.02
1	35801	1e-36	-0.028
1	35901	1e-46	-0.035
1	36001	1e-22	-0.025
1	36101	1e-44	-0.027
1	36201	1e-30	-0.024
1	36301	1e-24	-0.026
1	36801	1e-48	-0.031
1	36901	1e-30	-0.024
1	37201	1e-30	-0.026
1	37301	1e-22	-0.022
1	37901	1e-30	-0.026
1	38001	1e-38	-0.032
1	38101	1e-48	-0.042
1	38201	1e-28	-0.036
1	38401	1e-19	-0.02
1	38501	1e-32	-0.027
1	38601	1e-30	-0.027
1	38701	1e-32	-0.037
1	38801	1e-20	-0.02
1	38901	1e-32	-0.025
1	39401	1e-30	-0.024
1	39601	1e-40	-0.026
1	40201	1e-26	-0.02
1	40601	1e-28	-0.021
1	40701	1e-30	-0.026
1	40801	1e-22	-0.02
1	40901	1e-36	-0.021
1	41001	1e-22	-0.022
1	41101	1e-22	-0.021
1	41201	1e-24	-0.024
1	41401	1e-20	-0.023
1	41801	1e-24	-0.022
1	41901	1e-28	-0.021
1	42101	1e-26	-0.022
1	42201	1e-24	-0.024
1	43201	1e-28	-0.021
1	44001	1e-32	-0.022
1	44501	1e-19	-0.029
1	44601	1e-14	-0.052
1	45001	1e-44	-0.034
1	45101	1e-34	-0.026
1	45301	1e-26	-0.027
1	45401	1e-24	-0.025
1	45501	1e-34	-0.03
1	45601	1e-26	-0.024
1	45701	1e-50	-0.039
1	45801	1e-42	-0.031
1	45901	1e-42	-0.036
1	46001	1e-48	-0.039
1	46101	1e-26	-0.022
1	46401	1e-42	-0.027
1	46901	1e-20	-0.02
1	47301	1e-24	-0.027
1	47401	1e-48	-0.034
1	47701	1e-34	-0.03
1	47801	1e-26	-0.024
1	47901	1e-40	-0.029
1	48001	1e-42	-0.034
1	48101	1e-42	-0.029
1	48201	1e-65	-0.05
1	48301	1e-60	-0.054
1	48401	1e-50	-0.047
1	48501	1e-34	-0.028
1	48601	1e-44	-0.039
1	48701	1e-28	-0.021
1	48901	1e-38	-0.026
1	49001	1e-22	-0.027
1	49801	1e-22	-0.022
1	50001	1e-20	-0.027
1	50201	1e-24	-0.023
1	50301	1e-42	-0.037
1	50401	1e-36	-0.044
1	50501	1e-44	-0.038
1	50601	1e-40	-0.036
1	50901	1e-24	-0.025
1	51001	1e-26	-0.023
1	51101	1e-36	-0.027
1	51201	1e-26	-0.031
1	51301	1e-40	-0.03
1	51401	1e-36	-0.024
1	52001	1e-26	-0.021
1	52101	1e-22	-0.021
1	52201	1e-26	-0.02
1	52301	1e-24	-0.025
1	52401	1e-26	-0.034
1	52501	1e-36	-0.034
1	52601	1e-40	-0.049
1	52701	1e-32	-0.025
1	52801	1e-28	-0.021
1	53001	1e-48	-0.032
1	53101	1e-32	-0.027
1	53401	1e-28	-0.023
1	53501	1e-50	-0.035
1	53601	1e-20	-0.023
1	53701	1e-42	-0.026
1	53801	1e-55	-0.064
1	53901	1e-48	-0.044
1	54001	1e-60	-0.057
1	54101	1e-44	-0.039
1	54201	1e-50	-0.049
1	54301	1e-50	-0.049
1	54401	1e-46	-0.034
1	54501	1e-24	-0.022
1	54601	1e-24	-0.021
1	55401	1e-38	-0.029
1	55501	1e-50	-0.032
1	55601	1e-14	-0.025
1	55701	1e-22	-0.095
1	55801	1e-11	-0.063
1	55901	1e-09	-0.057
1	56001	1e-13	-0.061
1	56101	5e-08	-0.035
1	56301	5e-06	-0.041
1	56401	1e-07	-0.056
1	56501	1e-48	-0.156
1	56601	1e-28	-0.026
1	57101	1e-34	-0.027
1	57401	1e-36	-0.055
1	57501	1e-50	-0.052
1	57601	1e-48	-0.036
1	57701	1e-30	-0.033
1	57801	1e-44	-0.039
1	57901	1e-40	-0.04
1	58001	1e-65	-0.065
1	58101	1e-34	-0.04
1	58201	1e-38	-0.038
1	58301	1e-36	-0.052
1	58401	1e-55	-0.055
1	58501	1e-34	-0.043
1	58601	1e-60	-0.05
1	58701	1e-28	-0.034
1	58801	1e-24	-0.021
1	59701	1e-15	-0.021
1	59801	1e-34	-0.026
1	59901	1e-30	-0.024
1	60001	1e-22	-0.021
1	60301	1e-26	-0.02
1	60801	1e-30	-0.025
1	61101	1e-24	-0.028
1	61201	1e-46	-0.035
1	61301	1e-36	-0.025
1	61501	1e-34	-0.024
1	61601	1e-28	-0.025
1	61701	1e-46	-0.026
1	62101	1e-28	-0.03
1	63001	1e-20	-0.022
1	63101	1e-22	-0.021
1	63801	1e-22	-0.025
1	63901	1e-34	-0.03
1	64001	1e-22	-0.021
1	64101	1e-30	-0.024
1	64401	1e-30	-0.025
1	64501	1e-32	-0.03
1	64701	1e-22	-0.022
1	64801	1e-24	-0.022
1	65001	1e-32	-0.027
1	65101	1e-26	-0.024
1	65201	1e-30	-0.029
1	65301	1e-48	-0.033
1	65401	1e-36	-0.032
1	65501	1e-50	-0.035
1	65701	1e-44	-0.031
1	65801	1e-30	-0.026
1	65901	1e-24	-0.026
1	66001	1e-22	-0.02
1	66201	1e-28	-0.023
1	67301	1e-24	-0.025
1	67401	1e-34	-0.036
1	67501	1e-26	-0.034
1	67601	1e-44	-0.029
1	67701	1e-17	-0.025
1	68601	1e-32	-0.022
1	68801	1e-26	-0.02
1	68901	1e-24	-0.023
1	69701	1e-30	-0.03
1	69801	1e-17	-0.022
1	70201	1e-22	-0.021
1	70701	1e-22	-0.025
1	71001	1e-24	-0.021
1	71101	1e-42	-0.032
1	71201	1e-50	-0.038
1	71301	1e-65	-0.045
1	71401	1e-40	-0.036
1	71501	1e-55	-0.044
1	71901	1e-34	-0.022
1	72001	1e-19	-0.03
1	72101	1e-24	-0.025
1	72201	1e-44	-0.028
1	72301	1e-28	-0.03
1	72401	1e-18	-0.021
1	72601	1e-22	-0.03
1	72701	1e-28	-0.023
1	72801	1e-44	-0.028
1	72901	1e-34	-0.022
1	73001	1e-46	-0.025
1	73101	1e-40	-0.025
1	73401	1e-26	-0.024
1	73501	1e-85	-0.055
1	73601	1e-50	-0.041
1	73901	1e-28	-0.025
1	74001	1e-28	-0.034
1	74101	1e-42	-0.034
1	74201	1e-38	-0.033
1	74301	1e-28	-0.023
1	74601	1e-18	-0.024
1	74701	1e-24	-0.024
1	74801	1e-32	-0.03
1	75001	1e-44	-0.037
1	75401	1e-30	-0.027
1	75501	1e-13	-0.025
1	75601	1e-42	-0.031
1	75701	1e-34	-0.039
1	75801	1e-42	-0.048
1	75901	1e-17	-0.025
1	76001	1e-36	-0.064
1	76101	1e-65	-0.084
1	76201	1e-28	-0.045
1	76301	1e-30	-0.04
1	76401	1e-16	-0.029
1	76501	1e-20	-0.022
1	76801	1e-08	-0.029
1	76901	1e-08	-0.024
1	77001	1e-20	-0.045
1	77101	1e-28	-0.049
1	77201	1e-13	-0.059
1	77301	5e-06	-0.041
1	78201	1e-19	-0.022
1	79101	1e-28	-0.028
1	79901	1e-28	-0.026
1	80001	1e-20	-0.02
1	80301	1e-28	-0.027
1	80401	1e-28	-0.021
1	80501	1e-24	-0.024
1	81201	1e-28	-0.026
1	81301	1e-32	-0.026
1	81401	1e-28	-0.023
1	81501	1e-20	-0.022
1	81701	1e-42	-0.031
1	81801	1e-34	-0.024
1	81901	1e-28	-0.024
1	82101	1e-26	-0.026
1	82201	1e-26	-0.024
1	82301	1e-26	-0.023
1	82701	1e-20	-0.02
1	83301	1e-70	-0.055
1	83401	1e-55	-0.051
1	83501	1e-50	-0.05
1	83801	1e-30	-0.021
1	83901	1e-26	-0.029
1	84001	1e-36	-0.042
1	84101	1e-46	-0.044
1	84201	1e-65	-0.062
1	84301	1e-65	-0.061
1	84401	1e-32	-0.053
1	84501	1e-40	-0.037
1	84601	1e-36	-0.031
1	84701	1e-42	-0.028
1	85001	1e-34	-0.023
1	85201	1e-22	-0.02
1	86001	1e-26	-0.021
1	86101	1e-26	-0.028
1	86201	1e-24	-0.02
1	86601	1e-40	-0.025
1	86701	1e-34	-0.031
1	86801	1e-60	-0.074
1	86901	1e-60	-0.083
1	87001	1e-55	-0.068
1	87101	1e-34	-0.033
1	87801	1e-22	-0.022
1	87901	1e-34	-0.04
1	88001	1e-22	-0.024
1	88101	1e-28	-0.026
1	88501	1e-26	-0.022
1	89001	1e-38	-0.04
1	89101	1e-38	-0.033
1	89201	1e-34	-0.036
1	89301	1e-36	-0.023
1	89401	1e-50	-0.035
1	89501	1e-42	-0.027
1	89801	1e-22	-0.023
1	90001	1e-32	-0.024
1	90101	1e-30	-0.03
1	90201	1e-44	-0.033
1	90301	1e-50	-0.032
1	90401	1e-30	-0.025
1	90501	1e-24	-0.021
1	90601	1e-40	-0.026
1	91201	1e-24	-0.021
1	91701	1e-34	-0.023
1	91801	1e-50	-0.034
1	91901	1e-65	-0.061
1	92001	1e-42	-0.034
1	92101	1e-36	-0.033
1	92301	1e-60	-0.036
1	92401	1e-55	-0.037
1	92501	1e-30	-0.027
1	92601	1e-36	-0.023
1	92701	1e-38	-0.036
1	92801	1e-46	-0.04
1	92901	1e-34	-0.032
1	93001	1e-55	-0.039
1	93101	1e-40	-0.032
1	93201	1e-42	-0.035
1	93301	1e-48	-0.036
1	93401	1e-20	-0.021
1	93701	1e-26	-0.023
1	93801	1e-34	-0.031
1	94001	1e-28	-0.029
1	94201	1e-24	-0.023
1	94301	1e-28	-0.026
1	94401	1e-30	-0.024
1	94501	1e-36	-0.025
1	94601	1e-34	-0.029
1	94701	1e-48	-0.035
1	94801	1e-48	-0.044
1	94901	1e-30	-0.027
1	95001	1e-32	-0.028
1	95101	1e-30	-0.024
1	95201	1e-36	-0.034
1	95301	1e-44	-0.035
1	95401	1e-48	-0.035
1	95501	1e-28	-0.025
1	95601	1e-26	-0.03
1	95701	1e-65	-0.044
1	95801	1e-50	-0.047
1	95901	1e-26	-0.021
1	96101	1e-34	-0.024
1	96601	1e-26	-0.027
1	96701	1e-55	-0.048
1	96801	1e-50	-0.047
1	96901	1e-55	-0.043
1	97001	1e-55	-0.039
1	97101	1e-38	-0.029
1	97301	1e-40	-0.029
1	97401	1e-48	-0.034
1	97501	1e-22	-0.027
1	97601	1e-34	-0.033
1	98101	1e-24	-0.025
1	98201	1e-20	-0.022
1	98301	1e-34	-0.029
1	98401	1e-38	-0.037
1	98501	1e-28	-0.025
1	98701	1e-30	-0.024
1	98901	1e-50	-0.034
1	99001	1e-30	-0.026
1	99201	1e-36	-0.025
1	99301	1e-28	-0.022
1	99601	1e-22	-0.027
1	99901	1e-30	-0.023
1	100801	1e-24	-0.024
1	100901	1e-26	-0.021
1	101001	1e-30	-0.027
1	101601	1e-50	-0.027
1	101901	1e-40	-0.026
1	102201	1e-20	-0.022
1	102301	1e-30	-0.024
1	102601	1e-26	-0.022
1	102701	1e-20	-0.023
1	102801	1e-46	-0.031
1	102901	1e-32	-0.033
1	103001	1e-36	-0.023
1	103101	1e-24	-0.029
1	103201	1e-26	-0.025
1	103301	1e-22	-0.028
1	103401	1e-34	-0.031
1	103501	1e-42	-0.042
1	103601	1e-38	-0.039
1	103701	1e-46	-0.032
1	103801	1e-30	-0.024
1	104501	1e-24	-0.02
1	104601	1e-26	-0.022
1	104701	1e-36	-0.038
1	104801	1e-28	-0.029
1	104901	1e-34	-0.029
1	105001	1e-48	-0.056
1	105101	1e-34	-0.039
1	105201	1e-38	-0.039
1	105301	1e-40	-0.037
1	105601	1e-20	-0.021
1	105701	1e-19	-0.021
1	105801	1e-40	-0.022
1	106601	1e-28	-0.025
1	106801	1e-32	-0.027
1	107401	1e-28	-0.021
1	107501	1e-19	-0.023
1	107601	1e-34	-0.027
1	107701	1e-24	-0.028
1	107801	1e-30	-0.026
1	108601	1e-34	-0.028
1	108801	1e-32	-0.032
1	108901	1e-34	-0.026
1	109001	1e-28	-0.021
1	109101	1e-26	-0.026
1	109501	1e-30	-0.026
1	109601	1e-36	-0.028
1	109701	1e-42	-0.028
1	109801	1e-20	-0.022
1	110001	1e-34	-0.025
1	110101	1e-19	-0.022
1	110401	1e-38	-0.031
1	110501	1e-26	-0.025
1	110601	1e-24	-0.02
1	110701	1e-36	-0.032
1	110801	1e-30	-0.024
1	110901	1e-40	-0.031
1	111001	1e-38	-0.031
1	111101	1e-26	-0.028
1	111201	1e-30	-0.033
1	111501	1e-26	-0.021
1	111601	1e-26	-0.021
1	111901	1e-32	-0.026
1	112101	1e-32	-0.027
1	112301	1e-36	-0.021
1	112401	1e-36	-0.025
1	112501	1e-50	-0.053
1	112601	1e-55	-0.041
1	112801	1e-34	-0.022
1	112901	1e-30	-0.022
1	113001	1e-38	-0.03
1	113101	1e-36	-0.026
1	113201	1e-26	-0.039
1	113301	1e-50	-0.049
1	113401	1e-32	-0.041
1	113501	1e-40	-0.038
1	113601	1e-40	-0.046
1	113701	1e-44	-0.038
1	113801	1e-28	-0.024
1	113901	1e-22	-0.02
1	114001	1e-26	-0.023
1	114301	1e-19	-0.025
1	114601	1e-28	-0.023
1	114701	1e-26	-0.022
1	114901	1e-38	-0.029
1	115001	1e-32	-0.027
1	115101	1e-36	-0.041
1	115201	1e-50	-0.044
1	115301	1e-50	-0.039
1	115401	1e-50	-0.037
1	115501	1e-44	-0.029
1	115701	1e-38	-0.024
1	115801	1e-44	-0.025
1	115901	1e-26	-0.023
1	116001	1e-32	-0.033
1	116101	1e-34	-0.026
1	116401	1e-20	-0.021
1	116501	1e-26	-0.025
1	117001	1e-26	-0.022
1	117101	1e-20	-0.024
1	117301	1e-28	-0.03
1	117401	1e-60	-0.059
1	117501	1e-90	-0.096
1	117601	1e-40	-0.049
1	117701	1e-24	-0.038
1	117801	1e-50	-0.057
1	117901	1e-30	-0.084
1	118001	1e-60	-0.059
1	118101	1e-22	-0.043
1	118201	1e-40	-0.044
1	118301	1e-32	-0.046
1	118401	1e-20	-0.029
1	118501	1e-24	-0.029
1	118701	1e-22	-0.021
1	118801	1e-20	-0.024
1	119401	1e-50	-0.027
1	119501	1e-30	-0.031
1	120201	1e-20	-0.02
1	120301	1e-36	-0.039
1	120401	1e-30	-0.038
1	120501	1e-22	-0.033
1	120601	1e-42	-0.04
1	120701	1e-46	-0.041
1	120801	1e-19	-0.032
1	120901	1e-42	-0.035
1	121201	1e-28	-0.023
1	121301	1e-34	-0.026
1	121401	1e-22	-0.021
1	121501	1e-48	-0.037
1	121601	1e-38	-0.03
1	121701	1e-26	-0.03
1	121801	1e-38	-0.029
1	121901	1e-26	-0.021
1	122101	1e-26	-0.021
1	122201	1e-26	-0.024
1	122301	1e-20	-0.023
1	122401	1e-17	-0.024
1	122801	1e-38	-0.026
1	122901	1e-50	-0.047
1	123001	1e-30	-0.029
1	123101	1e-24	-0.025
1	123201	1e-24	-0.024
1	123301	1e-42	-0.027
1	123801	1e-38	-0.032
1	123901	1e-34	-0.042
1	124001	1e-48	-0.035
1	124101	1e-26	-0.025
1	124201	1e-46	-0.029
1	124301	1e-36	-0.026
1	124501	1e-28	-0.022
1	124601	1e-26	-0.021
1	124901	1e-55	-0.031
1	125001	1e-28	-0.033
1	125101	1e-50	-0.04
1	125201	1e-28	-0.028
1	125301	1e-34	-0.029
1	125401	1e-34	-0.03
1	125501	1e-28	-0.031
1	125801	1e-20	-0.022
1	126001	1e-40	-0.033
1	126101	1e-40	-0.036
1	126201	1e-34	-0.029
1	126901	1e-24	-0.022
1	127101	1e-30	-0.029
1	127201	1e-50	-0.041
1	127301	1e-65	-0.051
1	127401	1e-42	-0.032
1	127501	1e-30	-0.024
1	127601	1e-32	-0.024
1	127701	1e-32	-0.029
1	127801	1e-36	-0.022
1	127901	1e-28	-0.027
1	128001	1e-60	-0.041
1	128101	1e-32	-0.034
1	128201	1e-30	-0.035
1	128301	1e-42	-0.04
1	128401	1e-32	-0.049
1	128501	1e-44	-0.041
1	128601	1e-20	-0.027
1	129001	1e-19	-0.022
1	129501	1e-20	-0.02
1	130501	1e-28	-0.021
1	131201	1e-24	-0.02
1	131301	1e-48	-0.039
1	131701	1e-30	-0.021
1	131801	1e-24	-0.025
1	132101	1e-30	-0.023
1	132201	1e-38	-0.026
1	132401	1e-42	-0.03
1	132501	1e-50	-0.045
1	132601	1e-70	-0.059
1	132701	1e-40	-0.036
1	132801	1e-40	-0.036
1	132901	1e-36	-0.031
1	133001	1e-36	-0.032
1	133101	1e-20	-0.023
1	133201	1e-24	-0.023
1	133501	1e-30	-0.023
1	133601	1e-32	-0.022
1	133901	1e-28	-0.026
1	134101	1e-36	-0.031
1	134201	1e-22	-0.025
1	134301	1e-34	-0.028
1	134401	1e-20	-0.021
1	134501	1e-32	-0.02
1	134701	1e-36	-0.026
1	134801	1e-28	-0.023
1	134901	1e-36	-0.028
1	135001	1e-30	-0.021
1	135201	1e-28	-0.022
1	135601	1e-20	-0.023
1	135801	1e-32	-0.033
1	135901	1e-22	-0.024
1	136101	1e-18	-0.021
1	136601	1e-40	-0.034
1	136701	1e-36	-0.028
1	137701	1e-28	-0.024
1	137801	1e-38	-0.023
1	137901	1e-30	-0.02
1	138001	1e-28	-0.029
1	138101	1e-24	-0.032
1	138201	1e-28	-0.033
1	138301	1e-48	-0.033
1	138401	1e-22	-0.023
1	138501	1e-55	-0.035
1	138601	1e-15	-0.026
1	138701	1e-20	-0.021
1	138901	1e-34	-0.024
1	139001	1e-50	-0.044
1	139101	1e-28	-0.032
1	139201	1e-40	-0.032
1	139301	1e-55	-0.038
1	139401	1e-36	-0.032
1	139501	1e-22	-0.023
1	139801	1e-36	-0.028
1	139901	1e-30	-0.027
1	140001	1e-28	-0.023
1	140201	1e-18	-0.022
1	140301	1e-32	-0.023
1	140401	1e-30	-0.029
1	140501	1e-30	-0.024
1	141301	1e-26	-0.022
1	141401	1e-34	-0.025
1	141501	1e-32	-0.026
1	141601	1e-28	-0.027
1	142001	1e-28	-0.021
1	142101	1e-34	-0.036
1	142201	1e-40	-0.032
1	142701	1e-24	-0.027
1	142801	1e-40	-0.027
1	142901	1e-38	-0.033
1	143001	1e-40	-0.03
1	143401	1e-30	-0.025
1	143501	1e-24	-0.027
1	143601	1e-22	-0.028
1	143701	1e-18	-0.021
1	144301	1e-34	-0.026
1	144401	1e-50	-0.046
1	144501	1e-30	-0.037
1	144601	1e-50	-0.041
1	144701	1e-38	-0.033
1	144801	1e-32	-0.028
1	144901	1e-36	-0.027
1	145001	1e-36	-0.028
1	145101	1e-55	-0.044
1	145301	1e-26	-0.025
1	145401	1e-32	-0.02
1	145901	1e-28	-0.024
1	146501	1e-22	-0.02
1	146901	1e-32	-0.023
1	147001	1e-20	-0.031
1	147101	1e-20	-0.025
1	148201	1e-34	-0.024
1	148301	1e-50	-0.036
1	148701	1e-55	-0.039
1	148801	1e-55	-0.061
1	148901	1e-50	-0.06
1	149001	1e-34	-0.031
1	149101	1e-30	-0.026
1	149201	1e-44	-0.049
1	149301	1e-46	-0.044
1	149401	1e-50	-0.048
1	149501	1e-32	-0.035
1	149601	1e-30	-0.036
1	149701	1e-32	-0.03
1	150001	1e-38	-0.026
1	150101	1e-36	-0.028
1	150201	1e-50	-0.051
1	150301	1e-22	-0.022
1	150401	1e-24	-0.025
1	150501	1e-26	-0.028
1	150601	1e-36	-0.021
1	150801	1e-19	-0.021
1	151101	1e-50	-0.032
1	151201	1e-60	-0.047
1	151301	1e-46	-0.042
1	151401	1e-60	-0.049
1	151501	1e-75	-0.073
1	151601	1e-46	-0.042
1	151701	1e-36	-0.032
1	151801	1e-30	-0.024
1	151901	1e-36	-0.029
1	152001	1e-32	-0.03
1	152101	1e-50	-0.035
1	152201	1e-19	-0.022
1	152901	1e-30	-0.029
1	153001	1e-48	-0.049
1	153101	1e-48	-0.044
1	153201	1e-40	-0.038
1	153301	1e-42	-0.036
1	153401	1e-34	-0.03
1	153501	1e-36	-0.038
1	153601	1e-28	-0.029
1	153701	1e-40	-0.035
1	153801	1e-40	-0.034
1	154001	1e-36	-0.028
1	154201	1e-32	-0.024
1	154701	1e-24	-0.032
1	154901	1e-40	-0.024
1	155001	1e-48	-0.042
1	155101	1e-65	-0.058
1	155201	1e-46	-0.047
1	155301	1e-30	-0.032
1	155401	1e-44	-0.044
1	155501	1e-65	-0.075
1	155601	1e-55	-0.066
1	155701	1e-55	-0.076
1	155801	1e-28	-0.027
1	156501	1e-26	-0.023
1	156601	1e-44	-0.032
1	156701	1e-42	-0.044
1	156801	1e-28	-0.027
1	156901	1e-42	-0.038
1	157001	1e-34	-0.034
1	157101	1e-40	-0.042
1	157201	1e-30	-0.038
1	157301	1e-32	-0.034
1	157401	1e-40	-0.038
1	157501	1e-42	-0.036
1	157601	1e-44	-0.036
1	157801	1e-36	-0.035
1	157901	1e-34	-0.031
1	158001	1e-50	-0.045
1	158301	1e-20	-0.031
1	158501	1e-26	-0.021
1	158601	1e-22	-0.024
1	158801	1e-20	-0.022
1	158901	1e-40	-0.032
1	159001	1e-28	-0.025
1	159101	1e-34	-0.029
1	159201	1e-19	-0.022
1	159301	1e-20	-0.025
1	159401	1e-34	-0.03
1	159901	1e-34	-0.024
1	160001	1e-19	-0.022
1	160101	1e-44	-0.038
1	160201	1e-28	-0.029
1	160301	1e-26	-0.021
1	160401	1e-30	-0.03
1	160501	1e-40	-0.039
1	160701	1e-28	-0.02
1	160801	1e-26	-0.023
1	160901	1e-30	-0.038
1	161001	1e-40	-0.041
1	161101	1e-48	-0.03
1	161201	1e-40	-0.035
1	161301	1e-55	-0.036
1	161401	1e-30	-0.027
1	161501	1e-26	-0.021
1	161601	1e-46	-0.041
1	161701	1e-50	-0.038
1	161801	1e-42	-0.033
1	161901	1e-26	-0.028
1	162001	1e-40	-0.045
1	162101	1e-40	-0.031
1	162201	1e-24	-0.031
1	162301	1e-24	-0.023
1	162501	1e-24	-0.029
1	162601	1e-22	-0.022
1	162801	1e-20	-0.022
1	162901	1e-36	-0.025
1	163101	1e-30	-0.027
1	163401	1e-50	-0.051
1	163501	1e-36	-0.031
1	163601	1e-50	-0.034
1	163701	1e-24	-0.025
1	163801	1e-28	-0.026
1	163901	1e-40	-0.035
1	164001	1e-60	-0.044
1	164101	1e-30	-0.032
1	164201	1e-55	-0.042
1	164301	1e-36	-0.027
1	164401	1e-40	-0.031
1	164501	1e-46	-0.042
1	164601	1e-16	-0.025
1	164701	1e-42	-0.039
1	164801	1e-42	-0.037
1	164901	1e-36	-0.035
1	165101	1e-60	-0.044
1	165201	1e-28	-0.025
1	165301	1e-40	-0.028
1	165401	1e-36	-0.025
1	165501	1e-38	-0.037
1	165701	1e-30	-0.022
1	165801	1e-32	-0.025
1	165901	1e-24	-0.021
1	166001	1e-42	-0.034
1	166101	1e-28	-0.026
1	166201	1e-24	-0.023
1	166301	1e-44	-0.042
1	166401	1e-46	-0.038
1	166501	1e-30	-0.028
1	166801	1e-46	-0.034
1	166901	1e-26	-0.036
1	167001	1e-32	-0.025
1	167101	1e-19	-0.021
1	167201	1e-22	-0.025
1	167301	1e-36	-0.035
1	167401	1e-34	-0.055
1	167501	1e-46	-0.063
1	167601	1e-50	-0.063
1	167701	1e-48	-0.054
1	167801	1e-26	-0.026
1	167901	1e-28	-0.032
1	168001	1e-36	-0.033
1	168101	1e-34	-0.035
1	168201	1e-50	-0.04
1	168301	1e-32	-0.027
1	168501	1e-22	-0.023
1	168601	1e-24	-0.022
1	169101	1e-30	-0.03
1	169401	1e-34	-0.021
1	169801	1e-28	-0.024
1	169901	1e-28	-0.022
1	170101	1e-38	-0.026
1	170201	1e-26	-0.034
1	170301	1e-26	-0.026
1	170401	1e-36	-0.027
1	170501	1e-24	-0.026
1	170601	1e-40	-0.035
1	170801	1e-28	-0.023
1	170901	1e-28	-0.028
1	171001	1e-40	-0.03
1	171101	1e-20	-0.024
1	171301	1e-19	-0.024
1	171401	1e-22	-0.025
1	171501	1e-50	-0.033
1	171901	1e-22	-0.023
1	172001	1e-24	-0.031
1	172101	1e-26	-0.02
1	172401	1e-38	-0.042
1	172501	1e-34	-0.039
1	172601	1e-20	-0.027
1	172701	1e-24	-0.027
1	173301	1e-20	-0.02
1	173401	1e-28	-0.034
1	173501	1e-42	-0.04
1	173601	1e-50	-0.044
1	174501	1e-28	-0.023
1	174701	1e-24	-0.029
1	175001	1e-22	-0.022
1	175901	1e-32	-0.023
1	176001	1e-26	-0.024
1	176301	1e-26	-0.023
1	176901	1e-32	-0.031
1	177001	1e-36	-0.037
1	177101	1e-42	-0.038
1	177201	1e-38	-0.037
1	177301	1e-42	-0.039
1	177401	1e-60	-0.054
1	177501	1e-34	-0.03
1	177601	1e-26	-0.027
1	177701	1e-44	-0.04
1	177801	1e-55	-0.036
1	177901	1e-34	-0.034
1	178001	1e-32	-0.03
1	178501	1e-24	-0.025
1	178601	1e-22	-0.02
1	178701	1e-26	-0.025
1	179001	1e-18	-0.02
1	179501	1e-26	-0.027
1	180101	1e-26	-0.026
1	180201	1e-24	-0.026
1	181101	1e-24	-0.032
1	181201	1e-32	-0.026
1	181301	1e-32	-0.023
1	181401	1e-28	-0.02
1	182401	1e-44	-0.025
1	182501	1e-18	-0.021
1	182801	1e-19	-0.022
1	183301	1e-26	-0.026
1	183401	1e-36	-0.044
1	183901	1e-19	-0.021
1	184301	1e-17	-0.022
1	184501	1e-24	-0.02
1	184801	1e-44	-0.034
1	184901	1e-42	-0.028
1	185001	1e-20	-0.031
1	185301	1e-26	-0.026
1	185401	1e-55	-0.052
1	185501	1e-28	-0.046
1	185601	1e-19	-0.023
1	185701	1e-80	-0.058
1	185801	1e-85	-0.096
1	185901	1e-70	-0.044
1	186001	1e-26	-0.022
1	186101	1e-24	-0.023
1	186201	1e-40	-0.032
1	186301	1e-28	-0.028
1	186401	1e-60	-0.044
1	186501	1e-34	-0.025
1	186601	1e-22	-0.022
1	186701	1e-30	-0.024
1	186801	1e-28	-0.022
1	186901	1e-24	-0.021
1	187001	1e-28	-0.029
1	187201	1e-20	-0.022
1	187301	1e-42	-0.053
1	187401	1e-60	-0.082
1	187501	1e-65	-0.074
1	187601	1e-65	-0.06
1	187701	1e-55	-0.052
1	187801	1e-48	-0.04
1	187901	1e-50	-0.039
1	188001	1e-50	-0.042
1	188101	1e-26	-0.027
1	188201	1e-30	-0.022
1	188301	1e-38	-0.03
1	188401	1e-38	-0.025
1	188501	1e-34	-0.02
1	188801	1e-32	-0.026
1	189201	1e-30	-0.024
1	189301	1e-26	-0.023
1	189401	1e-32	-0.022
1	189501	1e-32	-0.022
1	189601	1e-36	-0.035
1	189701	1e-28	-0.028
1	189801	1e-26	-0.026
1	189901	1e-30	-0.023
1	190201	1e-32	-0.032
1	190301	1e-44	-0.039
1	190401	1e-44	-0.045
1	190501	1e-36	-0.029
1	190601	1e-42	-0.034
1	190701	1e-50	-0.035
1	190801	1e-28	-0.024
1	190901	1e-36	-0.03
1	191001	1e-24	-0.022
1	191101	1e-28	-0.025
1	191401	1e-30	-0.021
1	191701	1e-30	-0.031
1	191801	1e-34	-0.025
1	192001	1e-34	-0.026
1	192101	1e-30	-0.026
1	192201	1e-30	-0.027
1	192301	1e-22	-0.022
1	192701	1e-30	-0.034
1	192801	1e-24	-0.022
1	193401	1e-11	-0.025
1	193501	1e-05	-0.021
1	194301	1e-30	-0.021
1	194401	1e-26	-0.022
1	194801	1e-30	-0.025
1	194901	1e-40	-0.027
1	195001	1e-26	-0.022
1	195301	1e-30	-0.021
1	195401	1e-17	-0.02
1	195501	1e-20	-0.045
1	195601	1e-40	-0.038
1	195701	1e-36	-0.031
1	196001	1e-24	-0.026
1	196101	1e-48	-0.058
1	196201	1e-22	-0.038
1	196301	1e-26	-0.031
1	196401	1e-28	-0.024
1	197001	1e-30	-0.023
1	197101	1e-46	-0.033
1	197201	1e-28	-0.035
1	197401	1e-30	-0.026
1	197501	1e-30	-0.027
1	197601	1e-44	-0.04
1	197701	1e-32	-0.031
1	197801	1e-20	-0.023
1	197901	1e-36	-0.029
1	198001	1e-36	-0.038
1	198101	1e-24	-0.026
1	198201	1e-32	-0.031
1	198301	1e-42	-0.031
1	198601	1e-30	-0.021
1	198901	1e-28	-0.021
1	199001	1e-24	-0.023
1	199601	1e-20	-0.024
1	199701	1e-20	-0.021
1	200101	1e-30	-0.022
1	200701	1e-34	-0.027
1	200801	1e-60	-0.042
1	200901	1e-55	-0.046
1	201001	1e-40	-0.032
1	201101	1e-24	-0.027
1	201201	1e-50	-0.045
1	201301	1e-38	-0.03
1	201401	1e-42	-0.043
1	201501	1e-20	-0.023
1	201601	1e-26	-0.021
1	201701	1e-24	-0.024
1	201801	1e-26	-0.031
1	201901	1e-14	-0.021
1	202001	1e-24	-0.025
1	202101	1e-44	-0.04
1	202301	1e-24	-0.02
1	202401	1e-32	-0.028
1	202501	1e-30	-0.029
1	202601	1e-20	-0.02
1	202801	1e-46	-0.03
1	203001	1e-34	-0.029
1	203101	1e-26	-0.024
1	203201	1e-22	-0.02
1	203301	1e-48	-0.042
1	203401	1e-38	-0.049
1	203501	1e-28	-0.033
1	203801	1e-42	-0.034
1	203901	1e-32	-0.035
1	204001	1e-36	-0.023
1	204101	1e-24	-0.02
1	204901	1e-28	-0.022
1	205001	1e-26	-0.029
1	205201	1e-46	-0.078
1	205301	1e-22	-0.029
1	205401	1e-28	-0.031
1	205501	1e-40	-0.046
1	205601	1e-28	-0.032
1	205701	1e-24	-0.031
1	205801	1e-18	-0.023
1	206501	1e-24	-0.024
1	206701	1e-65	-0.046
1	206801	1e-46	-0.052
1	206901	1e-42	-0.039
1	207001	1e-50	-0.059
1	207101	1e-50	-0.05
1	207301	1e-26	-0.02
1	207801	1e-42	-0.041
1	207901	1e-20	-0.027
1	208001	1e-32	-0.03
1	208101	1e-28	-0.023
1	209301	1e-28	-0.024
1	209401	1e-30	-0.025
1	209501	1e-60	-0.038
1	209601	1e-34	-0.036
1	209701	1e-30	-0.029
1	209801	1e-44	-0.032
1	209901	1e-38	-0.028
1	210001	1e-50	-0.032
1	210101	1e-34	-0.041
1	210201	1e-24	-0.023
1	210301	1e-20	-0.021
1	210401	1e-30	-0.029
1	210501	1e-55	-0.036
1	210601	1e-24	-0.023
1	210701	1e-38	-0.029
1	210801	1e-28	-0.028
1	210901	1e-34	-0.034
1	211001	1e-17	-0.024
1	211101	1e-50	-0.045
1	211201	1e-34	-0.028
1	211501	1e-36	-0.034
1	211601	1e-30	-0.025
1	211901	1e-28	-0.022
1	212001	1e-30	-0.027
1	212101	1e-44	-0.036
1	212201	1e-30	-0.029
1	212301	1e-30	-0.026
1	212401	1e-38	-0.028
1	212501	1e-28	-0.026
1	213201	1e-26	-0.022
1	213801	1e-11	-0.023
1	213901	1e-14	-0.023
1	214101	1e-22	-0.021
1	214901	1e-20	-0.02
1	215201	1e-28	-0.02
1	215301	1e-36	-0.028
1	215401	1e-44	-0.031
1	215501	1e-34	-0.03
1	215601	1e-28	-0.026
1	215701	1e-34	-0.023
1	216001	1e-26	-0.023
1	216101	1e-50	-0.039
1	216201	1e-24	-0.028
1	216301	1e-22	-0.024
1	216401	1e-65	-0.046
1	216501	1e-80	-0.066
1	216601	1e-65	-0.06
1	216701	1e-55	-0.047
1	216801	1e-26	-0.025
1	216901	1e-36	-0.029
1	217001	1e-26	-0.029
1	217101	1e-19	-0.021
1	217201	1e-26	-0.026
1	217301	1e-28	-0.023
1	217401	1e-36	-0.039
1	217501	1e-24	-0.029
1	218401	1e-24	-0.021
1	218901	1e-19	-0.022
1	219001	1e-26	-0.024
1	219101	1e-15	-0.021
1	219201	1e-44	-0.026
1	219301	1e-42	-0.039
1	219401	1e-50	-0.047
1	219501	1e-46	-0.043
1	219601	1e-34	-0.035
1	219701	1e-48	-0.051
1	219801	1e-50	-0.06
1	219901	1e-55	-0.057
1	220001	1e-46	-0.043
1	220101	1e-40	-0.037
1	220201	1e-55	-0.065
1	220301	1e-60	-0.077
1	220401	1e-70	-0.083
1	220501	1e-50	-0.063
1	220601	1e-38	-0.057
1	220701	1e-44	-0.043
1	220801	1e-24	-0.023
1	220901	1e-32	-0.029
1	221001	1e-18	-0.021
1	221101	1e-22	-0.022
1	221501	1e-28	-0.023
1	221601	1e-34	-0.026
1	221801	1e-26	-0.022
1	221901	1e-38	-0.021
1	222001	1e-22	-0.023
1	222101	1e-32	-0.026
1	222201	1e-32	-0.029
1	222301	1e-30	-0.024
1	222501	1e-26	-0.027
1	222601	1e-30	-0.023
1	222701	1e-36	-0.028
1	222801	1e-36	-0.033
1	222901	1e-24	-0.025
1	223001	1e-28	-0.021
1	223501	1e-32	-0.025
1	223601	1e-24	-0.023
1	223701	1e-28	-0.023
1	224201	1e-20	-0.026
1	224301	1e-32	-0.03
1	224701	1e-28	-0.026
1	224801	1e-24	-0.035
1	224901	1e-36	-0.043
1	225001	1e-22	-0.021
1	225601	1e-38	-0.023
1	226001	1e-50	-0.032
1	226101	1e-40	-0.023
1	226201	1e-48	-0.037
1	226401	1e-55	-0.044
1	226501	1e-55	-0.057
1	226601	1e-50	-0.045
1	226701	1e-30	-0.022
1	226901	1e-44	-0.029
1	227001	1e-44	-0.037
1	227101	1e-26	-0.02
1	227601	1e-20	-0.02
1	228201	1e-30	-0.027
1	228301	1e-44	-0.035
1	228401	1e-16	-0.024
1	228601	1e-34	-0.023
1	228701	1e-20	-0.024
1	228801	1e-44	-0.041
1	228901	1e-34	-0.029
1	229001	1e-28	-0.024
1	229101	1e-28	-0.026
1	229201	1e-24	-0.021
1	229401	1e-28	-0.025
1	229501	1e-46	-0.032
1	229601	1e-44	-0.037
1	229701	1e-30	-0.029
1	229801	1e-30	-0.025
1	229901	1e-28	-0.02
1	230401	1e-38	-0.034
1	230501	1e-24	-0.021
1	230601	1e-34	-0.025
1	230801	1e-22	-0.023
1	231201	1e-46	-0.035
1	231301	1e-48	-0.035
1	231401	1e-50	-0.057
1	231501	1e-38	-0.04
1	231601	1e-30	-0.032
1	231701	1e-36	-0.038
1	231801	1e-40	-0.028
1	232201	1e-36	-0.027
1	232401	1e-22	-0.024
1	232601	1e-36	-0.028
1	233101	1e-34	-0.035
1	233201	1e-75	-0.056
1	233301	1e-42	-0.037
1	233401	1e-30	-0.032
1	233501	1e-46	-0.035
1	234001	1e-28	-0.023
1	234101	1e-32	-0.025
1	234201	1e-32	-0.024
1	234401	1e-26	-0.022
1	234701	1e-22	-0.028
1	234901	1e-34	-0.03
1	235201	1e-34	-0.023
1	235601	1e-34	-0.022
1	235801	1e-44	-0.029
1	235901	1e-40	-0.028
1	236001	1e-36	-0.036
1	236201	1e-30	-0.023
1	236901	1e-38	-0.029
1	237001	1e-26	-0.029
1	237101	1e-28	-0.024
1	237201	1e-36	-0.024
1	237801	1e-26	-0.026
1	237901	1e-20	-0.021
1	238001	1e-22	-0.021
1	238501	1e-11	-0.048
1	238701	1e-50	-0.086
1	238801	1e-24	-0.082
1	238901	1e-32	-0.067
1	239001	1e-10	-0.036
1	239201	1e-32	-0.092
1	239401	1e-22	-0.026
1	239501	1e-18	-0.022
1	239601	1e-16	-0.025
1	239701	1e-30	-0.027
1	239801	1e-38	-0.028
1	239901	1e-38	-0.03
1	240001	1e-24	-0.023
1	240101	1e-60	-0.057
1	240201	1e-40	-0.047
1	240301	1e-32	-0.024
1	240401	1e-34	-0.036
1	241301	1e-19	-0.023
1	241401	1e-26	-0.026
1	241501	1e-30	-0.024
1	241601	1e-28	-0.028
1	241701	1e-34	-0.035
1	241801	1e-32	-0.025
1	241901	1e-22	-0.022
1	242001	1e-30	-0.021
1	242101	1e-30	-0.022
1	242401	1e-24	-0.025
1	242501	1e-48	-0.026
1	242601	1e-24	-0.027
1	242901	1e-17	-0.021
1	243001	1e-36	-0.023
1	243301	1e-26	-0.021
1	243401	1e-32	-0.026
1	243701	1e-34	-0.027
1	243801	1e-30	-0.024
1	243901	1e-24	-0.021
1	244001	1e-48	-0.036
1	244101	1e-42	-0.039
1	244201	1e-22	-0.023
1	244301	1e-44	-0.033
1	244401	1e-26	-0.039
1	244501	1e-36	-0.028
1	244601	1e-18	-0.022
1	244801	1e-38	-0.028
1	245201	1e-26	-0.024
1	245301	1e-32	-0.025
1	245401	1e-24	-0.028
1	245501	1e-26	-0.022
1	245701	1e-18	-0.02
1	245801	1e-22	-0.023
1	245901	1e-26	-0.029
1	246001	1e-24	-0.032
1	246101	1e-30	-0.026
1	246201	1e-36	-0.029
1	246501	1e-42	-0.031
1	246601	1e-24	-0.026
1	247201	1e-32	-0.023
1	247301	1e-26	-0.022
1	247401	1e-36	-0.027
1	248301	1e-40	-0.026
1	248401	1e-38	-0.027
1	248501	1e-28	-0.026
1	248601	1e-20	-0.021
1	248901	1e-32	-0.026
1	249001	1e-44	-0.038
1	249101	1e-24	-0.027
1	249201	1e-22	-0.021
1	249501	1e-34	-0.031
1	249601	1e-32	-0.028
1	249701	1e-24	-0.022
1	249901	1e-48	-0.031
1	250101	1e-22	-0.021
1	250201	1e-34	-0.023
1	250401	1e-32	-0.025
1	250501	1e-26	-0.029
1	250701	1e-32	-0.028
1	250801	1e-32	-0.038
1	250901	1e-28	-0.039
1	251001	1e-65	-0.042
1	251101	1e-40	-0.038
1	251201	1e-22	-0.021
1	251301	1e-38	-0.034
1	251401	1e-42	-0.036
1	251501	1e-26	-0.024
1	251801	1e-20	-0.024
1	251901	1e-26	-0.022
1	252101	1e-26	-0.026
1	252701	1e-26	-0.024
1	252801	1e-30	-0.03
1	253101	1e-26	-0.02
1	253201	1e-32	-0.022
1	253301	1e-28	-0.022
1	253401	1e-30	-0.025
1	253601	1e-22	-0.021
1	253701	1e-26	-0.024
1	253801	1e-32	-0.023
1	253901	1e-36	-0.022
1	254001	1e-22	-0.025
1	254101	1e-24	-0.024
1	254201	1e-40	-0.027
1	254301	1e-38	-0.023
1	254501	1e-28	-0.025
1	254601	1e-36	-0.028
1	254701	1e-28	-0.025
1	255201	1e-60	-0.05
1	255301	1e-34	-0.027
1	255801	5e-09	-0.025
1	256901	1e-26	-0.028
1	257001	1e-30	-0.025
1	257101	1e-22	-0.022
1	257201	1e-32	-0.027
1	257301	1e-24	-0.023
1	257401	1e-26	-0.03
1	257901	1e-14	-0.062
1	258001	1e-13	-0.05
1	258101	5e-06	-0.046
1	258601	1e-13	-0.082
1	258901	1e-20	-0.023
1	259001	1e-28	-0.025
1	259101	1e-20	-0.022
1	259701	1e-28	-0.024
1	259801	1e-44	-0.031
1	259901	1e-34	-0.033
1	260001	1e-44	-0.036
1	260101	1e-46	-0.034
1	260201	1e-48	-0.034
1	260301	1e-24	-0.026
1	260401	1e-26	-0.025
1	260501	1e-28	-0.025
1	260601	1e-30	-0.026
1	260701	1e-50	-0.038
1	260801	1e-40	-0.037
1	260901	1e-44	-0.036
1	261001	1e-20	-0.026
1	261101	1e-24	-0.024
1	261201	1e-32	-0.03
1	261301	1e-28	-0.028
1	261401	1e-26	-0.022
1	261501	1e-24	-0.022
1	262001	1e-40	-0.034
1	262101	1e-26	-0.02
1	262201	1e-26	-0.02
1	262501	1e-17	-0.024
1	262601	1e-40	-0.025
1	262701	1e-17	-0.021
1	262801	1e-42	-0.032
1	262901	1e-36	-0.044
1	263001	1e-40	-0.043
1	263101	1e-18	-0.029
1	263201	1e-30	-0.022
1	263301	1e-22	-0.027
1	263401	1e-30	-0.022
1	263501	1e-32	-0.026
1	263601	1e-50	-0.032
1	263701	1e-48	-0.033
1	263901	1e-26	-0.02
1	264001	1e-22	-0.026
1	264101	1e-28	-0.023
1	264201	1e-34	-0.022
1	264401	1e-34	-0.028
1	265001	1e-32	-0.023
1	265201	1e-26	-0.024
1	265401	1e-42	-0.035
1	265501	1e-22	-0.021
1	265701	1e-36	-0.028
1	265801	1e-24	-0.022
1	266501	1e-34	-0.029
1	266601	1e-30	-0.031
1	267001	1e-44	-0.034
1	267101	1e-36	-0.028
1	267201	1e-26	-0.022
1	267301	1e-30	-0.021
1	267401	1e-36	-0.029
1	267501	1e-32	-0.027
1	267601	1e-20	-0.022
1	267701	1e-30	-0.023
1	268001	1e-30	-0.03
1	268101	1e-34	-0.039
1	268501	1e-34	-0.035
1	268601	1e-32	-0.03
1	268701	1e-36	-0.035
1	268801	1e-28	-0.044
1	268901	1e-28	-0.028
1	269001	1e-28	-0.03
1	269101	1e-40	-0.05
1	269201	1e-40	-0.061
1	269301	1e-50	-0.051
1	269401	1e-28	-0.036
1	269501	1e-50	-0.055
1	269601	1e-34	-0.049
1	269701	1e-26	-0.026
1	269801	1e-24	-0.028
1	269901	1e-30	-0.024
1	270001	1e-22	-0.022
1	270601	1e-12	-0.022
1	270701	1e-20	-0.024
1	270801	1e-36	-0.042
1	270901	1e-36	-0.046
1	271001	1e-38	-0.045
1	271101	1e-46	-0.066
1	271201	1e-40	-0.034
1	271301	1e-28	-0.028
1	271401	1e-48	-0.032
1	271501	1e-42	-0.03
1	271601	1e-18	-0.023
1	271701	1e-22	-0.022
1	271801	1e-36	-0.025
1	271901	1e-30	-0.023
1	272001	1e-22	-0.02
1	272101	1e-36	-0.03
1	272201	1e-32	-0.024
1	272301	1e-24	-0.026
1	272401	1e-34	-0.029
1	272501	1e-34	-0.029
1	272601	1e-44	-0.036
1	272701	1e-44	-0.031
1	272801	1e-44	-0.04
1	272901	1e-48	-0.039
1	273001	1e-32	-0.023
1	273101	1e-46	-0.041
1	273201	1e-28	-0.026
1	273401	1e-32	-0.032
1	273501	1e-28	-0.021
1	273601	1e-30	-0.025
1	273701	1e-48	-0.042
1	273801	1e-32	-0.033
1	273901	1e-30	-0.024
1	274001	1e-42	-0.037
1	274101	1e-44	-0.03
1	274201	1e-30	-0.022
1	274301	1e-34	-0.024
1	274401	1e-30	-0.023
1	274501	1e-36	-0.034
1	274601	1e-32	-0.035
1	274701	1e-34	-0.029
1	274801	1e-48	-0.035
1	274901	1e-32	-0.026
1	275001	1e-28	-0.021
1	275301	1e-20	-0.024
1	275401	1e-36	-0.031
1	275601	1e-55	-0.037
1	275701	1e-36	-0.027
1	275801	1e-46	-0.038
1	276501	1e-20	-0.022
1	276901	1e-34	-0.023
1	277201	1e-24	-0.023
1	277301	1e-44	-0.037
1	277401	1e-22	-0.021
1	277501	1e-40	-0.036
1	277601	1e-34	-0.024
1	277701	1e-26	-0.021
1	277901	1e-38	-0.026
1	278001	1e-38	-0.031
1	278101	1e-34	-0.027
1	278201	1e-34	-0.031
1	278301	1e-55	-0.039
1	278401	1e-48	-0.04
1	278501	1e-22	-0.027
1	278701	1e-30	-0.024
1	278801	1e-19	-0.023
1	278901	1e-32	-0.034
1	279001	1e-30	-0.03
1	279101	1e-28	-0.023
1	279201	1e-36	-0.021
1	279401	1e-32	-0.024
1	279501	1e-60	-0.044
1	279601	1e-26	-0.025
1	279801	1e-40	-0.029
1	279901	1e-48	-0.035
1	280001	1e-90	-0.061
1	280101	1e-26	-0.023
1	280201	1e-48	-0.036
1	280301	1e-24	-0.024
1	280401	1e-22	-0.03
1	280501	1e-30	-0.027
1	280601	1e-36	-0.027
1	280701	1e-30	-0.026
1	281001	1e-28	-0.03
1	281101	1e-30	-0.025
1	281201	1e-40	-0.03
1	281301	1e-24	-0.023
1	281401	1e-22	-0.028
1	281501	1e-34	-0.029
1	281601	1e-26	-0.025
1	281701	1e-34	-0.027
1	281801	1e-42	-0.041
1	281901	1e-42	-0.038
1	282001	1e-28	-0.03
1	282101	1e-28	-0.025
1	283101	1e-38	-0.031
1	283201	1e-28	-0.038
1	283301	1e-36	-0.029
1	283401	1e-36	-0.028
1	283501	1e-30	-0.023
1	283801	1e-36	-0.026
1	283901	1e-42	-0.039
1	284001	1e-50	-0.04
1	284201	1e-20	-0.023
1	284401	1e-30	-0.024
1	284501	1e-20	-0.023
1	284701	1e-30	-0.024
1	284801	1e-36	-0.025
1	284901	1e-30	-0.025
1	285001	1e-32	-0.021
1	285101	1e-20	-0.025
1	285301	1e-42	-0.027
1	285401	1e-32	-0.025
1	285501	1e-36	-0.023
1	285601	1e-40	-0.029
1	285701	1e-36	-0.033
1	285801	1e-44	-0.033
1	286001	1e-24	-0.021
1	286201	1e-36	-0.034
1	286301	1e-42	-0.027
1	286501	1e-42	-0.036
1	286701	1e-32	-0.025
1	287201	1e-22	-0.02
1	287301	1e-32	-0.024
1	287401	1e-42	-0.027
1	287501	1e-22	-0.02
1	287601	1e-32	-0.02
1	287701	1e-22	-0.021
1	287901	1e-32	-0.026
1	288001	1e-34	-0.031
1	288101	1e-42	-0.039
1	288201	1e-28	-0.026
1	288301	1e-24	-0.028
1	288401	1e-28	-0.032
1	288501	1e-30	-0.029
1	288601	1e-50	-0.04
1	288701	1e-28	-0.024
1	288801	1e-28	-0.024
1	288901	1e-46	-0.036
1	289001	1e-22	-0.024
1	289201	1e-46	-0.026
1	289501	1e-26	-0.028
1	289901	1e-34	-0.024
1	290001	1e-26	-0.02
1	290101	1e-48	-0.035
1	290201	1e-55	-0.04
1	290401	1e-26	-0.031
1	290501	1e-32	-0.038
1	290601	1e-38	-0.051
1	290701	1e-46	-0.04
1	290801	1e-32	-0.036
1	291001	1e-20	-0.031
1	291101	1e-36	-0.029
1	291801	5e-09	-0.039
1	292001	1e-13	-0.049
1	292101	1e-10	-0.045
1	292201	1e-10	-0.077
1	292301	1e-26	-0.075
1	292901	1e-32	-0.027
1	293001	1e-36	-0.024
1	293701	1e-32	-0.028
1	294101	1e-30	-0.022
1	294201	1e-34	-0.031
1	294301	1e-38	-0.026
1	294401	1e-40	-0.031
1	294601	1e-28	-0.022
1	294701	1e-34	-0.033
1	294801	1e-22	-0.022
1	295101	1e-40	-0.031
1	295201	1e-38	-0.031
1	295501	1e-26	-0.022
1	295601	1e-24	-0.026
1	295701	1e-24	-0.023
1	295801	1e-30	-0.024
1	296001	1e-19	-0.021
1	296201	1e-36	-0.021
1	296301	1e-24	-0.027
1	296401	1e-50	-0.035
1	296501	1e-22	-0.025
1	296701	1e-42	-0.029
1	296801	1e-48	-0.04
1	296901	1e-50	-0.034
1	297001	1e-30	-0.023
1	297501	1e-42	-0.034
1	297601	1e-50	-0.044
1	297701	1e-36	-0.023
1	297801	1e-22	-0.022
1	297901	1e-34	-0.023
1	298001	1e-30	-0.035
1	298101	1e-32	-0.03
1	298301	1e-22	-0.022
1	298401	1e-28	-0.028
1	298501	1e-34	-0.033
1	298601	1e-17	-0.022
1	299001	1e-30	-0.032
1	299101	1e-40	-0.043
1	299201	1e-24	-0.034
1	299301	1e-55	-0.059
1	299401	1e-30	-0.037
1	299501	1e-32	-0.045
1	299601	1e-42	-0.036
1	299701	1e-32	-0.044
1	299801	1e-60	-0.038
1	299901	1e-20	-0.025
1	300001	1e-24	-0.032
1	300101	1e-44	-0.037
1	300201	1e-24	-0.023
1	300301	1e-50	-0.036
1	300401	1e-44	-0.028
1	300601	1e-28	-0.021
1	301001	1e-28	-0.021
1	301301	1e-32	-0.021
1	301501	1e-28	-0.022
1	302101	1e-26	-0.023
1	302301	1e-15	-0.024
1	302401	1e-34	-0.033
1	302501	1e-20	-0.024
1	302601	1e-20	-0.02
1	302701	1e-42	-0.025
1	303101	1e-30	-0.02
1	303301	1e-24	-0.024
1	303501	1e-28	-0.025
1	303601	1e-24	-0.024
1	303801	1e-20	-0.022
1	304001	1e-36	-0.032
1	304101	1e-26	-0.028
1	304201	1e-40	-0.038
1	304301	1e-42	-0.04
1	304401	1e-55	-0.038
1	304501	1e-28	-0.025
1	304601	1e-24	-0.023
1	304901	1e-32	-0.027
1	305001	1e-26	-0.025
1	305201	1e-26	-0.023
1	305601	1e-36	-0.024
1	305701	1e-42	-0.03
1	305801	1e-38	-0.041
1	305901	1e-28	-0.034
1	306001	1e-38	-0.041
1	306101	1e-60	-0.071
1	306201	1e-55	-0.058
1	306301	1e-32	-0.03
1	306401	1e-26	-0.025
1	306601	1e-24	-0.025
1	306801	1e-50	-0.035
1	306901	1e-44	-0.032
1	307001	1e-26	-0.026
1	307201	1e-34	-0.031
1	307301	1e-60	-0.044
1	307401	1e-36	-0.037
1	307501	1e-55	-0.039
1	307601	1e-46	-0.035
1	307701	1e-46	-0.037
1	307801	1e-28	-0.026
1	308001	1e-24	-0.022
1	308401	1e-26	-0.021
1	308801	1e-22	-0.027
1	308901	1e-48	-0.033
1	309001	1e-32	-0.029
1	309101	1e-36	-0.03
1	309201	1e-28	-0.031
1	309301	1e-34	-0.023
1	309801	1e-13	-0.022
1	310101	1e-24	-0.029
1	310201	1e-20	-0.022
1	310501	1e-22	-0.022
1	310601	1e-28	-0.032
1	310701	1e-50	-0.041
1	310801	1e-38	-0.032
1	310901	1e-24	-0.024
1	311001	1e-38	-0.029
1	311301	1e-30	-0.026
1	311401	1e-55	-0.054
1	311501	1e-60	-0.062
1	311601	1e-50	-0.055
1	311701	1e-36	-0.045
1	311801	1e-46	-0.052
1	311901	1e-48	-0.049
1	312001	1e-55	-0.063
1	312101	1e-80	-0.089
1	312201	1e-44	-0.07
1	312301	1e-50	-0.059
1	312401	1e-50	-0.076
1	312501	1e-28	-0.038
1	312601	1e-44	-0.044
1	312701	1e-30	-0.035
1	312801	1e-34	-0.023
1	312901	1e-55	-0.054
1	313001	1e-24	-0.022
1	313601	1e-32	-0.026
1	313701	1e-48	-0.036
1	313801	1e-40	-0.03
1	313901	1e-44	-0.03
1	314101	1e-30	-0.021
1	314201	1e-30	-0.027
1	314301	1e-30	-0.025
1	314401	1e-28	-0.024
1	314701	1e-30	-0.026
1	314801	1e-24	-0.023
1	314901	1e-46	-0.04
1	315001	1e-24	-0.022
1	315101	1e-20	-0.022
1	315201	1e-32	-0.031
1	315301	1e-30	-0.023
1	315601	1e-32	-0.027
1	315701	1e-48	-0.042
1	315801	1e-38	-0.033
1	315901	1e-19	-0.02
1	316101	1e-20	-0.023
1	316201	1e-19	-0.022
1	316301	1e-40	-0.034
1	316401	1e-26	-0.02
1	316501	1e-26	-0.028
1	316601	1e-20	-0.023
1	316701	1e-26	-0.021
1	316801	1e-42	-0.025
1	317201	1e-32	-0.022
1	317301	1e-30	-0.024
1	317401	1e-24	-0.027
1	317601	1e-40	-0.028
1	317701	1e-24	-0.02
1	318101	1e-36	-0.026
1	318201	1e-36	-0.028
1	318301	1e-30	-0.028
1	318401	1e-48	-0.037
1	318501	1e-30	-0.028
1	318601	1e-32	-0.028
1	318701	1e-36	-0.027
1	318801	1e-38	-0.037
1	318901	1e-42	-0.033
1	319001	1e-36	-0.025
1	319101	1e-26	-0.023
1	319401	1e-32	-0.027
1	319501	1e-22	-0.027
1	319701	1e-30	-0.024
1	319901	1e-40	-0.032
1	320101	1e-44	-0.031
1	320201	1e-28	-0.026
1	320501	1e-26	-0.029
1	320601	1e-75	-0.057
1	320701	1e-34	-0.032
1	320801	1e-42	-0.034
1	320901	1e-30	-0.02
1	321201	1e-22	-0.026
1	321701	1e-22	-0.021
1	321801	1e-60	-0.037
1	321901	1e-34	-0.03
1	322001	1e-38	-0.035
1	322101	1e-44	-0.049
1	322201	1e-50	-0.036
1	322301	1e-48	-0.041
1	322401	1e-30	-0.031
1	322501	1e-38	-0.043
1	322601	1e-42	-0.045
1	322701	1e-28	-0.044
1	322801	1e-30	-0.04
1	322901	1e-36	-0.03
1	323401	1e-34	-0.022
1	323601	1e-36	-0.023
1	323701	1e-32	-0.02
1	324001	1e-20	-0.02
1	324201	1e-46	-0.036
1	324301	1e-46	-0.034
1	324401	1e-34	-0.029
1	324601	1e-55	-0.051
1	324701	1e-50	-0.043
1	324801	1e-28	-0.032
1	324901	1e-38	-0.043
1	325001	1e-30	-0.028
1	325101	1e-20	-0.02
1	325201	1e-32	-0.021
1	325401	1e-34	-0.023
1	325501	1e-42	-0.034
1	325601	1e-28	-0.028
1	326001	1e-28	-0.022
1	326401	1e-28	-0.02
1	326601	1e-40	-0.023
1	326701	1e-30	-0.025
1	326901	1e-38	-0.026
1	327001	1e-32	-0.027
1	327101	1e-32	-0.026
1	327201	1e-46	-0.03
1	327301	1e-32	-0.023
1	327401	1e-34	-0.025
1	328101	1e-28	-0.025
1	328201	1e-34	-0.024
1	328301	1e-34	-0.024
1	328401	1e-26	-0.024
1	328501	1e-28	-0.026
1	328601	1e-40	-0.038
1	328701	1e-32	-0.032
1	328801	1e-30	-0.031
1	328901	1e-38	-0.032
1	329001	1e-38	-0.03
1	329101	1e-28	-0.022
1	329201	1e-20	-0.02
1	329301	1e-34	-0.025
1	329401	1e-22	-0.022
1	329501	1e-46	-0.039
1	329601	1e-40	-0.037
1	329701	1e-24	-0.025
1	329801	1e-34	-0.03
1	329901	1e-46	-0.035
1	330001	1e-20	-0.027
1	330101	1e-75	-0.048
1	330201	1e-32	-0.021
1	330301	1e-30	-0.026
1	330801	1e-34	-0.025
1	330901	1e-30	-0.026
1	331001	1e-38	-0.035
1	331101	1e-48	-0.04
1	331201	1e-40	-0.033
1	331301	1e-34	-0.033
1	331401	1e-40	-0.041
1	331501	1e-42	-0.038
1	331701	1e-26	-0.024
1	331801	1e-26	-0.032
1	331901	1e-26	-0.025
1	332001	1e-36	-0.033
1	332201	1e-28	-0.024
1	332401	1e-36	-0.031
1	332501	1e-38	-0.034
1	332601	1e-38	-0.037
1	332701	1e-38	-0.029
1	332801	1e-34	-0.026
1	332901	1e-38	-0.024
1	333101	1e-26	-0.021
1	333201	1e-38	-0.031
1	333301	1e-44	-0.038
1	333401	1e-50	-0.045
1	333501	1e-70	-0.044
1	333601	1e-22	-0.021
1	333801	1e-30	-0.022
1	333901	1e-26	-0.023
1	334501	1e-30	-0.021
1	334601	1e-20	-0.02
1	334701	1e-26	-0.025
1	334901	1e-30	-0.027
1	335001	1e-30	-0.03
1	335301	1e-19	-0.023
1	335401	1e-28	-0.032
1	335501	1e-38	-0.032
1	335701	1e-36	-0.02
1	336201	1e-36	-0.024
1	336301	1e-26	-0.022
1	336401	1e-19	-0.021
1	336501	1e-44	-0.036
1	336601	1e-34	-0.036
1	336701	1e-30	-0.025
1	336801	1e-40	-0.044
1	336901	1e-55	-0.059
1	337001	1e-55	-0.058
1	337101	1e-60	-0.055
1	337201	1e-70	-0.067
1	337301	1e-65	-0.071
1	337401	1e-60	-0.067
1	337501	1e-44	-0.037
1	337601	1e-32	-0.021
1	337701	1e-26	-0.025
1	337801	1e-40	-0.035
1	337901	1e-48	-0.047
1	338001	1e-34	-0.035
1	338101	1e-26	-0.024
1	338201	1e-38	-0.03
1	338301	1e-24	-0.02
1	338401	1e-32	-0.02
1	338501	1e-40	-0.033
1	338601	1e-50	-0.038
1	338701	1e-48	-0.049
1	338801	1e-55	-0.051
1	338901	1e-50	-0.035
1	339101	1e-32	-0.022
1	339301	1e-28	-0.025
1	339401	1e-50	-0.032
1	339501	1e-46	-0.044
1	339601	1e-20	-0.022
1	339701	1e-32	-0.026
1	339901	1e-36	-0.027
1	340001	1e-24	-0.026
1	340101	1e-26	-0.022
1	340201	1e-40	-0.028
1	340301	1e-36	-0.022
[truncated: 658,714+ more rows]
