# Supplementary material for: Efficient and accurate determination of genome-wide DNA methylation patterns in Arabidopsis thaliana with enzymatic methyl sequencing
Source: Epigenetics Chromatin. 2020 Oct 7;13:42. doi: 10.1186/s13072-020-00361-9 (PMC7542392; doi:10.1186/s13072-020-00361-9)
Supplement: Supplementary file 5 — Additional file 5: Table S4. DMRs in mitochondrial DNA. [file 13072_2020_361_MOESM5_ESM.xlsx]

## Sheet: chrM WGBS hyper-CG DMRs
Chr	Start	End	p_value	diff_ratio	EM-Seq level	WGBS level
chrM	2801	2900	1e-38	-0.121	0.077	0.199
chrM	2901	3000	1e-75	-0.108	0.055	0.163
chrM	3201	3300	1e-40	-0.11	0.091	0.201
chrM	9401	9500	1e-260	-0.142	0.041	0.183
chrM	9501	9600	1e-160	-0.112	0.047	0.159
chrM	9601	9700	1e-110	-0.105	0.044	0.149
chrM	9801	9900	1e-200	-0.105	0.047	0.152
chrM	10201	10300	1e-300	-0.147	0.041	0.188
chrM	10301	10400	1e-300	-0.144	0.043	0.188
chrM	10401	10500	1e-48	-0.113	0.042	0.154
chrM	10501	10600	1e-200	-0.136	0.042	0.178
chrM	10601	10700	1e-130	-0.115	0.045	0.159
chrM	16401	16500	1e-240	-0.115	0.038	0.152
chrM	17001	17100	1e-110	-0.105	0.04	0.145
chrM	17101	17200	1e-200	-0.122	0.03	0.152
chrM	17201	17300	1e-130	-0.109	0.04	0.15
chrM	17501	17600	1e-180	-0.106	0.051	0.157
chrM	17601	17700	1e-90	-0.108	0.053	0.161
chrM	18901	19000	1e-50	-0.1	0.048	0.148
chrM	19001	19100	1e-65	-0.106	0.044	0.15
chrM	22101	22200	1e-240	-0.109	0.047	0.156
chrM	22201	22300	1e-130	-0.101	0.05	0.151
chrM	26901	27000	1e-200	-0.104	0.045	0.149
chrM	29401	29500	1e-130	-0.107	0.049	0.156
chrM	30001	30100	1e-200	-0.109	0.047	0.155
chrM	31501	31600	1e-55	-0.102	0.047	0.15
chrM	31701	31800	1e-110	-0.101	0.05	0.151
chrM	34201	34300	1e-85	-0.101	0.059	0.16
chrM	39801	39900	1e-110	-0.124	0.063	0.187
chrM	39901	40000	1e-200	-0.126	0.052	0.178
chrM	40001	40100	1e-85	-0.105	0.054	0.158
chrM	40201	40300	1e-170	-0.132	0.058	0.19
chrM	40301	40400	1e-140	-0.114	0.067	0.181
chrM	41201	41300	1e-130	-0.114	0.067	0.181
chrM	41301	41400	1e-150	-0.108	0.062	0.17
chrM	41601	41700	1e-60	-0.106	0.048	0.153
chrM	41701	41800	1e-170	-0.148	0.058	0.206
chrM	41901	42000	1e-170	-0.13	0.053	0.182
chrM	43401	43500	1e-80	-0.101	0.066	0.167
chrM	43501	43600	1e-75	-0.106	0.07	0.176
chrM	43601	43700	1e-190	-0.145	0.064	0.209
chrM	44401	44500	1e-75	-0.106	0.068	0.174
chrM	45101	45200	1e-55	-0.101	0.065	0.165
chrM	45201	45300	1e-130	-0.101	0.058	0.159
chrM	45801	45900	1e-75	-0.13	0.051	0.181
chrM	45901	46000	1e-50	-0.102	0.051	0.152
chrM	46601	46700	1e-110	-0.105	0.055	0.16
chrM	46701	46800	1e-30	-0.106	0.062	0.168
chrM	48401	48500	1e-60	-0.106	0.04	0.146
chrM	51201	51300	1e-170	-0.12	0.071	0.192
chrM	51901	52000	1e-160	-0.111	0.03	0.141
chrM	52001	52100	1e-140	-0.12	0.047	0.167
chrM	52101	52200	1e-120	-0.19	0.049	0.239
chrM	52201	52300	1e-280	-0.198	0.061	0.258
chrM	52301	52400	1e-220	-0.171	0.04	0.211
chrM	52501	52600	1e-160	-0.115	0.035	0.151
chrM	52601	52700	1e-55	-0.103	0.041	0.144
chrM	53101	53200	1e-300	-0.134	0.041	0.175
chrM	55201	55300	1e-110	-0.109	0.049	0.158
chrM	55301	55400	1e-90	-0.1	0.042	0.142
chrM	56101	56200	1e-120	-0.121	0.05	0.171
chrM	64001	64100	1e-130	-0.112	0.054	0.166
chrM	64101	64200	1e-140	-0.121	0.053	0.174
chrM	69101	69200	1e-22	-0.128	0.061	0.189
chrM	69201	69300	1e-46	-0.131	0.047	0.179
chrM	70101	70200	1e-75	-0.109	0.048	0.157
chrM	70401	70500	1e-26	-0.109	0.042	0.151
chrM	71701	71800	1e-180	-0.117	0.026	0.143
chrM	71901	72000	1e-70	-0.101	0.05	0.151
chrM	72901	73000	1e-150	-0.105	0.047	0.152
chrM	79101	79200	1e-170	-0.114	0.033	0.147
chrM	80301	80400	1e-80	-0.107	0.044	0.151
chrM	80501	80600	1e-220	-0.13	0.035	0.165
chrM	80601	80700	1e-110	-0.11	0.033	0.143
chrM	80801	80900	1e-300	-0.129	0.021	0.151
chrM	80901	81000	1e-110	-0.103	0.023	0.126
chrM	81001	81100	1e-85	-0.141	0.042	0.183
chrM	88701	88800	1e-80	-0.108	0.047	0.155
chrM	97901	98000	1e-42	-0.117	0.047	0.163
chrM	98001	98100	1e-22	-0.116	0.048	0.165
chrM	98101	98200	1e-13	-0.109	0.041	0.15
chrM	100501	100600	1e-07	-0.1	0.029	0.129
chrM	102101	102200	1e-90	-0.103	0.04	0.143
chrM	102801	102900	1e-15	-0.103	0.059	0.162
chrM	103101	103200	1e-110	-0.113	0.049	0.162
chrM	103901	104000	1e-150	-0.131	0.071	0.203
chrM	104001	104100	1e-65	-0.137	0.103	0.24
chrM	106401	106500	1e-34	-0.109	0.06	0.169
chrM	111801	111900	1e-34	-0.125	0.169	0.294
chrM	111901	112000	1e-120	-0.169	0.152	0.321
chrM	112001	112100	1e-120	-0.178	0.158	0.336
chrM	112101	112200	1e-36	-0.123	0.149	0.272
chrM	113001	113100	1e-140	-0.113	0.066	0.179
chrM	113401	113500	1e-34	-0.112	0.081	0.194
chrM	113501	113600	1e-34	-0.115	0.107	0.222
chrM	113601	113700	1e-55	-0.116	0.107	0.224
chrM	113701	113800	1e-48	-0.116	0.109	0.225
chrM	113901	114000	1e-55	-0.131	0.104	0.235
chrM	114001	114100	1e-70	-0.119	0.115	0.234
chrM	114101	114200	1e-65	-0.113	0.122	0.234
chrM	114201	114300	1e-22	-0.104	0.121	0.225
chrM	114401	114500	1e-32	-0.109	0.099	0.207
chrM	114501	114600	1e-60	-0.12	0.097	0.217
chrM	114801	114900	1e-46	-0.11	0.116	0.226
chrM	115101	115200	1e-20	-0.103	0.092	0.194
chrM	115801	115900	1e-60	-0.136	0.12	0.256
chrM	115901	116000	1e-30	-0.159	0.111	0.27
chrM	116001	116100	1e-65	-0.129	0.115	0.244
chrM	116101	116200	1e-30	-0.12	0.099	0.218
chrM	116601	116700	1e-22	-0.118	0.117	0.235
chrM	116801	116900	1e-26	-0.113	0.091	0.204
chrM	117401	117500	1e-80	-0.129	0.123	0.252
chrM	117501	117600	1e-50	-0.108	0.107	0.214
chrM	117801	117900	1e-36	-0.119	0.116	0.234
chrM	117901	118000	1e-100	-0.122	0.084	0.206
chrM	118201	118300	1e-30	-0.102	0.131	0.233
chrM	118301	118400	1e-190	-0.169	0.1	0.269
chrM	118401	118500	1e-46	-0.119	0.09	0.209
chrM	118501	118600	1e-48	-0.107	0.115	0.222
chrM	118601	118700	1e-22	-0.113	0.084	0.197
chrM	118701	118800	1e-22	-0.109	0.061	0.169
chrM	119501	119600	1e-32	-0.122	0.059	0.181
chrM	119601	119700	1e-55	-0.129	0.069	0.198
chrM	122101	122200	1e-85	-0.105	0.046	0.151
chrM	122601	122700	1e-48	-0.102	0.121	0.223
chrM	122701	122800	1e-19	-0.108	0.115	0.223
chrM	123601	123700	1e-90	-0.121	0.131	0.252
chrM	124501	124600	1e-46	-0.123	0.12	0.243
chrM	124601	124700	1e-75	-0.148	0.104	0.251
chrM	124701	124800	1e-17	-0.149	0.094	0.243
chrM	124901	125000	5e-09	-0.104	0.115	0.219
chrM	126701	126800	1e-34	-0.127	0.07	0.196
chrM	126801	126900	1e-48	-0.125	0.068	0.193
chrM	129201	129300	1e-38	-0.101	0.048	0.15
chrM	130701	130800	1e-80	-0.106	0.051	0.157
chrM	130801	130900	1e-120	-0.123	0.05	0.173
chrM	132201	132300	1e-140	-0.123	0.047	0.17
chrM	132301	132400	1e-95	-0.124	0.047	0.171
chrM	132501	132600	1e-120	-0.133	0.048	0.181
chrM	132601	132700	1e-17	-0.133	0.052	0.185
chrM	132701	132800	1e-65	-0.112	0.074	0.186
chrM	133001	133100	1e-46	-0.103	0.052	0.155
chrM	133101	133200	1e-70	-0.121	0.053	0.174
chrM	133201	133300	1e-140	-0.132	0.05	0.182
chrM	133301	133400	1e-200	-0.162	0.046	0.208
chrM	133401	133500	1e-280	-0.174	0.043	0.218
chrM	133501	133600	1e-280	-0.161	0.045	0.206
chrM	133601	133700	1e-85	-0.109	0.05	0.159
chrM	134601	134700	1e-100	-0.109	0.046	0.155
chrM	135001	135100	1e-180	-0.132	0.044	0.176
chrM	135101	135200	1e-60	-0.116	0.051	0.167
chrM	135401	135500	1e-18	-0.113	0.051	0.164
chrM	135501	135600	1e-200	-0.13	0.047	0.178
chrM	135601	135700	1e-170	-0.135	0.048	0.183
chrM	136001	136100	1e-190	-0.127	0.05	0.177
chrM	136201	136300	1e-95	-0.103	0.052	0.155
chrM	136301	136400	1e-65	-0.129	0.041	0.169
chrM	136401	136500	1e-300	-0.156	0.018	0.174
chrM	136501	136600	1e-200	-0.135	0.018	0.153
chrM	136601	136700	1e-160	-0.115	0.056	0.171
chrM	137201	137300	1e-48	-0.113	0.04	0.153
chrM	137301	137400	1e-130	-0.112	0.038	0.15
chrM	137501	137600	1e-80	-0.101	0.041	0.142
chrM	137601	137700	1e-12	-0.124	0.045	0.169
chrM	138201	138300	5e-10	-0.1	0.112	0.212
chrM	138301	138400	1e-110	-0.153	0.088	0.241
chrM	140501	140600	1e-90	-0.123	0.045	0.168
chrM	142201	142300	1e-40	-0.106	0.047	0.153
chrM	142601	142700	1e-65	-0.124	0.054	0.179
chrM	144401	144500	1e-11	-0.128	0.059	0.187
chrM	144501	144600	1e-200	-0.161	0.056	0.217
chrM	144601	144700	1e-110	-0.115	0.055	0.17
chrM	144701	144800	1e-65	-0.121	0.057	0.177
chrM	144801	144900	1e-110	-0.107	0.04	0.146
chrM	145101	145200	1e-140	-0.127	0.041	0.168
chrM	145601	145700	1e-110	-0.128	0.037	0.165
chrM	145901	146000	1e-32	-0.13	0.073	0.203
chrM	146001	146100	1e-40	-0.116	0.067	0.183
chrM	146601	146700	1e-26	-0.116	0.091	0.206
chrM	146801	146900	1e-90	-0.137	0.075	0.213
chrM	146901	147000	1e-120	-0.142	0.088	0.229
chrM	147001	147100	1e-38	-0.114	0.087	0.201
chrM	147101	147200	1e-65	-0.11	0.077	0.186
chrM	147401	147500	1e-36	-0.11	0.085	0.195
chrM	147501	147600	1e-42	-0.101	0.08	0.181
chrM	147601	147700	1e-26	-0.106	0.101	0.207
chrM	150901	151000	1e-150	-0.101	0.052	0.153
chrM	154901	155000	1e-70	-0.107	0.047	0.153
chrM	155001	155100	1e-200	-0.117	0.047	0.164
chrM	155301	155400	1e-130	-0.114	0.053	0.167
chrM	155601	155700	1e-200	-0.121	0.037	0.159
chrM	155701	155800	1e-80	-0.107	0.053	0.16
chrM	155801	155900	1e-70	-0.102	0.052	0.154
chrM	156101	156200	1e-110	-0.102	0.036	0.137
chrM	156601	156700	1e-110	-0.119	0.051	0.17
chrM	160501	160600	1e-85	-0.1	0.061	0.161
chrM	162201	162300	1e-60	-0.161	0.042	0.203
chrM	164201	164300	1e-95	-0.103	0.04	0.144
chrM	164801	164900	1e-180	-0.17	0.04	0.209
chrM	164901	165000	1e-300	-0.145	0.022	0.167
chrM	165001	165100	1e-120	-0.121	0.041	0.162
chrM	165101	165200	1e-75	-0.105	0.041	0.145
chrM	165201	165300	1e-180	-0.154	0.039	0.194
chrM	165301	165400	1e-130	-0.106	0.042	0.147
chrM	166801	166900	1e-110	-0.116	0.039	0.155
chrM	167101	167200	1e-130	-0.103	0.022	0.126
chrM	168301	168400	1e-95	-0.119	0.046	0.165
chrM	168401	168500	1e-130	-0.138	0.038	0.177
chrM	169101	169200	1e-120	-0.123	0.048	0.171
chrM	169201	169300	1e-170	-0.13	0.049	0.179
chrM	177701	177800	1e-110	-0.122	0.049	0.172
chrM	179301	179400	1e-90	-0.105	0.048	0.152
chrM	180901	181000	1e-22	-0.105	0.053	0.158
chrM	182701	182800	1e-110	-0.126	0.054	0.179
chrM	184601	184700	1e-65	-0.101	0.055	0.155
chrM	187101	187200	1e-60	-0.104	0.057	0.162
chrM	187201	187300	1e-60	-0.105	0.045	0.15
chrM	187501	187600	1e-300	-0.122	0.045	0.167
chrM	187601	187700	1e-85	-0.102	0.046	0.148
chrM	189301	189400	1e-180	-0.116	0.042	0.158
chrM	189401	189500	1e-220	-0.122	0.055	0.177
chrM	190301	190400	1e-150	-0.115	0.042	0.158
chrM	190401	190500	1e-220	-0.153	0.049	0.202
chrM	190501	190600	1e-240	-0.138	0.041	0.179
chrM	190601	190700	1e-140	-0.113	0.048	0.161
chrM	190701	190800	1e-130	-0.112	0.05	0.162
chrM	191001	191100	1e-50	-0.115	0.065	0.18
chrM	191101	191200	1e-300	-0.19	0.041	0.23
chrM	191201	191300	1e-240	-0.124	0.042	0.167
chrM	191301	191400	1e-26	-0.108	0.054	0.161
chrM	191401	191500	1e-140	-0.111	0.047	0.158
chrM	198301	198400	1e-75	-0.113	0.055	0.168
chrM	198401	198500	1e-300	-0.138	0.047	0.185
chrM	198701	198800	1e-110	-0.113	0.051	0.164
chrM	199401	199500	1e-160	-0.119	0.044	0.162
chrM	199801	199900	1e-100	-0.11	0.049	0.159
chrM	201601	201700	1e-170	-0.101	0.042	0.142
chrM	202301	202400	1e-190	-0.119	0.053	0.172
chrM	203601	203700	1e-240	-0.128	0.042	0.17
chrM	203701	203800	1e-110	-0.125	0.055	0.179
chrM	203801	203900	1e-140	-0.11	0.056	0.166
chrM	203901	204000	1e-140	-0.119	0.059	0.177
chrM	205201	205300	1e-170	-0.105	0.041	0.146
chrM	210001	210100	1e-32	-0.123	0.145	0.268
chrM	210101	210200	1e-42	-0.112	0.145	0.257
chrM	210201	210300	1e-50	-0.107	0.147	0.254
chrM	210501	210600	1e-140	-0.142	0.136	0.278
chrM	210701	210800	1e-24	-0.103	0.107	0.21
chrM	210801	210900	1e-44	-0.122	0.101	0.223
chrM	210901	211000	1e-34	-0.116	0.133	0.248
chrM	211001	211100	1e-42	-0.121	0.097	0.218
chrM	211101	211200	1e-50	-0.139	0.106	0.245
chrM	211201	211300	1e-160	-0.174	0.104	0.278
chrM	211301	211400	1e-110	-0.172	0.138	0.31
chrM	211401	211500	1e-55	-0.146	0.15	0.297
chrM	211501	211600	1e-65	-0.143	0.146	0.289
chrM	211801	211900	1e-30	-0.104	0.153	0.258
chrM	211901	212000	1e-28	-0.107	0.153	0.26
chrM	212001	212100	5e-10	-0.1	0.159	0.26
chrM	212101	212200	1e-55	-0.136	0.14	0.276
chrM	212201	212300	1e-75	-0.148	0.129	0.277
chrM	212301	212400	1e-36	-0.126	0.151	0.277
chrM	212401	212500	1e-24	-0.119	0.133	0.252
chrM	212501	212600	1e-75	-0.137	0.145	0.282
chrM	212601	212700	1e-46	-0.149	0.158	0.307
chrM	212701	212800	1e-50	-0.159	0.145	0.305
chrM	212801	212900	1e-16	-0.145	0.147	0.292
chrM	213001	213100	1e-20	-0.12	0.163	0.284
chrM	213101	213200	1e-95	-0.128	0.098	0.226
chrM	213201	213300	1e-34	-0.127	0.128	0.255
chrM	213301	213400	1e-10	-0.13	0.116	0.245
chrM	213401	213500	1e-48	-0.11	0.131	0.241
chrM	213501	213600	1e-32	-0.117	0.139	0.256
chrM	213601	213700	1e-32	-0.147	0.122	0.269
chrM	213701	213800	1e-42	-0.126	0.115	0.241
chrM	213801	213900	1e-50	-0.121	0.149	0.27
chrM	213901	214000	1e-26	-0.116	0.135	0.25
chrM	214001	214100	1e-110	-0.15	0.105	0.255
chrM	214201	214300	1e-30	-0.135	0.136	0.271
chrM	214301	214400	1e-19	-0.106	0.153	0.259
chrM	214701	214800	1e-34	-0.119	0.138	0.257
chrM	215101	215200	1e-48	-0.149	0.154	0.303
chrM	215201	215300	1e-85	-0.154	0.141	0.294
chrM	215301	215400	1e-50	-0.128	0.14	0.268
chrM	215401	215500	1e-50	-0.128	0.126	0.255
chrM	215501	215600	1e-40	-0.125	0.12	0.244
chrM	216801	216900	1e-110	-0.13	0.138	0.268
chrM	217101	217200	1e-16	-0.109	0.149	0.258
chrM	217201	217300	1e-50	-0.136	0.163	0.299
chrM	217301	217400	1e-18	-0.1	0.139	0.239
chrM	217501	217600	1e-34	-0.122	0.133	0.255
chrM	217601	217700	1e-18	-0.138	0.107	0.245
chrM	217701	217800	1e-300	-0.309	0.14	0.448
chrM	217801	217900	1e-170	-0.269	0.127	0.396
chrM	217901	218000	1e-200	-0.218	0.137	0.355
chrM	219501	219600	1e-42	-0.109	0.155	0.264
chrM	219801	219900	1e-85	-0.141	0.116	0.256
chrM	219901	220000	1e-130	-0.154	0.116	0.27
chrM	220001	220100	1e-17	-0.104	0.139	0.242
chrM	220201	220300	1e-90	-0.163	0.134	0.297
chrM	220301	220400	1e-140	-0.185	0.123	0.308
chrM	220401	220500	1e-60	-0.123	0.148	0.271
chrM	221001	221100	5e-07	-0.133	0.163	0.296
chrM	221301	221400	1e-19	-0.112	0.15	0.262
chrM	222701	222800	1e-46	-0.105	0.118	0.223
chrM	223901	224000	1e-48	-0.109	0.147	0.256
chrM	224001	224100	1e-48	-0.121	0.133	0.255
chrM	225001	225100	1e-22	-0.108	0.147	0.255
chrM	225101	225200	1e-50	-0.136	0.139	0.275
chrM	225201	225300	1e-100	-0.152	0.136	0.288
chrM	225301	225400	1e-30	-0.114	0.141	0.256
chrM	225401	225500	1e-60	-0.115	0.134	0.249
chrM	225901	226000	1e-22	-0.115	0.13	0.245
chrM	226001	226100	1e-100	-0.141	0.151	0.292
chrM	226201	226300	1e-30	-0.126	0.144	0.27
chrM	226301	226400	1e-46	-0.124	0.132	0.256
chrM	226401	226500	1e-75	-0.123	0.112	0.235
chrM	226501	226600	1e-22	-0.103	0.129	0.232
chrM	226601	226700	1e-30	-0.131	0.25	0.381
chrM	226701	226800	1e-70	-0.126	0.229	0.355
chrM	226801	226900	1e-40	-0.109	0.127	0.236
chrM	226901	227000	1e-190	-0.207	0.154	0.361
chrM	227001	227100	1e-160	-0.245	0.161	0.406
chrM	227101	227200	1e-90	-0.143	0.079	0.222
chrM	227201	227300	1e-160	-0.145	0.07	0.215
chrM	227601	227700	1e-75	-0.126	0.116	0.242
chrM	227701	227800	1e-170	-0.17	0.079	0.249
chrM	227801	227900	1e-130	-0.149	0.103	0.252
chrM	228301	228400	1e-13	-0.126	0.154	0.28
chrM	228401	228500	1e-32	-0.142	0.149	0.291
chrM	228501	228600	1e-100	-0.145	0.145	0.29
chrM	229401	229500	1e-20	-0.117	0.175	0.292
chrM	229501	229600	5e-09	-0.107	0.169	0.276
chrM	229601	229700	1e-32	-0.12	0.152	0.272
chrM	229701	229800	1e-110	-0.145	0.127	0.272
chrM	229801	229900	1e-60	-0.111	0.121	0.232
chrM	229901	230000	1e-40	-0.138	0.137	0.275
chrM	230001	230100	1e-18	-0.125	0.127	0.252
chrM	230201	230300	1e-36	-0.123	0.144	0.267
chrM	230301	230400	1e-85	-0.152	0.149	0.301
chrM	230601	230700	1e-50	-0.116	0.133	0.249
chrM	231001	231100	1e-46	-0.113	0.143	0.256
chrM	231101	231200	1e-85	-0.116	0.112	0.228
chrM	231201	231300	1e-48	-0.118	0.135	0.253
chrM	231301	231400	1e-85	-0.12	0.148	0.267
chrM	231901	232000	1e-200	-0.17	0.132	0.302
chrM	232001	232100	1e-120	-0.17	0.16	0.33
chrM	232101	232200	1e-120	-0.164	0.156	0.319
chrM	232301	232400	1e-80	-0.129	0.167	0.297
chrM	232401	232500	1e-95	-0.157	0.175	0.332
chrM	232501	232600	1e-110	-0.123	0.167	0.289
chrM	233101	233200	1e-120	-0.133	0.087	0.22
chrM	233201	233300	1e-220	-0.192	0.103	0.295
chrM	233301	233400	1e-60	-0.129	0.135	0.264
chrM	233501	233600	1e-42	-0.112	0.154	0.265
chrM	234201	234300	1e-60	-0.115	0.166	0.281
chrM	234301	234400	1e-50	-0.141	0.154	0.296
chrM	234401	234500	1e-30	-0.1	0.151	0.252
chrM	234701	234800	1e-10	-0.103	0.139	0.242
chrM	234901	235000	1e-60	-0.143	0.139	0.282
chrM	235001	235100	1e-90	-0.153	0.117	0.27
chrM	235101	235200	1e-50	-0.138	0.137	0.275
chrM	235201	235300	1e-22	-0.125	0.16	0.285
chrM	235301	235400	1e-30	-0.134	0.151	0.285
chrM	235401	235500	1e-30	-0.167	0.14	0.308
chrM	235501	235600	1e-90	-0.156	0.159	0.315
chrM	235601	235700	1e-70	-0.175	0.143	0.318
chrM	235701	235800	1e-140	-0.192	0.135	0.327
chrM	235801	235900	1e-65	-0.128	0.143	0.271
chrM	235901	236000	1e-14	-0.115	0.143	0.258
chrM	236001	236100	1e-34	-0.14	0.152	0.291
chrM	236101	236200	1e-80	-0.143	0.18	0.323
chrM	236201	236300	1e-50	-0.177	0.143	0.321
chrM	236301	236400	1e-70	-0.184	0.12	0.304
chrM	236401	236500	1e-85	-0.147	0.141	0.289
chrM	236501	236600	1e-24	-0.177	0.095	0.272
chrM	236601	236700	1e-140	-0.177	0.164	0.34
chrM	236701	236800	1e-70	-0.151	0.13	0.281
chrM	236901	237000	1e-140	-0.152	0.144	0.296
chrM	237001	237100	1e-280	-0.193	0.143	0.336
chrM	237101	237200	1e-220	-0.207	0.149	0.356
chrM	237201	237300	1e-240	-0.205	0.144	0.35
chrM	237301	237400	1e-140	-0.169	0.145	0.313
chrM	237401	237500	1e-300	-0.262	0.133	0.395
chrM	237501	237600	1e-50	-0.198	0.134	0.332
chrM	238401	238500	1e-11	-0.101	0.146	0.246
chrM	238501	238600	1e-85	-0.153	0.154	0.307
chrM	238601	238700	1e-80	-0.183	0.155	0.338
chrM	238701	238800	5e-09	-0.136	0.183	0.319
chrM	238801	238900	1e-13	-0.116	0.176	0.292
chrM	238901	239000	1e-20	-0.124	0.163	0.287
chrM	239001	239100	1e-16	-0.13	0.088	0.219
chrM	239101	239200	1e-19	-0.131	0.12	0.251
chrM	239401	239500	1e-70	-0.151	0.164	0.315
chrM	239501	239600	1e-15	-0.108	0.182	0.289
chrM	239801	239900	1e-20	-0.103	0.188	0.291
chrM	239901	240000	1e-50	-0.128	0.178	0.305
chrM	240001	240100	1e-32	-0.111	0.192	0.303
chrM	240201	240300	1e-75	-0.159	0.226	0.385
chrM	240301	240400	1e-50	-0.118	0.192	0.31
chrM	240401	240500	1e-55	-0.136	0.213	0.348
chrM	240501	240600	1e-48	-0.143	0.194	0.336
chrM	240801	240900	1e-65	-0.152	0.226	0.378
chrM	240901	241000	1e-50	-0.125	0.211	0.336
chrM	241001	241100	1e-70	-0.116	0.157	0.273
chrM	241101	241200	1e-110	-0.19	0.172	0.362
chrM	241201	241300	5e-09	-0.157	0.143	0.3
chrM	241601	241700	1e-34	-0.121	0.199	0.32
chrM	241801	241900	1e-17	-0.121	0.205	0.327
chrM	241901	242000	1e-11	-0.128	0.177	0.305
chrM	242101	242200	1e-30	-0.129	0.193	0.322
chrM	242201	242300	1e-50	-0.154	0.18	0.334
chrM	242301	242400	1e-70	-0.192	0.218	0.411
chrM	242401	242500	1e-11	-0.191	0.175	0.366
chrM	242701	242800	1e-65	-0.145	0.167	0.311
chrM	242801	242900	1e-42	-0.132	0.169	0.301
chrM	242901	243000	1e-60	-0.182	0.194	0.376
chrM	243001	243100	1e-100	-0.2	0.174	0.374
chrM	243101	243200	1e-65	-0.168	0.186	0.355
chrM	243201	243300	1e-32	-0.124	0.2	0.324
chrM	243301	243400	1e-30	-0.119	0.19	0.309
chrM	243401	243500	1e-75	-0.144	0.177	0.322
chrM	243501	243600	1e-19	-0.129	0.189	0.318
chrM	243601	243700	1e-28	-0.12	0.18	0.3
chrM	243701	243800	1e-13	-0.153	0.184	0.337
chrM	243801	243900	1e-65	-0.169	0.18	0.349
chrM	243901	244000	1e-95	-0.177	0.149	0.326
chrM	244001	244100	1e-32	-0.13	0.166	0.296
chrM	244101	244200	1e-12	-0.126	0.198	0.324
chrM	244801	244900	1e-44	-0.102	0.091	0.193
chrM	244901	245000	1e-26	-0.117	0.142	0.259
chrM	245101	245200	1e-85	-0.127	0.153	0.281
chrM	245201	245300	1e-130	-0.182	0.132	0.314
chrM	245301	245400	1e-220	-0.181	0.106	0.288
chrM	245401	245500	1e-120	-0.153	0.067	0.22
chrM	245501	245600	1e-60	-0.161	0.093	0.254
chrM	245601	245700	1e-80	-0.135	0.156	0.291
chrM	245901	246000	1e-18	-0.119	0.151	0.27
chrM	246001	246100	1e-80	-0.128	0.147	0.275
chrM	246201	246300	1e-80	-0.123	0.141	0.264
chrM	246701	246800	1e-20	-0.112	0.163	0.275
chrM	246801	246900	1e-75	-0.154	0.164	0.317
chrM	246901	247000	1e-32	-0.124	0.157	0.281
chrM	247001	247100	1e-13	-0.109	0.101	0.21
chrM	247101	247200	1e-150	-0.119	0.072	0.191
chrM	247201	247300	1e-95	-0.153	0.14	0.293
chrM	247401	247500	1e-32	-0.201	0.163	0.364
chrM	247501	247600	1e-14	-0.143	0.163	0.306
chrM	247601	247700	1e-34	-0.132	0.153	0.285
chrM	247701	247800	1e-55	-0.129	0.153	0.282
chrM	247801	247900	1e-60	-0.155	0.143	0.298
chrM	247901	248000	1e-42	-0.141	0.132	0.273
chrM	248001	248100	1e-160	-0.189	0.143	0.332
chrM	248101	248200	1e-44	-0.178	0.15	0.328
chrM	248201	248300	1e-50	-0.153	0.151	0.304
chrM	248301	248400	1e-20	-0.116	0.163	0.279
chrM	248601	248700	1e-10	-0.115	0.157	0.272
chrM	248701	248800	1e-50	-0.13	0.131	0.261
chrM	248801	248900	1e-18	-0.103	0.146	0.249
chrM	250001	250100	1e-46	-0.12	0.164	0.284
chrM	251201	251300	1e-18	-0.103	0.139	0.242
chrM	251601	251700	1e-50	-0.138	0.183	0.322
chrM	251701	251800	1e-180	-0.211	0.13	0.341
chrM	251801	251900	1e-130	-0.158	0.121	0.279
chrM	251901	252000	1e-48	-0.116	0.132	0.248
chrM	252201	252300	5e-06	-0.117	0.187	0.304
chrM	252301	252400	1e-24	-0.123	0.15	0.273
chrM	252401	252500	1e-85	-0.144	0.128	0.273
chrM	252501	252600	1e-34	-0.146	0.136	0.282
chrM	252601	252700	5e-09	-0.101	0.165	0.266
chrM	252701	252800	1e-170	-0.16	0.106	0.267
chrM	252801	252900	1e-85	-0.108	0.063	0.171
chrM	253101	253200	1e-65	-0.166	0.15	0.316
chrM	253201	253300	1e-85	-0.145	0.148	0.292
chrM	253301	253400	1e-18	-0.145	0.158	0.303
chrM	253401	253500	1e-10	-0.113	0.146	0.259
chrM	253601	253700	1e-100	-0.169	0.108	0.277
chrM	253701	253800	1e-55	-0.163	0.149	0.311
chrM	253801	253900	1e-75	-0.156	0.151	0.307
chrM	253901	254000	1e-220	-0.183	0.144	0.328
chrM	254001	254100	1e-38	-0.126	0.175	0.301
chrM	254101	254200	1e-48	-0.137	0.132	0.269
chrM	254201	254300	1e-26	-0.125	0.141	0.266
chrM	254401	254500	1e-110	-0.157	0.115	0.272
chrM	254501	254600	1e-90	-0.166	0.126	0.292
chrM	254601	254700	1e-200	-0.192	0.093	0.285
chrM	254701	254800	1e-70	-0.161	0.127	0.288
chrM	254801	254900	1e-110	-0.207	0.148	0.355
chrM	254901	255000	1e-160	-0.163	0.092	0.254
chrM	255001	255100	1e-140	-0.132	0.08	0.212
chrM	255101	255200	1e-09	-0.138	0.112	0.25
chrM	255201	255300	1e-60	-0.202	0.108	0.31
chrM	255301	255400	1e-280	-0.199	0.141	0.34
chrM	255401	255500	1e-70	-0.154	0.151	0.305
chrM	255501	255600	1e-20	-0.112	0.149	0.261
chrM	255701	255800	1e-13	-0.102	0.334	0.436
chrM	255801	255900	1e-75	-0.142	0.167	0.309
chrM	255901	256000	1e-65	-0.15	0.157	0.307
chrM	256001	256100	1e-160	-0.169	0.143	0.312
chrM	256101	256200	1e-80	-0.15	0.133	0.283
chrM	256201	256300	1e-75	-0.16	0.123	0.283
chrM	256301	256400	1e-100	-0.162	0.141	0.303
chrM	256401	256500	1e-90	-0.171	0.144	0.315
chrM	256501	256600	1e-60	-0.133	0.144	0.276
chrM	256601	256700	1e-150	-0.181	0.154	0.334
chrM	256701	256800	1e-110	-0.171	0.147	0.318
chrM	256801	256900	1e-120	-0.176	0.128	0.304
chrM	256901	257000	1e-150	-0.144	0.108	0.252
chrM	257301	257400	1e-60	-0.124	0.141	0.265
chrM	257401	257500	1e-220	-0.208	0.159	0.368
chrM	257501	257600	1e-140	-0.193	0.144	0.337
chrM	257701	257800	1e-24	-0.126	0.135	0.261
chrM	257801	257900	1e-75	-0.133	0.14	0.272
chrM	258301	258400	1e-36	-0.111	0.143	0.254
chrM	258501	258600	1e-95	-0.144	0.143	0.286
chrM	258601	258700	1e-100	-0.152	0.136	0.288
chrM	258701	258800	1e-60	-0.124	0.144	0.267
chrM	258801	258900	1e-12	-0.138	0.134	0.272
chrM	259201	259300	1e-30	-0.109	0.146	0.255
chrM	259301	259400	1e-100	-0.144	0.133	0.277
chrM	259401	259500	1e-70	-0.117	0.132	0.249
chrM	259501	259600	1e-30	-0.115	0.147	0.262
chrM	259601	259700	1e-48	-0.113	0.167	0.28
chrM	260001	260100	1e-50	-0.113	0.126	0.24
chrM	260101	260200	1e-55	-0.104	0.14	0.244
chrM	261001	261100	1e-75	-0.131	0.129	0.26
chrM	261101	261200	1e-70	-0.119	0.095	0.214
chrM	261201	261300	1e-70	-0.122	0.126	0.249
chrM	261301	261400	1e-100	-0.198	0.135	0.333
chrM	261401	261500	1e-160	-0.224	0.147	0.371
chrM	261901	262000	1e-75	-0.106	0.116	0.221
chrM	262001	262100	1e-65	-0.152	0.139	0.291
chrM	262101	262200	1e-50	-0.117	0.173	0.291
chrM	262401	262500	1e-20	-0.107	0.139	0.246
chrM	262501	262600	1e-18	-0.106	0.152	0.259
chrM	262601	262700	1e-24	-0.106	0.162	0.268
chrM	262701	262800	1e-60	-0.162	0.144	0.306
chrM	262801	262900	1e-100	-0.135	0.154	0.289
chrM	263001	263100	1e-20	-0.106	0.163	0.269
chrM	263601	263700	1e-40	-0.109	0.14	0.249
chrM	264001	264100	1e-34	-0.112	0.145	0.257
chrM	264201	264300	1e-75	-0.113	0.157	0.27
chrM	264301	264400	1e-16	-0.13	0.179	0.309
chrM	265001	265100	1e-55	-0.116	0.154	0.27
chrM	265101	265200	1e-26	-0.102	0.16	0.262
chrM	265201	265300	1e-65	-0.114	0.145	0.26
chrM	266101	266200	1e-50	-0.123	0.134	0.257
chrM	266201	266300	1e-24	-0.132	0.129	0.26
chrM	266301	266400	1e-200	-0.161	0.117	0.278
chrM	266401	266500	1e-46	-0.138	0.111	0.248
chrM	266501	266600	1e-70	-0.101	0.125	0.226
chrM	266601	266700	1e-48	-0.119	0.159	0.278
chrM	266701	266800	1e-38	-0.123	0.156	0.279
chrM	266801	266900	1e-16	-0.153	0.12	0.273
chrM	266901	267000	1e-170	-0.173	0.118	0.291
chrM	267001	267100	1e-80	-0.153	0.143	0.296
chrM	267101	267200	1e-80	-0.153	0.153	0.306
chrM	267201	267300	1e-30	-0.143	0.179	0.322
chrM	267301	267400	1e-90	-0.153	0.136	0.288
chrM	267401	267500	1e-140	-0.191	0.129	0.319
chrM	267501	267600	1e-12	-0.163	0.14	0.303
chrM	267601	267700	1e-100	-0.188	0.13	0.318
chrM	267701	267800	1e-60	-0.139	0.126	0.266
chrM	267901	268000	1e-20	-0.111	0.15	0.26
chrM	268001	268100	1e-20	-0.108	0.148	0.256
chrM	268201	268300	5e-10	-0.101	0.15	0.251
chrM	268401	268500	1e-65	-0.134	0.114	0.248
chrM	268501	268600	1e-60	-0.12	0.139	0.259
chrM	268601	268700	1e-30	-0.138	0.144	0.283
chrM	268701	268800	1e-120	-0.166	0.131	0.297
chrM	268801	268900	1e-55	-0.124	0.152	0.276
chrM	269301	269400	1e-55	-0.106	0.165	0.271
chrM	269501	269600	1e-10	-0.108	0.158	0.265
chrM	269901	270000	1e-17	-0.102	0.148	0.25
chrM	270001	270100	1e-100	-0.174	0.142	0.316
chrM	270101	270200	1e-80	-0.133	0.167	0.3
chrM	272501	272600	1e-70	-0.153	0.166	0.319
chrM	272601	272700	1e-75	-0.149	0.15	0.3
chrM	272701	272800	1e-32	-0.112	0.165	0.277
chrM	272901	273000	1e-110	-0.145	0.12	0.265
chrM	273001	273100	1e-80	-0.147	0.12	0.267
chrM	273101	273200	1e-110	-0.154	0.123	0.277
chrM	273201	273300	1e-150	-0.177	0.133	0.31
chrM	273301	273400	1e-200	-0.176	0.133	0.31
chrM	273401	273500	1e-50	-0.158	0.155	0.313
chrM	273501	273600	1e-150	-0.165	0.13	0.295
chrM	274301	274400	1e-13	-0.111	0.131	0.242
chrM	274501	274600	1e-70	-0.142	0.16	0.302
chrM	274601	274700	1e-75	-0.141	0.148	0.289
chrM	274701	274800	5e-10	-0.107	0.144	0.251
chrM	275101	275200	1e-140	-0.168	0.154	0.322
chrM	275201	275300	1e-28	-0.119	0.151	0.27
chrM	275301	275400	1e-50	-0.135	0.136	0.271
chrM	275401	275500	1e-46	-0.115	0.143	0.259
chrM	275501	275600	1e-19	-0.103	0.145	0.248
chrM	275701	275800	1e-160	-0.188	0.111	0.299
chrM	275801	275900	1e-300	-0.173	0.076	0.25
chrM	275901	276000	1e-38	-0.18	0.142	0.322
chrM	276001	276100	1e-65	-0.161	0.137	0.298
chrM	276101	276200	1e-28	-0.121	0.147	0.268
chrM	276901	277000	1e-18	-0.158	0.171	0.329
chrM	277001	277100	1e-85	-0.148	0.147	0.295
chrM	277101	277200	1e-26	-0.102	0.151	0.253
chrM	277201	277300	1e-60	-0.122	0.149	0.271
chrM	277301	277400	1e-22	-0.125	0.162	0.288
chrM	277401	277500	1e-22	-0.116	0.16	0.276
chrM	277501	277600	1e-38	-0.132	0.164	0.296
chrM	277601	277700	1e-28	-0.113	0.17	0.283
chrM	278501	278600	1e-50	-0.114	0.155	0.268
chrM	278601	278700	1e-42	-0.113	0.166	0.28
chrM	278901	279000	1e-42	-0.106	0.119	0.226
chrM	279001	279100	1e-40	-0.116	0.146	0.262
chrM	279201	279300	1e-55	-0.126	0.149	0.275
chrM	279801	279900	1e-130	-0.148	0.146	0.294
chrM	279901	280000	1e-240	-0.191	0.078	0.269
chrM	280001	280100	1e-85	-0.148	0.113	0.261
chrM	280101	280200	1e-85	-0.163	0.161	0.324
chrM	280201	280300	1e-140	-0.197	0.174	0.37
chrM	280301	280400	1e-60	-0.146	0.154	0.299
chrM	280501	280600	1e-110	-0.136	0.133	0.269
chrM	280601	280700	1e-70	-0.128	0.121	0.249
chrM	281401	281500	1e-17	-0.109	0.141	0.25
chrM	281501	281600	1e-80	-0.14	0.075	0.216
chrM	281601	281700	1e-85	-0.129	0.106	0.235
chrM	281701	281800	1e-32	-0.11	0.137	0.247
chrM	281801	281900	1e-100	-0.148	0.131	0.279
chrM	281901	282000	1e-48	-0.128	0.137	0.266
chrM	282001	282100	1e-24	-0.113	0.138	0.251
chrM	282201	282300	1e-10	-0.118	0.161	0.28
chrM	282301	282400	1e-44	-0.146	0.153	0.299
chrM	282401	282500	1e-170	-0.232	0.137	0.369
chrM	282501	282600	1e-280	-0.236	0.117	0.352
chrM	282601	282700	1e-70	-0.19	0.122	0.313
chrM	282701	282800	1e-60	-0.158	0.139	0.298
chrM	282801	282900	1e-50	-0.151	0.141	0.292
chrM	282901	283000	1e-55	-0.173	0.137	0.31
chrM	283001	283100	1e-120	-0.169	0.142	0.311
chrM	283101	283200	1e-40	-0.143	0.137	0.28
chrM	283201	283300	1e-95	-0.168	0.158	0.326
chrM	283301	283400	1e-90	-0.19	0.147	0.337
chrM	283401	283500	1e-160	-0.204	0.148	0.352
chrM	283501	283600	1e-90	-0.186	0.147	0.333
chrM	283601	283700	1e-190	-0.191	0.133	0.324
chrM	283701	283800	1e-95	-0.149	0.114	0.263
chrM	283801	283900	1e-220	-0.133	0.075	0.207
chrM	284001	284100	1e-120	-0.131	0.103	0.234
chrM	284101	284200	1e-85	-0.138	0.121	0.259
chrM	284201	284300	1e-150	-0.15	0.09	0.24
chrM	284301	284400	1e-44	-0.122	0.094	0.217
chrM	284401	284500	1e-36	-0.111	0.112	0.223
chrM	284501	284600	1e-110	-0.125	0.1	0.225
chrM	284601	284700	1e-38	-0.131	0.091	0.222
chrM	284701	284800	1e-65	-0.145	0.104	0.248
chrM	284801	284900	1e-260	-0.173	0.072	0.245
chrM	284901	285000	1e-200	-0.151	0.087	0.238
chrM	285001	285100	1e-300	-0.182	0.063	0.244
chrM	285101	285200	1e-160	-0.163	0.075	0.238
chrM	285201	285300	1e-50	-0.101	0.087	0.188
chrM	285301	285400	1e-44	-0.12	0.104	0.225
chrM	285401	285500	1e-130	-0.125	0.11	0.234
chrM	285501	285600	1e-44	-0.129	0.109	0.238
chrM	285601	285700	1e-130	-0.11	0.099	0.21
chrM	285701	285800	1e-60	-0.11	0.095	0.206
chrM	285801	285900	1e-110	-0.122	0.104	0.226
chrM	286501	286600	1e-50	-0.107	0.096	0.203
chrM	286601	286700	1e-95	-0.123	0.079	0.202
chrM	286701	286800	1e-140	-0.154	0.068	0.222
chrM	286801	286900	1e-140	-0.139	0.08	0.22
chrM	286901	287000	1e-55	-0.12	0.098	0.218
chrM	287001	287100	1e-180	-0.159	0.114	0.273
chrM	287101	287200	1e-300	-0.178	0.101	0.279
chrM	287201	287300	1e-200	-0.155	0.097	0.252
chrM	287301	287400	1e-220	-0.158	0.1	0.258
chrM	287401	287500	1e-120	-0.154	0.092	0.247
chrM	287601	287700	1e-140	-0.125	0.095	0.22
chrM	287701	287800	1e-65	-0.103	0.095	0.198
chrM	287801	287900	1e-95	-0.134	0.106	0.24
chrM	287901	288000	1e-220	-0.156	0.11	0.265
chrM	288001	288100	1e-32	-0.123	0.107	0.229
chrM	288101	288200	1e-30	-0.151	0.069	0.22
chrM	288201	288300	1e-95	-0.151	0.076	0.227
chrM	288301	288400	1e-260	-0.167	0.082	0.249
chrM	288401	288500	1e-160	-0.134	0.092	0.226
chrM	288501	288600	1e-40	-0.118	0.103	0.221
chrM	288601	288700	1e-75	-0.103	0.098	0.201
chrM	288701	288800	1e-110	-0.132	0.119	0.251
chrM	288801	288900	1e-220	-0.192	0.156	0.348
chrM	288901	289000	1e-300	-0.194	0.113	0.307
chrM	289001	289100	1e-32	-0.139	0.131	0.269
chrM	289101	289200	1e-110	-0.12	0.078	0.198
chrM	289301	289400	1e-140	-0.161	0.102	0.263
chrM	289401	289500	1e-300	-0.187	0.066	0.253
chrM	289501	289600	1e-130	-0.18	0.083	0.263
chrM	289601	289700	1e-180	-0.147	0.088	0.235
chrM	289901	290000	1e-95	-0.108	0.094	0.202
chrM	290001	290100	1e-55	-0.113	0.089	0.202
chrM	290101	290200	1e-90	-0.126	0.094	0.219
chrM	290201	290300	1e-95	-0.112	0.097	0.209
chrM	290401	290500	1e-100	-0.14	0.111	0.251
chrM	290501	290600	1e-85	-0.141	0.109	0.249
chrM	290601	290700	1e-13	-0.111	0.136	0.247
chrM	291001	291100	1e-28	-0.109	0.115	0.223
chrM	291201	291300	1e-32	-0.107	0.107	0.214
chrM	291301	291400	1e-130	-0.127	0.092	0.219
chrM	291701	291800	1e-95	-0.127	0.067	0.194
chrM	291801	291900	1e-40	-0.102	0.099	0.201
chrM	292201	292300	1e-55	-0.108	0.096	0.205
chrM	292601	292700	1e-13	-0.106	0.108	0.214
chrM	292701	292800	1e-13	-0.114	0.091	0.205
chrM	292801	292900	1e-38	-0.12	0.104	0.224
chrM	293601	293700	1e-75	-0.124	0.1	0.224
chrM	293701	293800	1e-10	-0.111	0.119	0.23
chrM	293801	293900	1e-40	-0.129	0.109	0.238
chrM	293901	294000	1e-42	-0.116	0.09	0.207
chrM	294301	294400	1e-34	-0.11	0.114	0.224
chrM	294501	294600	1e-12	-0.103	0.086	0.189
chrM	294601	294700	1e-60	-0.115	0.102	0.217
chrM	294701	294800	1e-120	-0.136	0.104	0.24
chrM	294801	294900	1e-65	-0.128	0.107	0.235
chrM	295201	295300	1e-48	-0.128	0.099	0.227
chrM	295601	295700	1e-42	-0.122	0.113	0.235
chrM	295701	295800	1e-70	-0.122	0.11	0.232
chrM	296001	296100	1e-70	-0.131	0.086	0.217
chrM	296301	296400	1e-48	-0.121	0.093	0.214
chrM	296401	296500	1e-46	-0.109	0.113	0.223
chrM	298201	298300	1e-65	-0.103	0.098	0.201
chrM	298301	298400	1e-55	-0.113	0.146	0.259
chrM	298401	298500	1e-42	-0.12	0.187	0.306
chrM	298501	298600	1e-70	-0.154	0.166	0.32
chrM	298601	298700	1e-100	-0.17	0.18	0.35
chrM	298701	298800	1e-55	-0.188	0.191	0.378
chrM	298901	299000	1e-20	-0.1	0.18	0.28
chrM	299101	299200	1e-40	-0.117	0.157	0.275
chrM	299201	299300	1e-50	-0.122	0.145	0.267
chrM	299301	299400	1e-55	-0.143	0.174	0.316
chrM	299501	299600	1e-70	-0.12	0.148	0.268
chrM	300101	300200	1e-24	-0.108	0.143	0.25
chrM	300201	300300	1e-18	-0.109	0.136	0.245
chrM	300401	300500	1e-32	-0.111	0.126	0.237
chrM	300701	300800	1e-75	-0.155	0.148	0.303
chrM	300801	300900	1e-28	-0.136	0.155	0.291
chrM	300901	301000	1e-46	-0.192	0.176	0.368
chrM	301001	301100	1e-65	-0.175	0.163	0.338
chrM	301101	301200	1e-26	-0.16	0.151	0.311
chrM	301501	301600	1e-30	-0.145	0.151	0.296
chrM	301601	301700	1e-36	-0.124	0.171	0.295
chrM	301801	301900	1e-19	-0.118	0.155	0.274
chrM	302401	302500	1e-110	-0.177	0.099	0.276
chrM	302501	302600	1e-220	-0.205	0.124	0.329
chrM	302601	302700	1e-85	-0.175	0.122	0.297
chrM	302701	302800	1e-150	-0.191	0.12	0.311
chrM	302801	302900	1e-140	-0.191	0.13	0.32
chrM	302901	303000	1e-85	-0.15	0.12	0.27
chrM	303001	303100	1e-48	-0.124	0.151	0.275
chrM	303101	303200	1e-22	-0.184	0.151	0.335
chrM	303201	303300	1e-100	-0.18	0.133	0.313
chrM	303301	303400	1e-300	-0.204	0.114	0.318
chrM	303401	303500	1e-65	-0.157	0.119	0.276
chrM	303501	303600	1e-60	-0.124	0.128	0.253
chrM	303601	303700	1e-80	-0.12	0.141	0.26
chrM	303901	304000	1e-150	-0.165	0.093	0.258
chrM	304001	304100	1e-300	-0.173	0.083	0.256
chrM	304101	304200	1e-85	-0.127	0.094	0.221
chrM	304201	304300	1e-90	-0.109	0.124	0.232
chrM	304801	304900	1e-20	-0.106	0.131	0.237
chrM	304901	305000	1e-40	-0.108	0.133	0.241
chrM	305001	305100	1e-60	-0.119	0.141	0.26
chrM	305201	305300	1e-24	-0.12	0.101	0.221
chrM	305301	305400	1e-150	-0.163	0.116	0.279
chrM	305901	306000	1e-20	-0.102	0.196	0.299
chrM	306301	306400	1e-100	-0.148	0.102	0.25
chrM	306401	306500	1e-75	-0.127	0.087	0.214
chrM	306901	307000	1e-95	-0.135	0.104	0.239
chrM	307001	307100	1e-120	-0.151	0.117	0.268
chrM	307101	307200	1e-17	-0.132	0.09	0.223
chrM	307201	307300	1e-44	-0.138	0.131	0.269
chrM	307701	307800	1e-14	-0.141	0.115	0.256
chrM	307801	307900	1e-100	-0.13	0.089	0.219
chrM	308101	308200	1e-34	-0.12	0.136	0.255
chrM	308201	308300	1e-130	-0.157	0.109	0.266
chrM	308301	308400	1e-36	-0.133	0.117	0.25
chrM	308401	308500	1e-120	-0.123	0.115	0.238
chrM	308501	308600	1e-55	-0.154	0.138	0.292
chrM	308601	308700	1e-44	-0.122	0.15	0.272
chrM	308701	308800	1e-50	-0.128	0.141	0.269
chrM	309401	309500	1e-70	-0.117	0.127	0.245
chrM	309501	309600	1e-15	-0.122	0.131	0.254
chrM	309601	309700	1e-130	-0.166	0.127	0.293
chrM	309701	309800	1e-95	-0.156	0.102	0.259
chrM	309801	309900	1e-70	-0.13	0.108	0.238
chrM	309901	310000	1e-70	-0.131	0.126	0.257
chrM	310001	310100	1e-26	-0.124	0.139	0.262
chrM	310201	310300	1e-70	-0.141	0.122	0.263
chrM	310301	310400	1e-26	-0.119	0.116	0.235
chrM	310401	310500	1e-30	-0.108	0.128	0.236
chrM	310801	310900	1e-40	-0.12	0.131	0.252
chrM	311201	311300	1e-26	-0.113	0.121	0.234
chrM	311301	311400	1e-85	-0.147	0.122	0.269
chrM	311401	311500	1e-65	-0.122	0.117	0.239
chrM	311501	311600	1e-55	-0.141	0.11	0.252
chrM	311601	311700	1e-55	-0.129	0.125	0.254
chrM	311701	311800	1e-34	-0.122	0.126	0.249
chrM	311801	311900	1e-12	-0.12	0.12	0.241
chrM	311901	312000	1e-50	-0.121	0.121	0.242
chrM	312001	312100	1e-18	-0.104	0.132	0.236
chrM	312301	312400	1e-42	-0.107	0.126	0.233
chrM	312501	312600	1e-50	-0.101	0.104	0.205
chrM	313001	313100	1e-12	-0.102	0.147	0.249
chrM	313101	313200	1e-95	-0.121	0.141	0.262
chrM	313301	313400	1e-110	-0.175	0.127	0.302
chrM	313801	313900	1e-55	-0.105	0.142	0.247
chrM	314501	314600	1e-100	-0.12	0.131	0.251
chrM	314601	314700	1e-38	-0.118	0.123	0.241
chrM	314701	314800	1e-220	-0.153	0.125	0.278
chrM	314801	314900	1e-70	-0.126	0.141	0.267
chrM	314901	315000	1e-34	-0.121	0.134	0.255
chrM	315401	315500	1e-110	-0.131	0.127	0.259
chrM	315601	315700	1e-110	-0.153	0.123	0.276
chrM	315701	315800	1e-120	-0.149	0.113	0.261
chrM	315801	315900	1e-75	-0.113	0.109	0.222
chrM	315901	316000	1e-34	-0.122	0.131	0.252
chrM	316001	316100	1e-50	-0.154	0.129	0.283
chrM	316101	316200	1e-170	-0.182	0.12	0.302
chrM	316201	316300	1e-85	-0.151	0.123	0.274
chrM	316301	316400	1e-65	-0.121	0.145	0.266
chrM	316501	316600	1e-60	-0.113	0.136	0.249
chrM	316601	316700	1e-30	-0.116	0.139	0.255
chrM	316901	317000	1e-120	-0.133	0.136	0.269
chrM	317001	317100	1e-70	-0.147	0.139	0.286
chrM	317101	317200	1e-70	-0.18	0.133	0.314
chrM	317201	317300	1e-160	-0.174	0.126	0.299
chrM	317301	317400	1e-50	-0.148	0.117	0.266
chrM	317401	317500	1e-90	-0.146	0.106	0.252
chrM	317501	317600	1e-36	-0.102	0.084	0.186
chrM	317601	317700	1e-80	-0.148	0.135	0.283
chrM	317701	317800	1e-30	-0.133	0.134	0.267
chrM	317801	317900	1e-85	-0.131	0.106	0.237
chrM	317901	318000	1e-75	-0.121	0.142	0.263
chrM	318001	318100	1e-65	-0.146	0.12	0.266
chrM	318101	318200	1e-30	-0.111	0.123	0.234
chrM	318601	318700	1e-120	-0.152	0.153	0.304
chrM	318701	318800	1e-170	-0.17	0.119	0.289
chrM	318801	318900	1e-40	-0.108	0.135	0.243
chrM	318901	319000	1e-110	-0.15	0.105	0.256
chrM	319001	319100	1e-150	-0.124	0.089	0.213
chrM	319101	319200	1e-60	-0.102	0.133	0.235
chrM	319601	319700	1e-38	-0.109	0.121	0.23
chrM	319701	319800	5e-10	-0.113	0.141	0.254
chrM	319801	319900	1e-110	-0.178	0.117	0.294
chrM	319901	320000	1e-18	-0.14	0.113	0.253
chrM	320001	320100	1e-48	-0.148	0.146	0.293
chrM	320101	320200	1e-26	-0.114	0.137	0.251
chrM	320401	320500	1e-26	-0.102	0.11	0.212
chrM	320501	320600	1e-120	-0.129	0.105	0.234
chrM	320601	320700	1e-36	-0.111	0.096	0.207
chrM	320801	320900	1e-80	-0.139	0.117	0.256
chrM	320901	321000	1e-220	-0.188	0.094	0.282
chrM	321001	321100	1e-75	-0.15	0.105	0.256
chrM	321101	321200	1e-85	-0.119	0.132	0.251
chrM	321201	321300	1e-55	-0.124	0.122	0.246
chrM	321501	321600	1e-46	-0.124	0.141	0.264
chrM	321601	321700	1e-75	-0.139	0.145	0.285
chrM	321801	321900	1e-15	-0.134	0.121	0.254
chrM	321901	322000	1e-100	-0.132	0.122	0.254
chrM	322101	322200	1e-18	-0.119	0.108	0.227
chrM	322201	322300	1e-36	-0.103	0.119	0.222
chrM	322301	322400	1e-50	-0.117	0.148	0.265
chrM	322701	322800	1e-22	-0.101	0.142	0.243
chrM	322901	323000	1e-85	-0.118	0.11	0.228
chrM	323001	323100	1e-18	-0.123	0.139	0.262
chrM	323101	323200	1e-36	-0.13	0.133	0.263
chrM	323401	323500	1e-22	-0.102	0.13	0.232
chrM	324001	324100	1e-34	-0.122	0.112	0.234
chrM	324201	324300	1e-36	-0.169	0.11	0.279
chrM	324601	324700	1e-85	-0.15	0.142	0.292
chrM	324701	324800	1e-32	-0.112	0.135	0.248
chrM	324801	324900	1e-34	-0.102	0.131	0.233
chrM	324901	325000	1e-09	-0.113	0.138	0.25
chrM	325001	325100	1e-44	-0.122	0.126	0.247
chrM	325101	325200	1e-26	-0.11	0.14	0.25
chrM	325201	325300	1e-34	-0.105	0.153	0.258
chrM	325301	325400	1e-140	-0.164	0.108	0.272
chrM	325401	325500	1e-50	-0.116	0.129	0.245
chrM	325901	326000	1e-34	-0.116	0.137	0.253
chrM	326101	326200	1e-24	-0.101	0.141	0.242
chrM	326301	326400	1e-38	-0.11	0.134	0.245
chrM	326401	326500	1e-30	-0.135	0.16	0.296
chrM	326501	326600	1e-55	-0.133	0.145	0.278
chrM	326601	326700	1e-16	-0.108	0.144	0.251
chrM	326701	326800	1e-13	-0.101	0.145	0.246
chrM	327201	327300	1e-50	-0.145	0.136	0.282
chrM	327301	327400	1e-180	-0.165	0.135	0.301
chrM	328301	328400	1e-50	-0.127	0.133	0.26
chrM	328401	328500	1e-65	-0.135	0.128	0.263
chrM	329001	329100	1e-11	-0.108	0.13	0.238
chrM	329101	329200	1e-22	-0.157	0.14	0.297
chrM	329301	329400	1e-70	-0.117	0.095	0.212
chrM	329401	329500	1e-190	-0.129	0.108	0.237
chrM	329501	329600	1e-50	-0.141	0.137	0.278
chrM	329601	329700	1e-200	-0.168	0.137	0.304
chrM	329701	329800	1e-200	-0.179	0.126	0.305
chrM	329801	329900	1e-90	-0.123	0.145	0.268
chrM	329901	330000	1e-65	-0.105	0.154	0.259
chrM	330101	330200	1e-26	-0.103	0.15	0.253
chrM	330201	330300	1e-44	-0.107	0.142	0.25
chrM	330301	330400	1e-60	-0.121	0.148	0.269
chrM	330401	330500	1e-80	-0.114	0.13	0.244
chrM	330501	330600	1e-95	-0.143	0.14	0.283
chrM	330601	330700	1e-95	-0.163	0.13	0.293
chrM	330701	330800	1e-22	-0.161	0.128	0.29
chrM	330801	330900	1e-30	-0.172	0.113	0.286
chrM	330901	331000	1e-150	-0.157	0.122	0.278
chrM	331001	331100	1e-50	-0.157	0.139	0.296
chrM	331101	331200	1e-22	-0.135	0.142	0.276
chrM	331201	331300	1e-13	-0.143	0.137	0.28
chrM	331801	331900	1e-08	-0.122	0.152	0.274
chrM	331901	332000	1e-10	-0.159	0.121	0.279
chrM	332301	332400	1e-65	-0.114	0.14	0.254
chrM	332601	332700	1e-140	-0.121	0.128	0.249
chrM	332701	332800	1e-28	-0.152	0.127	0.278
chrM	332801	332900	1e-190	-0.213	0.114	0.327
chrM	332901	333000	1e-180	-0.228	0.128	0.357
chrM	333001	333100	1e-60	-0.153	0.153	0.305
chrM	333101	333200	1e-55	-0.154	0.121	0.276
chrM	333201	333300	1e-40	-0.165	0.116	0.282
chrM	333301	333400	5e-10	-0.199	0.129	0.328
chrM	333401	333500	1e-75	-0.168	0.11	0.277
chrM	333501	333600	1e-55	-0.162	0.139	0.301
chrM	334301	334400	1e-18	-0.117	0.128	0.245
chrM	335501	335600	1e-38	-0.102	0.145	0.247
chrM	335601	335700	1e-50	-0.125	0.117	0.242
chrM	335901	336000	1e-24	-0.107	0.099	0.206
chrM	336001	336100	1e-48	-0.104	0.102	0.206
chrM	336801	336900	1e-14	-0.119	0.12	0.24
chrM	336901	337000	1e-95	-0.15	0.176	0.325
chrM	337001	337100	1e-19	-0.104	0.157	0.261
chrM	338501	338600	1e-42	-0.11	0.133	0.243
chrM	338601	338700	1e-24	-0.103	0.148	0.252
chrM	338701	338800	1e-24	-0.11	0.169	0.279
chrM	338801	338900	1e-160	-0.153	0.148	0.3
chrM	338901	339000	1e-32	-0.112	0.15	0.262
chrM	339001	339100	1e-26	-0.107	0.159	0.266
chrM	339101	339200	1e-46	-0.118	0.129	0.247
chrM	339201	339300	1e-19	-0.111	0.125	0.236
chrM	339301	339400	1e-46	-0.12	0.121	0.241
chrM	339401	339500	1e-36	-0.122	0.141	0.263
chrM	339601	339700	1e-50	-0.106	0.139	0.245
chrM	339701	339800	1e-30	-0.109	0.148	0.256
chrM	339901	340000	1e-38	-0.125	0.142	0.268
chrM	340001	340100	1e-34	-0.146	0.14	0.286
chrM	340101	340200	1e-100	-0.152	0.119	0.271
chrM	340401	340500	1e-42	-0.103	0.108	0.21
chrM	340701	340800	1e-65	-0.133	0.134	0.267
chrM	340801	340900	1e-100	-0.123	0.137	0.26
chrM	340901	341000	1e-28	-0.103	0.135	0.238
chrM	341001	341100	1e-65	-0.124	0.153	0.278
chrM	341101	341200	1e-36	-0.112	0.156	0.268
chrM	341301	341400	1e-16	-0.102	0.136	0.238
chrM	341401	341500	1e-75	-0.117	0.124	0.241
chrM	341501	341600	1e-40	-0.127	0.098	0.224
chrM	341601	341700	1e-60	-0.132	0.124	0.256
chrM	342201	342300	1e-32	-0.101	0.137	0.239
chrM	342301	342400	1e-24	-0.107	0.147	0.253
chrM	342401	342500	1e-70	-0.107	0.125	0.232
chrM	342801	342900	1e-60	-0.108	0.128	0.235
chrM	343101	343200	1e-65	-0.108	0.134	0.241
chrM	343201	343300	1e-40	-0.11	0.154	0.264
chrM	343301	343400	1e-75	-0.122	0.145	0.267
chrM	343401	343500	1e-14	-0.117	0.152	0.268
chrM	347001	347100	1e-160	-0.104	0.05	0.154
chrM	352701	352800	1e-190	-0.114	0.049	0.163
chrM	352801	352900	1e-200	-0.12	0.046	0.167
chrM	352901	353000	1e-100	-0.108	0.043	0.151
chrM	353301	353400	1e-60	-0.103	0.052	0.154
chrM	353601	353700	1e-100	-0.107	0.035	0.142
chrM	353701	353800	1e-100	-0.115	0.049	0.164
chrM	353801	353900	1e-130	-0.105	0.045	0.15
chrM	353901	354000	1e-130	-0.105	0.053	0.158
chrM	354001	354100	1e-110	-0.117	0.048	0.165
chrM	354901	355000	1e-140	-0.112	0.029	0.142
chrM	355001	355100	1e-65	-0.11	0.039	0.148
chrM	356001	356100	1e-120	-0.116	0.045	0.161
chrM	356101	356200	1e-14	-0.135	0.051	0.186
chrM	356601	356700	1e-120	-0.101	0.048	0.149
chrM	358301	358400	1e-200	-0.104	0.037	0.141
chrM	361701	361800	1e-180	-0.131	0.049	0.18
chrM	361801	361900	1e-300	-0.153	0.039	0.191
chrM	361901	362000	1e-300	-0.177	0.039	0.217
chrM	362001	362100	1e-130	-0.151	0.031	0.182
chrM	362101	362200	1e-170	-0.11	0.045	0.155
chrM	362301	362400	1e-110	-0.107	0.043	0.15
chrM	362401	362500	1e-16	-0.112	0.05	0.162
chrM	362701	362800	1e-220	-0.103	0.048	0.151
chrM	362801	362900	1e-95	-0.102	0.043	0.145
chrM	362901	363000	1e-70	-0.111	0.04	0.151
chrM	365101	365200	1e-120	-0.112	0.041	0.152
chrM	365201	365300	1e-170	-0.107	0.038	0.145

## Sheet: chrM WGBS hyper-CHG DMRs
Chr	Start	End	p_value	diff_ratio	EM-Seq level	WGBS level
chrM	201	300	1e-48	-0.06	0.035	0.095
chrM	301	400	1e-60	-0.074	0.043	0.117
chrM	401	500	1e-90	-0.058	0.022	0.081
chrM	501	600	1e-240	-0.082	0.034	0.116
chrM	601	700	1e-95	-0.058	0.027	0.084
chrM	701	800	1e-80	-0.068	0.04	0.108
chrM	801	900	1e-65	-0.064	0.042	0.105
chrM	901	1000	1e-14	-0.055	0.022	0.077
chrM	1001	1100	1e-34	-0.051	0.03	0.081
chrM	1301	1400	1e-150	-0.063	0.015	0.078
chrM	1401	1500	1e-150	-0.07	0.015	0.085
chrM	1501	1600	1e-36	-0.061	0.023	0.084
chrM	1601	1700	1e-80	-0.084	0.025	0.109
chrM	1701	1800	1e-40	-0.066	0.031	0.097
chrM	2401	2500	1e-42	-0.06	0.025	0.084
chrM	2501	2600	1e-75	-0.061	0.027	0.089
chrM	2601	2700	1e-26	-0.053	0.033	0.086
chrM	2701	2800	1e-26	-0.08	0.03	0.11
chrM	2801	2900	1e-100	-0.097	0.044	0.14
chrM	2901	3000	1e-90	-0.089	0.036	0.124
chrM	3001	3100	1e-90	-0.068	0.031	0.099
chrM	3101	3200	1e-65	-0.079	0.039	0.118
chrM	3201	3300	1e-28	-0.073	0.049	0.122
chrM	3301	3400	1e-60	-0.052	0.024	0.077
chrM	3401	3500	1e-65	-0.06	0.014	0.074
chrM	3601	3700	1e-100	-0.07	0.026	0.096
chrM	3701	3800	1e-44	-0.052	0.019	0.07
chrM	3801	3900	1e-42	-0.05	0.03	0.08
chrM	4001	4100	1e-55	-0.061	0.022	0.083
chrM	4301	4400	1e-100	-0.063	0.022	0.085
chrM	4401	4500	1e-42	-0.061	0.02	0.081
chrM	4501	4600	1e-46	-0.061	0.026	0.087
chrM	4601	4700	1e-60	-0.07	0.033	0.103
chrM	4701	4800	1e-65	-0.082	0.027	0.109
chrM	4801	4900	1e-85	-0.068	0.02	0.088
chrM	4901	5000	1e-50	-0.076	0.016	0.091
chrM	5001	5100	1e-28	-0.053	0.031	0.084
chrM	5101	5200	1e-44	-0.074	0.023	0.098
chrM	5201	5300	1e-90	-0.061	0.028	0.089
chrM	5301	5400	1e-85	-0.058	0.017	0.075
chrM	5401	5500	1e-44	-0.056	0.03	0.086
chrM	5701	5800	1e-10	-0.052	0.036	0.088
chrM	5801	5900	1e-80	-0.067	0.029	0.096
chrM	5901	6000	1e-150	-0.076	0.018	0.094
chrM	6001	6100	1e-80	-0.088	0.024	0.112
chrM	6101	6200	1e-70	-0.072	0.02	0.093
chrM	6401	6500	1e-46	-0.053	0.016	0.07
chrM	6501	6600	1e-32	-0.05	0.029	0.079
chrM	6601	6700	1e-65	-0.059	0.034	0.094
chrM	6801	6900	1e-48	-0.067	0.025	0.092
chrM	6901	7000	1e-60	-0.072	0.031	0.104
chrM	7001	7100	1e-110	-0.071	0.029	0.1
chrM	7101	7200	1e-40	-0.06	0.028	0.088
chrM	7201	7300	1e-65	-0.062	0.026	0.087
chrM	7301	7400	1e-11	-0.054	0.033	0.087
chrM	7601	7700	1e-22	-0.052	0.012	0.064
chrM	7701	7800	1e-36	-0.051	0.014	0.065
chrM	7901	8000	1e-95	-0.058	0.023	0.081
chrM	8001	8100	1e-100	-0.073	0.021	0.094
chrM	8101	8200	1e-100	-0.074	0.018	0.091
chrM	8201	8300	1e-85	-0.054	0.014	0.067
chrM	9001	9100	1e-90	-0.054	0.014	0.068
chrM	9101	9200	1e-55	-0.062	0.021	0.083
chrM	9201	9300	1e-42	-0.062	0.021	0.083
chrM	9301	9400	1e-65	-0.064	0.012	0.076
chrM	9401	9500	1e-260	-0.111	0.025	0.136
chrM	9501	9600	1e-90	-0.087	0.024	0.111
chrM	9601	9700	1e-50	-0.081	0.016	0.098
chrM	9701	9800	1e-85	-0.071	0.027	0.099
chrM	9801	9900	1e-140	-0.079	0.021	0.099
chrM	9901	10000	1e-140	-0.085	0.024	0.11
chrM	10001	10100	1e-65	-0.069	0.023	0.091
chrM	10201	10300	1e-180	-0.124	0.023	0.148
chrM	10301	10400	1e-65	-0.104	0.033	0.138
chrM	10401	10500	1e-70	-0.083	0.013	0.095
chrM	10501	10600	1e-95	-0.104	0.013	0.118
chrM	10601	10700	1e-190	-0.107	0.031	0.138
chrM	10701	10800	1e-95	-0.063	0.025	0.087
chrM	10801	10900	1e-70	-0.064	0.022	0.087
chrM	11001	11100	1e-65	-0.057	0.022	0.079
chrM	11101	11200	1e-70	-0.07	0.018	0.088
chrM	11401	11500	1e-50	-0.057	0.021	0.078
chrM	11501	11600	1e-42	-0.068	0.024	0.092
chrM	11601	11700	1e-46	-0.064	0.032	0.096
chrM	11701	11800	1e-28	-0.074	0.027	0.1
chrM	11801	11900	1e-34	-0.058	0.017	0.075
chrM	11901	12000	1e-65	-0.062	0.023	0.085
chrM	12001	12100	1e-50	-0.066	0.032	0.098
chrM	12101	12200	1e-50	-0.057	0.021	0.078
chrM	12201	12300	1e-16	-0.066	0.033	0.099
chrM	12301	12400	1e-22	-0.053	0.022	0.076
chrM	12401	12500	1e-65	-0.065	0.015	0.08
chrM	12501	12600	1e-140	-0.082	0.015	0.097
chrM	12701	12800	1e-55	-0.057	0.023	0.079
chrM	13201	13300	1e-65	-0.055	0.019	0.075
chrM	13301	13400	1e-32	-0.051	0.018	0.069
chrM	13401	13500	1e-48	-0.062	0.032	0.094
chrM	13501	13600	1e-20	-0.061	0.035	0.097
chrM	13601	13700	1e-70	-0.053	0.027	0.08
chrM	13701	13800	1e-65	-0.059	0.027	0.086
chrM	13801	13900	1e-30	-0.051	0.018	0.069
chrM	13901	14000	1e-22	-0.072	0.037	0.11
chrM	14101	14200	1e-28	-0.054	0.037	0.091
chrM	14201	14300	1e-34	-0.052	0.028	0.08
chrM	14501	14600	1e-70	-0.059	0.035	0.094
chrM	14601	14700	1e-60	-0.066	0.026	0.092
chrM	14701	14800	1e-95	-0.056	0.025	0.081
chrM	14801	14900	1e-42	-0.059	0.027	0.086
chrM	15001	15100	1e-50	-0.051	0.022	0.073
chrM	15101	15200	1e-100	-0.059	0.02	0.079
chrM	15201	15300	1e-65	-0.058	0.036	0.094
chrM	15301	15400	1e-20	-0.053	0.036	0.089
chrM	15401	15500	1e-90	-0.081	0.016	0.097
chrM	15501	15600	1e-55	-0.056	0.016	0.072
chrM	15601	15700	1e-65	-0.058	0.026	0.084
chrM	15701	15800	1e-26	-0.054	0.024	0.078
chrM	15801	15900	1e-75	-0.057	0.016	0.073
chrM	15901	16000	1e-80	-0.051	0.01	0.061
chrM	16001	16100	1e-100	-0.085	0.038	0.123
chrM	16101	16200	1e-95	-0.077	0.021	0.097
chrM	16201	16300	1e-32	-0.059	0.024	0.084
chrM	16301	16400	1e-55	-0.061	0.021	0.082
chrM	16401	16500	1e-100	-0.087	0.019	0.106
chrM	16501	16600	1e-75	-0.071	0.021	0.092
chrM	16601	16700	1e-11	-0.056	0.017	0.073
chrM	16901	17000	1e-55	-0.065	0.053	0.117
chrM	17001	17100	1e-55	-0.076	0.027	0.103
chrM	17101	17200	1e-100	-0.106	0.022	0.128
chrM	17201	17300	1e-180	-0.079	0.021	0.099
chrM	17301	17400	1e-110	-0.083	0.024	0.106
chrM	17401	17500	1e-70	-0.075	0.038	0.113
chrM	17501	17600	1e-85	-0.077	0.026	0.103
chrM	17601	17700	1e-100	-0.087	0.024	0.112
chrM	17701	17800	1e-70	-0.083	0.035	0.118
chrM	17901	18000	1e-44	-0.05	0.032	0.082
chrM	18101	18200	1e-65	-0.061	0.025	0.086
chrM	18401	18500	1e-120	-0.071	0.04	0.111
chrM	18801	18900	5e-07	-0.057	0.012	0.068
chrM	18901	19000	1e-50	-0.088	0.027	0.115
chrM	19001	19100	1e-70	-0.075	0.026	0.1
chrM	19101	19200	1e-38	-0.054	0.018	0.072
chrM	19201	19300	1e-20	-0.053	0.038	0.091
chrM	19401	19500	1e-70	-0.057	0.04	0.097
chrM	20501	20600	1e-34	-0.052	0.043	0.095
chrM	21101	21200	1e-50	-0.064	0.023	0.086
chrM	21201	21300	1e-48	-0.07	0.015	0.085
chrM	21301	21400	1e-150	-0.073	0.014	0.087
chrM	21401	21500	1e-32	-0.056	0.021	0.077
chrM	21501	21600	1e-06	-0.059	0.025	0.084
chrM	21601	21700	1e-18	-0.067	0.018	0.085
chrM	21701	21800	1e-22	-0.077	0.02	0.097
chrM	21901	22000	1e-40	-0.057	0.027	0.084
chrM	22101	22200	1e-140	-0.086	0.022	0.109
chrM	22201	22300	1e-30	-0.053	0.011	0.063
chrM	22301	22400	1e-70	-0.075	0.024	0.099
chrM	22701	22800	1e-28	-0.066	0.033	0.099
chrM	22801	22900	1e-10	-0.07	0.028	0.098
chrM	23501	23600	1e-28	-0.055	0.033	0.088
chrM	23601	23700	1e-70	-0.056	0.027	0.083
chrM	23701	23800	1e-38	-0.053	0.02	0.073
chrM	23801	23900	1e-44	-0.064	0.016	0.08
chrM	23901	24000	1e-110	-0.073	0.028	0.101
chrM	24001	24100	1e-30	-0.081	0.031	0.111
chrM	24101	24200	1e-30	-0.059	0.026	0.085
chrM	24301	24400	1e-36	-0.05	0.022	0.072
chrM	24401	24500	1e-48	-0.063	0.026	0.089
chrM	24501	24600	1e-38	-0.076	0.032	0.108
chrM	25001	25100	1e-26	-0.05	0.026	0.076
chrM	25801	25900	1e-32	-0.052	0.029	0.081
chrM	26101	26200	1e-22	-0.072	0.024	0.096
chrM	26201	26300	1e-22	-0.052	0.015	0.067
chrM	26301	26400	1e-70	-0.063	0.027	0.09
chrM	26401	26500	1e-60	-0.075	0.032	0.107
chrM	26501	26600	1e-44	-0.061	0.023	0.085
chrM	26901	27000	1e-55	-0.077	0.026	0.103
chrM	27001	27100	1e-44	-0.059	0.015	0.074
chrM	27201	27300	1e-17	-0.051	0.035	0.087
chrM	27301	27400	1e-46	-0.056	0.007	0.063
chrM	27501	27600	1e-22	-0.076	0.035	0.111
chrM	27601	27700	1e-44	-0.067	0.033	0.099
chrM	28001	28100	1e-65	-0.072	0.03	0.102
chrM	28301	28400	1e-150	-0.073	0.015	0.088
chrM	28401	28500	1e-60	-0.059	0.022	0.081
chrM	28501	28600	1e-95	-0.08	0.037	0.118
chrM	28601	28700	1e-95	-0.072	0.019	0.092
chrM	29001	29100	1e-40	-0.062	0.019	0.081
chrM	29101	29200	1e-80	-0.083	0.039	0.122
chrM	29201	29300	1e-24	-0.073	0.034	0.107
chrM	29301	29400	1e-42	-0.064	0.022	0.086
chrM	29401	29500	1e-75	-0.078	0.019	0.097
chrM	29701	29800	1e-40	-0.063	0.019	0.083
chrM	29801	29900	1e-65	-0.076	0.035	0.11
chrM	29901	30000	1e-120	-0.074	0.027	0.101
chrM	30001	30100	1e-130	-0.091	0.019	0.11
chrM	30101	30200	5e-06	-0.051	0.017	0.068
chrM	30201	30300	1e-18	-0.052	0.018	0.07
chrM	30301	30400	1e-85	-0.06	0.018	0.078
chrM	31401	31500	1e-100	-0.075	0.034	0.109
chrM	31501	31600	1e-32	-0.108	0.033	0.141
chrM	31601	31700	1e-28	-0.062	0.014	0.076
chrM	31701	31800	1e-170	-0.073	0.021	0.094
chrM	31801	31900	1e-60	-0.065	0.036	0.101
chrM	31901	32000	1e-100	-0.079	0.042	0.121
chrM	32001	32100	1e-60	-0.063	0.029	0.092
chrM	32101	32200	1e-80	-0.058	0.035	0.093
chrM	32201	32300	1e-90	-0.07	0.037	0.107
chrM	32301	32400	1e-95	-0.066	0.024	0.091
chrM	32401	32500	1e-75	-0.068	0.043	0.11
chrM	32501	32600	1e-46	-0.055	0.032	0.087
chrM	32601	32700	1e-46	-0.072	0.037	0.109
chrM	32701	32800	1e-24	-0.052	0.036	0.088
chrM	32901	33000	1e-50	-0.051	0.024	0.075
chrM	33001	33100	1e-48	-0.061	0.036	0.097
chrM	33101	33200	1e-70	-0.06	0.026	0.086
chrM	33201	33300	1e-46	-0.061	0.026	0.087
chrM	33301	33400	1e-48	-0.065	0.028	0.093
chrM	34001	34100	1e-70	-0.067	0.025	0.092
chrM	34101	34200	1e-85	-0.09	0.048	0.138
chrM	34201	34300	1e-100	-0.081	0.033	0.114
chrM	34301	34400	1e-85	-0.077	0.05	0.127
chrM	34401	34500	1e-32	-0.059	0.037	0.096
chrM	34501	34600	1e-100	-0.072	0.022	0.095
chrM	34601	34700	1e-60	-0.054	0.031	0.085
chrM	35001	35100	1e-50	-0.055	0.02	0.075
chrM	35101	35200	1e-26	-0.066	0.028	0.094
chrM	35201	35300	1e-34	-0.061	0.045	0.106
chrM	35501	35600	1e-42	-0.055	0.033	0.088
chrM	35701	35800	1e-13	-0.063	0.025	0.088
chrM	36101	36200	1e-34	-0.067	0.043	0.11
chrM	36201	36300	1e-60	-0.057	0.029	0.085
chrM	36401	36500	1e-28	-0.057	0.024	0.08
chrM	36501	36600	1e-48	-0.062	0.014	0.076
chrM	36601	36700	1e-90	-0.082	0.021	0.103
chrM	36701	36800	1e-46	-0.059	0.034	0.093
chrM	37401	37500	1e-13	-0.056	0.044	0.1
chrM	37601	37700	1e-50	-0.055	0.024	0.079
chrM	37701	37800	1e-26	-0.053	0.047	0.099
chrM	37801	37900	1e-48	-0.065	0.045	0.11
chrM	37901	38000	1e-60	-0.079	0.027	0.106
chrM	38301	38400	1e-28	-0.063	0.023	0.087
chrM	38601	38700	1e-55	-0.078	0.039	0.117
chrM	39101	39200	1e-38	-0.05	0.037	0.087
chrM	39201	39300	1e-22	-0.059	0.048	0.108
chrM	39301	39400	1e-70	-0.071	0.04	0.112
chrM	39401	39500	1e-38	-0.05	0.039	0.089
chrM	39701	39800	1e-85	-0.072	0.038	0.11
chrM	39801	39900	1e-110	-0.094	0.028	0.122
chrM	39901	40000	1e-200	-0.096	0.024	0.12
chrM	40001	40100	1e-110	-0.081	0.027	0.108
chrM	40101	40200	1e-65	-0.072	0.034	0.106
chrM	40201	40300	1e-85	-0.083	0.015	0.098
chrM	40301	40400	1e-55	-0.108	0.047	0.155
chrM	40401	40500	1e-28	-0.087	0.024	0.111
chrM	40601	40700	1e-60	-0.062	0.027	0.089
chrM	40701	40800	1e-42	-0.052	0.015	0.067
chrM	40801	40900	1e-55	-0.056	0.039	0.095
chrM	41101	41200	1e-38	-0.057	0.03	0.087
chrM	41201	41300	1e-170	-0.093	0.035	0.128
chrM	41301	41400	1e-70	-0.077	0.023	0.1
chrM	41401	41500	1e-26	-0.058	0.03	0.088
chrM	41501	41600	1e-32	-0.076	0.03	0.105
chrM	41601	41700	1e-80	-0.088	0.026	0.114
chrM	41701	41800	1e-60	-0.09	0.025	0.115
chrM	41801	41900	1e-120	-0.078	0.025	0.103
chrM	41901	42000	1e-120	-0.105	0.032	0.137
chrM	42001	42100	1e-70	-0.069	0.043	0.112
chrM	42101	42200	1e-34	-0.062	0.04	0.102
chrM	42201	42300	1e-65	-0.063	0.035	0.098
chrM	42501	42600	1e-19	-0.055	0.028	0.083
chrM	42601	42700	1e-24	-0.076	0.073	0.149
chrM	42701	42800	1e-32	-0.071	0.037	0.108
chrM	42801	42900	1e-36	-0.053	0.036	0.089
chrM	42901	43000	1e-70	-0.066	0.043	0.11
chrM	43001	43100	1e-30	-0.058	0.024	0.082
chrM	43201	43300	1e-24	-0.066	0.037	0.104
chrM	43301	43400	1e-42	-0.067	0.032	0.099
chrM	43401	43500	1e-70	-0.076	0.028	0.104
chrM	43501	43600	1e-55	-0.067	0.034	0.101
chrM	43601	43700	1e-220	-0.107	0.035	0.142
chrM	43701	43800	1e-120	-0.069	0.026	0.095
chrM	43801	43900	1e-90	-0.067	0.026	0.094
chrM	43901	44000	1e-75	-0.062	0.027	0.089
chrM	44401	44500	1e-80	-0.083	0.031	0.113
chrM	44501	44600	1e-46	-0.055	0.021	0.076
chrM	44601	44700	1e-85	-0.067	0.033	0.1
chrM	44701	44800	1e-40	-0.068	0.043	0.111
chrM	44801	44900	1e-14	-0.06	0.022	0.082
chrM	45001	45100	5e-07	-0.051	0.046	0.098
chrM	45101	45200	1e-70	-0.092	0.04	0.132
chrM	45201	45300	1e-65	-0.081	0.031	0.111
chrM	45301	45400	1e-20	-0.053	0.029	0.082
chrM	45501	45600	1e-75	-0.065	0.024	0.088
chrM	45601	45700	1e-32	-0.06	0.031	0.09
chrM	45701	45800	1e-20	-0.051	0.032	0.083
chrM	45801	45900	1e-120	-0.096	0.032	0.128
chrM	45901	46000	1e-75	-0.091	0.033	0.124
chrM	46001	46100	1e-55	-0.065	0.032	0.097
chrM	46101	46200	1e-28	-0.055	0.03	0.085
chrM	46201	46300	1e-38	-0.054	0.038	0.093
chrM	46401	46500	1e-60	-0.069	0.039	0.109
chrM	46501	46600	1e-42	-0.059	0.032	0.09
chrM	46601	46700	1e-120	-0.09	0.037	0.127
chrM	46701	46800	1e-48	-0.089	0.022	0.111
chrM	46801	46900	1e-100	-0.09	0.031	0.121
chrM	46901	47000	1e-80	-0.081	0.031	0.112
chrM	47201	47300	1e-20	-0.056	0.026	0.082
chrM	47301	47400	1e-34	-0.05	0.024	0.075
chrM	47401	47500	1e-19	-0.052	0.05	0.103
chrM	47501	47600	1e-24	-0.055	0.042	0.097
chrM	47601	47700	1e-30	-0.063	0.033	0.096
chrM	47701	47800	1e-12	-0.079	0.038	0.118
chrM	48201	48300	1e-44	-0.058	0.037	0.095
chrM	48301	48400	1e-50	-0.067	0.022	0.089
chrM	48401	48500	1e-150	-0.091	0.019	0.11
chrM	48501	48600	1e-26	-0.104	0.047	0.151
chrM	48601	48700	1e-75	-0.081	0.03	0.11
chrM	48701	48800	1e-26	-0.055	0.028	0.082
chrM	48901	49000	1e-32	-0.053	0.021	0.074
chrM	49001	49100	1e-24	-0.058	0.028	0.086
chrM	49101	49200	1e-38	-0.064	0.028	0.092
chrM	49201	49300	1e-26	-0.05	0.024	0.074
chrM	49301	49400	1e-65	-0.066	0.011	0.076
chrM	49501	49600	1e-16	-0.051	0.033	0.084
chrM	50101	50200	1e-55	-0.057	0.038	0.095
chrM	50201	50300	1e-40	-0.061	0.02	0.081
chrM	50301	50400	1e-32	-0.069	0.03	0.099
chrM	50701	50800	1e-30	-0.067	0.036	0.104
chrM	50901	51000	1e-36	-0.06	0.014	0.073
chrM	51001	51100	1e-140	-0.061	0.009	0.071
chrM	51201	51300	1e-90	-0.095	0.045	0.14
chrM	51501	51600	1e-26	-0.055	0.021	0.075
chrM	51601	51700	1e-32	-0.058	0.018	0.076
chrM	51801	51900	1e-55	-0.08	0.017	0.097
chrM	51901	52000	1e-110	-0.077	0.009	0.087
chrM	52001	52100	1e-70	-0.08	0.011	0.09
chrM	52101	52200	1e-50	-0.132	0.024	0.157
chrM	52201	52300	1e-90	-0.154	0.024	0.178
chrM	52301	52400	1e-90	-0.086	0.009	0.095
chrM	52401	52500	1e-110	-0.081	0.013	0.094
chrM	52501	52600	1e-44	-0.103	0.023	0.126
chrM	52601	52700	1e-36	-0.096	0.022	0.118
chrM	52701	52800	1e-75	-0.064	0.013	0.077
chrM	52801	52900	1e-34	-0.072	0.033	0.106
chrM	52901	53000	1e-55	-0.069	0.014	0.083
chrM	53001	53100	1e-24	-0.068	0.028	0.096
chrM	53101	53200	1e-46	-0.076	0.016	0.092
chrM	53201	53300	1e-46	-0.074	0.024	0.098
chrM	53301	53400	1e-22	-0.052	0.035	0.088
chrM	53601	53700	1e-16	-0.058	0.025	0.082
chrM	53701	53800	1e-18	-0.06	0.023	0.084
chrM	53801	53900	1e-80	-0.07	0.015	0.084
chrM	54001	54100	1e-140	-0.073	0.022	0.095
chrM	54101	54200	1e-36	-0.061	0.011	0.072
chrM	54201	54300	1e-50	-0.074	0.033	0.106
chrM	54301	54400	1e-13	-0.052	0.013	0.064
chrM	54401	54500	1e-16	-0.055	0.013	0.068
chrM	54601	54700	1e-42	-0.059	0.032	0.09
chrM	54901	55000	1e-20	-0.052	0.025	0.078
chrM	55001	55100	1e-65	-0.07	0.018	0.088
chrM	55201	55300	1e-48	-0.094	0.025	0.119
chrM	55301	55400	1e-40	-0.069	0.018	0.087
chrM	55401	55500	1e-70	-0.058	0.018	0.076
chrM	55701	55800	1e-17	-0.067	0.022	0.089
chrM	55801	55900	1e-32	-0.072	0.032	0.104
chrM	55901	56000	1e-36	-0.058	0.025	0.083
chrM	56001	56100	1e-48	-0.084	0.01	0.095
chrM	56101	56200	1e-100	-0.105	0.031	0.136
chrM	56501	56600	1e-19	-0.058	0.025	0.083
chrM	57301	57400	1e-28	-0.065	0.021	0.086
chrM	57501	57600	1e-36	-0.064	0.026	0.09
chrM	57601	57700	1e-85	-0.075	0.022	0.097
chrM	57701	57800	1e-17	-0.052	0.032	0.084
chrM	57801	57900	1e-22	-0.051	0.018	0.069
chrM	57901	58000	1e-60	-0.084	0.039	0.123
chrM	58001	58100	1e-22	-0.058	0.02	0.078
chrM	58101	58200	1e-50	-0.053	0.018	0.071
chrM	58201	58300	1e-20	-0.054	0.024	0.078
chrM	58301	58400	1e-13	-0.063	0.039	0.102
chrM	58601	58700	1e-30	-0.058	0.019	0.077
chrM	58701	58800	1e-50	-0.051	0.013	0.064
chrM	58801	58900	1e-32	-0.058	0.017	0.075
chrM	59001	59100	1e-24	-0.068	0.022	0.09
chrM	59201	59300	1e-07	-0.056	0.051	0.107
chrM	59301	59400	1e-60	-0.077	0.043	0.12
chrM	59401	59500	1e-15	-0.066	0.024	0.091
chrM	59501	59600	1e-28	-0.054	0.026	0.079
chrM	59601	59700	1e-30	-0.06	0.024	0.084
chrM	59701	59800	1e-36	-0.069	0.044	0.112
chrM	59801	59900	1e-46	-0.053	0.026	0.079
chrM	60301	60400	1e-32	-0.053	0.032	0.085
chrM	60801	60900	1e-32	-0.055	0.034	0.089
chrM	62301	62400	1e-28	-0.058	0.021	0.079
chrM	62401	62500	1e-20	-0.073	0.033	0.106
chrM	62701	62800	1e-13	-0.072	0.037	0.109
chrM	63601	63700	5e-10	-0.054	0.03	0.084
chrM	63701	63800	1e-32	-0.065	0.033	0.098
chrM	63801	63900	1e-44	-0.072	0.039	0.111
chrM	63901	64000	1e-20	-0.067	0.019	0.086
chrM	64001	64100	1e-44	-0.071	0.02	0.091
chrM	64101	64200	1e-120	-0.063	0.013	0.076
chrM	64201	64300	1e-32	-0.056	0.027	0.083
chrM	64301	64400	1e-70	-0.059	0.021	0.08
chrM	64901	65000	1e-38	-0.056	0.038	0.094
chrM	65001	65100	1e-70	-0.068	0.021	0.089
chrM	65101	65200	1e-44	-0.059	0.028	0.087
chrM	65501	65600	1e-85	-0.065	0.024	0.089
chrM	65601	65700	1e-24	-0.059	0.018	0.077
chrM	65701	65800	1e-34	-0.061	0.02	0.081
chrM	65801	65900	1e-48	-0.072	0.028	0.1
chrM	65901	66000	1e-85	-0.087	0.041	0.127
chrM	66001	66100	1e-18	-0.071	0.038	0.109
chrM	66101	66200	1e-24	-0.052	0.022	0.074
chrM	66601	66700	1e-46	-0.056	0.026	0.082
chrM	66701	66800	1e-65	-0.073	0.032	0.105
chrM	66901	67000	1e-24	-0.054	0.02	0.075
chrM	67001	67100	1e-40	-0.069	0.021	0.089
chrM	67101	67200	1e-60	-0.079	0.032	0.112
chrM	67301	67400	1e-55	-0.051	0.018	0.069
chrM	68001	68100	1e-65	-0.061	0.026	0.087
chrM	68201	68300	1e-46	-0.061	0.02	0.08
chrM	68301	68400	1e-34	-0.068	0.017	0.085
chrM	68401	68500	1e-26	-0.087	0.036	0.124
chrM	68701	68800	1e-32	-0.057	0.029	0.086
chrM	68901	69000	1e-120	-0.063	0.016	0.079
chrM	69001	69100	1e-110	-0.076	0.034	0.11
chrM	69101	69200	1e-200	-0.116	0.037	0.153
chrM	69201	69300	1e-160	-0.117	0.032	0.148
chrM	69301	69400	1e-60	-0.082	0.037	0.12
chrM	69401	69500	1e-75	-0.066	0.024	0.09
chrM	69501	69600	1e-34	-0.065	0.023	0.089
chrM	69601	69700	1e-42	-0.066	0.032	0.098
chrM	69901	70000	1e-30	-0.051	0.03	0.081
chrM	70001	70100	1e-90	-0.071	0.015	0.086
chrM	70101	70200	1e-95	-0.076	0.018	0.093
chrM	70201	70300	1e-44	-0.057	0.022	0.078
chrM	70301	70400	1e-22	-0.077	0.027	0.104
chrM	70401	70500	1e-17	-0.086	0.028	0.114
chrM	70501	70600	1e-22	-0.064	0.024	0.088
chrM	70601	70700	1e-48	-0.061	0.025	0.086
chrM	70701	70800	1e-20	-0.064	0.038	0.101
chrM	70801	70900	1e-22	-0.063	0.019	0.082
chrM	70901	71000	1e-55	-0.078	0.019	0.097
chrM	71001	71100	1e-34	-0.059	0.025	0.084
chrM	71101	71200	1e-38	-0.06	0.031	0.091
chrM	71601	71700	1e-90	-0.061	0.018	0.079
chrM	71701	71800	1e-95	-0.084	0.015	0.1
chrM	71801	71900	1e-32	-0.072	0.029	0.101
chrM	71901	72000	1e-70	-0.09	0.035	0.125
chrM	72001	72100	1e-75	-0.073	0.024	0.097
chrM	72101	72200	1e-40	-0.066	0.024	0.09
chrM	72201	72300	1e-65	-0.052	0.012	0.064
chrM	72301	72400	1e-15	-0.073	0.024	0.096
chrM	72701	72800	1e-70	-0.064	0.016	0.08
chrM	72801	72900	1e-65	-0.067	0.019	0.086
chrM	72901	73000	1e-42	-0.072	0.024	0.096
chrM	73001	73100	1e-26	-0.07	0.027	0.097
chrM	73101	73200	1e-14	-0.056	0.025	0.081
chrM	73201	73300	5e-08	-0.051	0.032	0.083
chrM	73401	73500	1e-09	-0.052	0.042	0.094
chrM	73601	73700	5e-07	-0.054	0.038	0.091
chrM	73701	73800	1e-24	-0.052	0.037	0.089
chrM	74301	74400	1e-46	-0.06	0.021	0.081
chrM	74601	74700	1e-100	-0.079	0.029	0.108
chrM	74701	74800	1e-50	-0.052	0.022	0.074
chrM	74801	74900	1e-18	-0.059	0.018	0.077
chrM	74901	75000	1e-65	-0.057	0.027	0.084
chrM	75001	75100	1e-55	-0.056	0.016	0.072
chrM	75401	75500	1e-55	-0.063	0.02	0.083
chrM	75501	75600	1e-42	-0.062	0.022	0.084
chrM	75601	75700	1e-55	-0.061	0.023	0.084
chrM	75901	76000	1e-50	-0.06	0.025	0.085
chrM	76001	76100	1e-20	-0.05	0.014	0.064
chrM	76101	76200	1e-26	-0.052	0.021	0.072
chrM	76201	76300	1e-85	-0.071	0.027	0.098
chrM	76301	76400	1e-50	-0.074	0.027	0.101
chrM	76401	76500	1e-19	-0.071	0.028	0.099
chrM	76501	76600	1e-100	-0.071	0.024	0.096
chrM	76601	76700	1e-19	-0.066	0.027	0.092
chrM	76701	76800	1e-34	-0.069	0.031	0.1
chrM	76901	77000	1e-18	-0.059	0.041	0.1
chrM	77101	77200	1e-50	-0.062	0.022	0.084
chrM	77201	77300	1e-60	-0.062	0.023	0.085
chrM	77701	77800	1e-16	-0.05	0.034	0.085
chrM	77901	78000	1e-100	-0.053	0.008	0.062
chrM	78001	78100	1e-22	-0.061	0.014	0.075
chrM	78101	78200	1e-22	-0.083	0.025	0.108
chrM	78201	78300	1e-22	-0.074	0.026	0.1
chrM	78301	78400	1e-85	-0.08	0.023	0.103
chrM	78401	78500	1e-44	-0.061	0.029	0.09
chrM	78901	79000	1e-110	-0.058	0.006	0.064
chrM	79001	79100	1e-65	-0.067	0.025	0.093
chrM	79101	79200	1e-90	-0.08	0.014	0.094
chrM	79201	79300	1e-70	-0.071	0.018	0.089
chrM	79301	79400	1e-30	-0.076	0.023	0.098
chrM	79401	79500	1e-32	-0.057	0.021	0.078
chrM	80101	80200	1e-55	-0.063	0.025	0.088
chrM	80201	80300	1e-46	-0.067	0.014	0.082
chrM	80301	80400	1e-70	-0.08	0.023	0.104
chrM	80401	80500	1e-50	-0.061	0.019	0.08
chrM	80501	80600	1e-65	-0.085	0.015	0.1
chrM	80601	80700	1e-70	-0.065	0.013	0.078
chrM	80701	80800	1e-65	-0.055	0.008	0.063
chrM	80801	80900	1e-140	-0.101	0.011	0.112
chrM	80901	81000	1e-95	-0.085	0.012	0.098
chrM	81001	81100	1e-50	-0.092	0.018	0.11
chrM	81101	81200	1e-28	-0.086	0.035	0.121
chrM	81401	81500	1e-15	-0.054	0.019	0.073
chrM	82601	82700	1e-10	-0.055	0.019	0.073
chrM	82801	82900	1e-24	-0.053	0.037	0.09
chrM	83301	83400	1e-26	-0.052	0.022	0.074
chrM	83601	83700	1e-22	-0.054	0.041	0.095
chrM	84501	84600	5e-09	-0.06	0.032	0.092
chrM	84901	85000	1e-50	-0.066	0.022	0.088
chrM	85001	85100	1e-50	-0.053	0.03	0.082
chrM	85301	85400	1e-07	-0.057	0.028	0.084
chrM	85401	85500	1e-26	-0.051	0.021	0.071
chrM	85501	85600	1e-95	-0.071	0.025	0.096
chrM	85601	85700	1e-70	-0.082	0.034	0.116
chrM	85701	85800	1e-17	-0.077	0.039	0.116
chrM	85801	85900	1e-44	-0.065	0.023	0.088
chrM	86001	86100	1e-36	-0.06	0.04	0.099
chrM	86501	86600	1e-20	-0.055	0.05	0.106
chrM	86601	86700	1e-17	-0.053	0.054	0.107
chrM	86701	86800	1e-20	-0.084	0.052	0.136
chrM	86801	86900	5e-07	-0.085	0.068	0.153
chrM	86901	87000	1e-80	-0.096	0.011	0.107
chrM	87301	87400	1e-40	-0.059	0.041	0.1
chrM	87401	87500	1e-40	-0.061	0.043	0.105
chrM	87601	87700	5e-06	-0.054	0.025	0.079
chrM	88001	88100	1e-60	-0.064	0.028	0.092
chrM	88101	88200	1e-17	-0.059	0.029	0.088
chrM	88201	88300	1e-19	-0.053	0.021	0.073
chrM	88301	88400	1e-19	-0.069	0.026	0.095
chrM	88401	88500	1e-50	-0.064	0.031	0.095
chrM	88501	88600	1e-30	-0.052	0.014	0.066
chrM	88601	88700	1e-24	-0.066	0.017	0.083
chrM	88701	88800	1e-16	-0.089	0.029	0.118
chrM	88901	89000	1e-24	-0.059	0.037	0.096
chrM	89101	89200	1e-19	-0.056	0.024	0.08
chrM	89201	89300	1e-34	-0.057	0.029	0.086
chrM	89301	89400	1e-40	-0.055	0.029	0.083
chrM	89601	89700	1e-36	-0.057	0.031	0.088
chrM	89701	89800	1e-16	-0.05	0.022	0.072
chrM	89801	89900	1e-26	-0.05	0.05	0.101
chrM	90101	90200	1e-26	-0.055	0.03	0.086
chrM	90701	90800	1e-16	-0.056	0.038	0.094
chrM	90801	90900	1e-38	-0.064	0.029	0.092
chrM	90901	91000	1e-19	-0.06	0.035	0.095
chrM	91001	91100	1e-11	-0.052	0.018	0.069
chrM	91101	91200	1e-13	-0.054	0.01	0.065
chrM	91301	91400	1e-55	-0.059	0.023	0.081
chrM	91601	91700	1e-13	-0.052	0.026	0.078
chrM	91801	91900	1e-12	-0.059	0.029	0.087
chrM	91901	92000	1e-26	-0.061	0.031	0.093
chrM	92001	92100	1e-24	-0.054	0.037	0.092
chrM	92101	92200	1e-34	-0.054	0.016	0.071
chrM	92601	92700	1e-26	-0.05	0.025	0.075
chrM	92801	92900	1e-46	-0.054	0.022	0.076
chrM	92901	93000	1e-42	-0.067	0.03	0.097
chrM	93101	93200	1e-70	-0.082	0.031	0.114
chrM	93301	93400	5e-08	-0.059	0.017	0.076
chrM	93601	93700	1e-55	-0.063	0.02	0.083
chrM	93701	93800	1e-30	-0.054	0.03	0.084
chrM	94701	94800	1e-19	-0.051	0.028	0.079
chrM	94901	95000	1e-17	-0.054	0.034	0.088
chrM	95801	95900	1e-48	-0.055	0.027	0.082
chrM	95901	96000	1e-22	-0.068	0.026	0.094
chrM	96101	96200	1e-34	-0.077	0.029	0.106
chrM	96801	96900	1e-09	-0.051	0.034	0.085
chrM	96901	97000	1e-26	-0.055	0.026	0.081
chrM	97001	97100	1e-11	-0.073	0.027	0.1
chrM	97101	97200	1e-34	-0.069	0.042	0.111
chrM	97201	97300	1e-26	-0.053	0.019	0.072
chrM	97301	97400	1e-55	-0.056	0.019	0.075
chrM	97401	97500	1e-20	-0.056	0.029	0.085
chrM	97501	97600	1e-46	-0.064	0.02	0.084
chrM	97601	97700	1e-40	-0.055	0.02	0.075
chrM	97801	97900	1e-46	-0.094	0.032	0.126
chrM	97901	98000	1e-26	-0.088	0.017	0.104
chrM	98001	98100	1e-50	-0.116	0.028	0.145
chrM	98101	98200	1e-30	-0.086	0.021	0.108
chrM	98401	98500	1e-22	-0.051	0.016	0.068
chrM	98601	98700	1e-17	-0.062	0.029	0.091
chrM	98701	98800	1e-20	-0.083	0.018	0.101
chrM	98801	98900	1e-50	-0.071	0.017	0.088
chrM	99001	99100	1e-60	-0.065	0.026	0.091
chrM	99101	99200	1e-18	-0.063	0.028	0.091
chrM	99201	99300	1e-70	-0.057	0.021	0.078
chrM	99301	99400	1e-17	-0.052	0.025	0.077
chrM	99501	99600	1e-24	-0.071	0.026	0.097
chrM	99601	99700	1e-19	-0.065	0.032	0.097
chrM	99701	99800	1e-09	-0.064	0.029	0.093
chrM	99801	99900	1e-12	-0.07	0.029	0.099
chrM	99901	100000	1e-48	-0.068	0.021	0.089
chrM	100001	100100	1e-10	-0.056	0.032	0.088
chrM	100501	100600	5e-06	-0.078	0.015	0.093
chrM	100601	100700	1e-36	-0.066	0.007	0.072
chrM	100701	100800	1e-55	-0.073	0.035	0.108
chrM	100901	101000	1e-55	-0.055	0.012	0.067
chrM	101001	101100	1e-50	-0.066	0.034	0.1
chrM	101101	101200	1e-50	-0.065	0.033	0.098
chrM	101201	101300	1e-26	-0.068	0.036	0.103
chrM	101301	101400	1e-70	-0.085	0.035	0.12
chrM	101401	101500	1e-65	-0.071	0.032	0.103
chrM	101501	101600	1e-32	-0.059	0.032	0.091
chrM	101801	101900	1e-08	-0.053	0.021	0.075
chrM	101901	102000	5e-09	-0.056	0.033	0.089
chrM	102001	102100	1e-09	-0.055	0.044	0.1
chrM	102101	102200	1e-150	-0.093	0.019	0.111
chrM	102201	102300	1e-50	-0.074	0.027	0.101
chrM	102401	102500	1e-16	-0.057	0.019	0.075
chrM	102501	102600	1e-38	-0.056	0.017	0.074
chrM	102601	102700	1e-55	-0.057	0.015	0.072
chrM	102701	102800	5e-06	-0.059	0.011	0.07
chrM	102801	102900	1e-30	-0.084	0.036	0.12
chrM	102901	103000	1e-60	-0.069	0.018	0.087
chrM	103001	103100	1e-36	-0.054	0.018	0.072
chrM	103101	103200	1e-48	-0.089	0.023	0.112
chrM	103201	103300	1e-24	-0.06	0.028	0.087
chrM	103301	103400	1e-42	-0.076	0.026	0.102
chrM	103901	104000	1e-32	-0.064	0.023	0.087
chrM	104001	104100	1e-44	-0.092	0.065	0.157
chrM	104101	104200	1e-09	-0.086	0.024	0.11
chrM	104201	104300	1e-28	-0.061	0.046	0.107
chrM	104401	104500	1e-90	-0.078	0.039	0.117
chrM	104501	104600	5e-10	-0.064	0.036	0.1
chrM	104601	104700	1e-65	-0.062	0.035	0.097
chrM	105101	105200	1e-17	-0.061	0.02	0.081
chrM	105401	105500	1e-28	-0.062	0.017	0.079
chrM	106001	106100	5e-10	-0.051	0.015	0.065
chrM	106101	106200	1e-26	-0.052	0.027	0.079
chrM	106201	106300	1e-24	-0.054	0.024	0.078
chrM	106301	106400	1e-20	-0.087	0.034	0.121
chrM	106401	106500	1e-46	-0.106	0.038	0.144
chrM	106701	106800	1e-10	-0.061	0.019	0.08
chrM	106801	106900	1e-50	-0.072	0.03	0.102
chrM	107601	107700	1e-26	-0.059	0.045	0.104
chrM	107701	107800	1e-28	-0.06	0.027	0.087
chrM	107801	107900	1e-28	-0.065	0.021	0.086
chrM	107901	108000	1e-46	-0.06	0.013	0.073
chrM	108001	108100	1e-34	-0.057	0.027	0.085
chrM	108101	108200	1e-55	-0.064	0.029	0.092
chrM	108201	108300	1e-20	-0.059	0.034	0.093
chrM	108301	108400	1e-40	-0.075	0.036	0.112
chrM	108401	108500	1e-48	-0.058	0.026	0.084
chrM	108501	108600	1e-24	-0.056	0.035	0.091
chrM	108701	108800	1e-38	-0.068	0.036	0.104
chrM	108801	108900	1e-28	-0.05	0.024	0.074
chrM	108901	109000	5e-07	-0.059	0.021	0.079
chrM	109001	109100	1e-17	-0.054	0.026	0.08
chrM	109101	109200	5e-10	-0.053	0.038	0.091
chrM	109201	109300	1e-44	-0.071	0.024	0.095
chrM	109301	109400	1e-48	-0.076	0.025	0.102
chrM	109401	109500	1e-16	-0.065	0.016	0.081
chrM	109501	109600	1e-13	-0.084	0.028	0.113
chrM	109601	109700	1e-26	-0.062	0.039	0.101
chrM	109701	109800	1e-11	-0.055	0.031	0.086
chrM	109801	109900	1e-40	-0.065	0.032	0.097
chrM	110601	110700	1e-26	-0.065	0.016	0.08
chrM	110701	110800	1e-55	-0.052	0.014	0.066
chrM	110901	111000	1e-14	-0.06	0.009	0.069
chrM	111001	111100	1e-26	-0.069	0.028	0.098
chrM	111101	111200	1e-10	-0.066	0.034	0.1
chrM	111201	111300	1e-24	-0.062	0.028	0.09
chrM	111301	111400	1e-17	-0.056	0.015	0.071
chrM	111401	111500	1e-26	-0.052	0.028	0.079
chrM	111501	111600	1e-50	-0.063	0.033	0.097
chrM	111701	111800	1e-11	-0.075	0.118	0.193
chrM	111801	111900	1e-50	-0.104	0.081	0.185
chrM	111901	112000	1e-38	-0.101	0.056	0.157
chrM	112001	112100	1e-70	-0.141	0.073	0.213
chrM	112101	112200	1e-36	-0.078	0.064	0.142
chrM	112201	112300	1e-20	-0.059	0.05	0.11
chrM	112901	113000	1e-22	-0.066	0.04	0.105
chrM	113001	113100	1e-60	-0.082	0.034	0.116
chrM	113201	113300	1e-46	-0.065	0.036	0.101
chrM	113301	113400	1e-85	-0.096	0.071	0.167
chrM	113401	113500	1e-26	-0.072	0.04	0.111
chrM	113501	113600	1e-36	-0.08	0.042	0.121
chrM	113601	113700	1e-55	-0.11	0.06	0.17
chrM	113701	113800	1e-42	-0.096	0.044	0.14
chrM	113801	113900	1e-10	-0.081	0.12	0.201
chrM	113901	114000	1e-10	-0.096	0.1	0.195
chrM	114001	114100	1e-14	-0.105	0.092	0.197
chrM	114101	114200	1e-22	-0.054	0.041	0.094
chrM	114201	114300	1e-26	-0.097	0.079	0.176
chrM	114301	114400	1e-22	-0.072	0.047	0.119
chrM	114401	114500	1e-34	-0.115	0.051	0.165
chrM	114501	114600	1e-18	-0.142	0.099	0.241
chrM	114701	114800	5e-06	-0.053	0.077	0.129
chrM	114801	114900	1e-34	-0.087	0.067	0.154
chrM	114901	115000	1e-28	-0.071	0.052	0.123
chrM	115001	115100	1e-38	-0.074	0.071	0.146
chrM	115101	115200	1e-30	-0.073	0.034	0.107
chrM	115201	115300	1e-65	-0.078	0.05	0.128
chrM	115301	115400	1e-44	-0.065	0.054	0.12
chrM	115401	115500	1e-70	-0.082	0.052	0.135
chrM	115501	115600	1e-40	-0.062	0.047	0.108
chrM	115601	115700	1e-11	-0.065	0.067	0.132
chrM	115701	115800	1e-38	-0.071	0.061	0.132
chrM	115801	115900	1e-100	-0.107	0.079	0.187
chrM	115901	116000	1e-80	-0.152	0.098	0.25
chrM	116001	116100	1e-120	-0.13	0.093	0.223
chrM	116101	116200	1e-14	-0.091	0.04	0.131
chrM	116201	116300	1e-13	-0.057	0.081	0.138
chrM	116301	116400	1e-11	-0.055	0.051	0.106
chrM	116401	116500	1e-36	-0.081	0.106	0.188
chrM	116501	116600	1e-50	-0.084	0.067	0.15
chrM	116601	116700	1e-50	-0.096	0.074	0.17
chrM	116701	116800	1e-11	-0.055	0.052	0.107
chrM	116801	116900	1e-65	-0.095	0.051	0.146
chrM	116901	117000	1e-19	-0.063	0.064	0.127
chrM	117001	117100	1e-24	-0.068	0.05	0.118
chrM	117201	117300	1e-36	-0.058	0.041	0.1
chrM	117301	117400	1e-14	-0.057	0.02	0.077
chrM	117401	117500	1e-120	-0.121	0.084	0.205
chrM	117501	117600	1e-28	-0.075	0.038	0.112
chrM	117601	117700	1e-24	-0.072	0.047	0.12
chrM	117701	117800	1e-22	-0.063	0.042	0.106
chrM	117801	117900	1e-26	-0.057	0.031	0.088
chrM	117901	118000	1e-46	-0.089	0.044	0.133
chrM	118001	118100	1e-22	-0.077	0.039	0.117
chrM	118101	118200	1e-30	-0.064	0.064	0.128
chrM	118201	118300	1e-38	-0.076	0.062	0.138
chrM	118301	118400	1e-46	-0.103	0.042	0.145
chrM	118401	118500	1e-42	-0.102	0.065	0.167
chrM	118501	118600	1e-46	-0.08	0.048	0.129
chrM	118601	118700	1e-12	-0.097	0.065	0.162
chrM	118701	118800	1e-40	-0.079	0.026	0.105
chrM	118801	118900	1e-30	-0.071	0.032	0.103
chrM	119001	119100	1e-50	-0.074	0.044	0.118
chrM	119101	119200	1e-20	-0.052	0.037	0.089
chrM	119201	119300	1e-60	-0.082	0.033	0.115
chrM	119301	119400	1e-55	-0.056	0.006	0.062
chrM	119401	119500	1e-75	-0.076	0.028	0.104
chrM	119501	119600	1e-80	-0.109	0.042	0.151
chrM	119601	119700	1e-85	-0.108	0.037	0.145
chrM	119701	119800	1e-24	-0.063	0.022	0.085
chrM	119801	119900	1e-22	-0.054	0.032	0.086
chrM	120101	120200	1e-09	-0.054	0.022	0.076
chrM	120201	120300	1e-13	-0.061	0.029	0.09
chrM	120301	120400	1e-44	-0.072	0.043	0.115
chrM	120401	120500	5e-09	-0.051	0.036	0.087
chrM	120701	120800	1e-18	-0.061	0.036	0.097
chrM	120801	120900	1e-13	-0.057	0.031	0.088
chrM	121501	121600	1e-30	-0.077	0.042	0.119
chrM	122001	122100	1e-36	-0.074	0.024	0.098
chrM	122101	122200	1e-120	-0.085	0.025	0.11
chrM	122201	122300	1e-20	-0.074	0.039	0.112
chrM	122601	122700	1e-46	-0.072	0.041	0.114
chrM	122801	122900	1e-13	-0.05	0.038	0.088
chrM	122901	123000	1e-20	-0.069	0.077	0.147
chrM	123001	123100	1e-24	-0.073	0.068	0.141
chrM	123201	123300	1e-34	-0.064	0.05	0.114
chrM	123301	123400	1e-28	-0.071	0.082	0.153
chrM	123501	123600	1e-13	-0.073	0.123	0.196
chrM	123601	123700	1e-17	-0.086	0.078	0.164
chrM	123701	123800	1e-22	-0.083	0.082	0.165
chrM	123801	123900	1e-18	-0.052	0.049	0.101
chrM	123901	124000	1e-18	-0.051	0.046	0.097
chrM	124001	124100	1e-24	-0.056	0.04	0.096
chrM	124101	124200	1e-24	-0.057	0.058	0.116
chrM	124201	124300	1e-22	-0.065	0.074	0.14
chrM	124301	124400	1e-19	-0.065	0.053	0.118
chrM	124401	124500	1e-34	-0.087	0.058	0.144
chrM	124501	124600	1e-44	-0.104	0.071	0.175
chrM	124601	124700	1e-50	-0.12	0.07	0.19
chrM	124701	124800	1e-120	-0.143	0.073	0.216
chrM	124801	124900	1e-26	-0.096	0.093	0.189
chrM	124901	125000	1e-36	-0.092	0.063	0.154
chrM	125001	125100	1e-13	-0.095	0.046	0.141
chrM	125301	125400	1e-09	-0.055	0.034	0.089
chrM	125501	125600	1e-15	-0.079	0.033	0.112
chrM	125601	125700	1e-44	-0.061	0.027	0.088
chrM	125701	125800	1e-28	-0.07	0.033	0.103
chrM	125801	125900	1e-22	-0.053	0.021	0.074
chrM	126001	126100	1e-32	-0.065	0.033	0.098
chrM	126501	126600	1e-09	-0.051	0.017	0.069
chrM	126601	126700	1e-60	-0.07	0.043	0.113
chrM	126701	126800	1e-75	-0.086	0.04	0.126
chrM	126801	126900	1e-110	-0.1	0.038	0.137
chrM	126901	127000	1e-65	-0.067	0.024	0.092
chrM	127101	127200	1e-28	-0.071	0.049	0.12
chrM	127301	127400	1e-55	-0.055	0.021	0.076
chrM	127701	127800	1e-46	-0.054	0.017	0.07
chrM	128201	128300	1e-28	-0.05	0.027	0.077
chrM	128301	128400	1e-30	-0.06	0.029	0.089
chrM	128501	128600	1e-30	-0.052	0.029	0.081
chrM	129001	129100	1e-75	-0.074	0.024	0.097
chrM	129101	129200	1e-55	-0.071	0.018	0.089
chrM	129201	129300	1e-70	-0.081	0.02	0.101
chrM	130401	130500	1e-28	-0.052	0.033	0.085
chrM	130501	130600	1e-55	-0.058	0.028	0.086
chrM	130601	130700	1e-15	-0.055	0.014	0.07
chrM	130701	130800	1e-50	-0.083	0.025	0.108
chrM	130801	130900	1e-90	-0.096	0.022	0.118
chrM	130901	131000	1e-34	-0.064	0.025	0.089
chrM	131001	131100	1e-17	-0.054	0.044	0.098
chrM	131201	131300	1e-44	-0.063	0.027	0.089
chrM	131401	131500	1e-24	-0.051	0.032	0.083
chrM	132101	132200	1e-30	-0.058	0.021	0.079
chrM	132201	132300	1e-100	-0.095	0.02	0.115
chrM	132301	132400	1e-40	-0.075	0.015	0.09
chrM	132401	132500	1e-48	-0.077	0.017	0.093
chrM	132501	132600	1e-110	-0.11	0.027	0.137
chrM	132601	132700	1e-38	-0.132	0.031	0.163
chrM	132701	132800	1e-42	-0.09	0.045	0.135
chrM	132901	133000	1e-11	-0.081	0.056	0.136
chrM	133001	133100	1e-36	-0.077	0.028	0.104
chrM	133101	133200	1e-65	-0.094	0.02	0.114
chrM	133201	133300	1e-130	-0.1	0.023	0.123
chrM	133301	133400	1e-120	-0.13	0.026	0.156
chrM	133401	133500	1e-190	-0.122	0.02	0.141
chrM	133501	133600	1e-130	-0.127	0.022	0.149
chrM	133601	133700	1e-70	-0.087	0.026	0.113
chrM	133701	133800	1e-75	-0.092	0.037	0.129
chrM	133801	133900	1e-50	-0.053	0.019	0.072
chrM	133901	134000	1e-44	-0.068	0.031	0.099
chrM	134001	134100	1e-10	-0.05	0.019	0.07
chrM	134201	134300	1e-32	-0.056	0.017	0.073
chrM	134501	134600	1e-40	-0.06	0.037	0.097
chrM	134601	134700	1e-40	-0.078	0.023	0.1
chrM	134701	134800	1e-50	-0.079	0.042	0.121
chrM	134901	135000	1e-50	-0.063	0.025	0.088
chrM	135001	135100	1e-100	-0.103	0.025	0.128
chrM	135101	135200	1e-42	-0.077	0.015	0.093
chrM	135201	135300	1e-85	-0.083	0.031	0.113
chrM	135301	135400	1e-36	-0.059	0.017	0.076
chrM	135401	135500	1e-48	-0.07	0.022	0.092
chrM	135501	135600	1e-100	-0.099	0.021	0.12
chrM	135601	135700	1e-100	-0.101	0.025	0.126
chrM	135701	135800	1e-95	-0.068	0.01	0.078
chrM	135801	135900	1e-60	-0.072	0.015	0.087
chrM	135901	136000	1e-50	-0.093	0.03	0.123
chrM	136001	136100	1e-20	-0.078	0.021	0.098
chrM	136101	136200	1e-40	-0.081	0.022	0.103
chrM	136201	136300	1e-42	-0.07	0.019	0.089
chrM	136301	136400	1e-85	-0.101	0.025	0.126
chrM	136401	136500	1e-300	-0.135	0.013	0.148
chrM	136501	136600	1e-200	-0.106	0.009	0.115
chrM	136601	136700	1e-65	-0.089	0.02	0.11
chrM	136701	136800	1e-38	-0.072	0.031	0.103
chrM	136801	136900	1e-75	-0.061	0.011	0.073
chrM	137201	137300	1e-26	-0.081	0.023	0.104
chrM	137301	137400	1e-46	-0.073	0.016	0.088
chrM	137401	137500	1e-18	-0.061	0.021	0.082
chrM	137501	137600	1e-42	-0.076	0.017	0.094
chrM	137801	137900	1e-28	-0.054	0.026	0.08
chrM	137901	138000	1e-80	-0.077	0.021	0.097
chrM	138001	138100	1e-70	-0.072	0.013	0.085
chrM	138101	138200	1e-18	-0.082	0.065	0.147
chrM	138201	138300	1e-18	-0.068	0.051	0.119
chrM	138301	138400	1e-70	-0.13	0.052	0.182
chrM	138401	138500	1e-42	-0.09	0.039	0.13
chrM	138501	138600	1e-14	-0.065	0.036	0.101
chrM	138601	138700	1e-48	-0.081	0.034	0.115
chrM	138801	138900	1e-34	-0.058	0.018	0.076
chrM	138901	139000	1e-38	-0.059	0.026	0.085
chrM	139001	139100	1e-75	-0.064	0.019	0.084
chrM	139201	139300	1e-22	-0.057	0.031	0.087
chrM	140201	140300	1e-26	-0.051	0.024	0.076
chrM	140401	140500	1e-120	-0.085	0.02	0.106
chrM	140501	140600	1e-65	-0.088	0.02	0.107
chrM	140601	140700	1e-15	-0.054	0.016	0.07
chrM	141401	141500	1e-42	-0.064	0.029	0.093
chrM	141901	142000	1e-38	-0.071	0.022	0.094
chrM	142001	142100	1e-48	-0.061	0.012	0.074
chrM	142101	142200	1e-34	-0.074	0.017	0.091
chrM	142201	142300	1e-30	-0.085	0.014	0.099
chrM	142301	142400	1e-16	-0.057	0.016	0.073
chrM	142501	142600	1e-40	-0.055	0.009	0.064
chrM	142601	142700	1e-22	-0.081	0.016	0.097
chrM	142701	142800	1e-55	-0.061	0.021	0.082
chrM	142901	143000	1e-50	-0.069	0.03	0.099
chrM	143001	143100	5e-06	-0.066	0.071	0.137
chrM	143101	143200	1e-12	-0.057	0.03	0.087
chrM	143201	143300	1e-65	-0.074	0.006	0.08
chrM	143501	143600	1e-16	-0.058	0.022	0.081
chrM	144001	144100	1e-36	-0.068	0.037	0.105
chrM	144101	144200	1e-30	-0.058	0.028	0.085
chrM	144201	144300	1e-22	-0.062	0.039	0.102
chrM	144301	144400	1e-42	-0.066	0.019	0.084
chrM	144401	144500	1e-22	-0.137	0.037	0.174
chrM	144501	144600	1e-85	-0.127	0.03	0.157
chrM	144601	144700	1e-44	-0.091	0.037	0.128
chrM	144701	144800	1e-65	-0.083	0.021	0.104
chrM	144801	144900	1e-65	-0.101	0.024	0.125
chrM	144901	145000	1e-48	-0.06	0.023	0.084
chrM	145001	145100	1e-40	-0.068	0.028	0.096
chrM	145101	145200	1e-55	-0.089	0.019	0.108
chrM	145201	145300	1e-80	-0.065	0.009	0.075
chrM	145301	145400	1e-40	-0.066	0.014	0.08
chrM	145401	145500	1e-48	-0.06	0.029	0.09
chrM	145501	145600	1e-65	-0.054	0.006	0.059
chrM	145601	145700	1e-60	-0.087	0.021	0.108
chrM	145701	145800	1e-15	-0.064	0.024	0.088
chrM	145801	145900	1e-55	-0.078	0.031	0.109
chrM	145901	146000	1e-28	-0.084	0.039	0.124
chrM	146101	146200	1e-50	-0.073	0.024	0.098
chrM	146301	146400	5e-06	-0.058	0.069	0.127
chrM	146601	146700	1e-26	-0.092	0.055	0.147
chrM	146701	146800	1e-26	-0.078	0.051	0.129
chrM	146801	146900	1e-42	-0.094	0.033	0.127
chrM	146901	147000	1e-80	-0.102	0.039	0.14
chrM	147001	147100	1e-48	-0.088	0.033	0.121
chrM	147101	147200	1e-50	-0.08	0.038	0.118
chrM	147201	147300	1e-11	-0.062	0.037	0.099
chrM	147301	147400	1e-38	-0.073	0.045	0.118
chrM	147401	147500	1e-20	-0.074	0.056	0.13
chrM	147501	147600	1e-65	-0.083	0.036	0.119
chrM	147601	147700	1e-22	-0.102	0.038	0.139
chrM	147901	148000	1e-65	-0.092	0.054	0.146
chrM	148001	148100	1e-60	-0.087	0.032	0.119
chrM	148101	148200	1e-19	-0.079	0.048	0.127
chrM	148201	148300	1e-15	-0.061	0.058	0.119
chrM	148301	148400	1e-18	-0.071	0.074	0.145
chrM	148601	148700	1e-24	-0.07	0.036	0.106
chrM	148701	148800	1e-60	-0.077	0.034	0.112
chrM	148801	148900	1e-70	-0.076	0.033	0.109
chrM	149001	149100	1e-32	-0.058	0.03	0.089
chrM	149501	149600	1e-46	-0.052	0.022	0.075
chrM	149701	149800	1e-24	-0.067	0.033	0.1
chrM	149801	149900	1e-26	-0.061	0.034	0.095
chrM	150201	150300	1e-42	-0.054	0.029	0.083
chrM	150401	150500	1e-42	-0.053	0.021	0.073
chrM	150601	150700	1e-42	-0.057	0.014	0.071
chrM	150801	150900	1e-60	-0.062	0.023	0.084
chrM	150901	151000	1e-36	-0.055	0.011	0.066
chrM	151101	151200	1e-26	-0.056	0.016	0.072
chrM	151201	151300	1e-36	-0.054	0.014	0.068
chrM	151401	151500	1e-24	-0.053	0.026	0.079
chrM	151501	151600	1e-90	-0.082	0.034	0.116
chrM	151601	151700	1e-18	-0.051	0.034	0.085
chrM	151801	151900	1e-30	-0.052	0.014	0.066
chrM	151901	152000	1e-20	-0.064	0.021	0.085
chrM	152001	152100	1e-18	-0.055	0.018	0.074
chrM	152101	152200	1e-60	-0.057	0.019	0.076
chrM	152201	152300	1e-28	-0.062	0.028	0.09
chrM	152301	152400	1e-22	-0.056	0.047	0.103
chrM	152401	152500	1e-12	-0.062	0.033	0.095
chrM	152501	152600	1e-10	-0.05	0.051	0.101
chrM	153301	153400	1e-30	-0.065	0.043	0.108
chrM	153601	153700	5e-06	-0.06	0.008	0.068
chrM	153701	153800	1e-55	-0.061	0.022	0.083
chrM	153801	153900	1e-50	-0.055	0.019	0.074
chrM	154001	154100	1e-48	-0.073	0.007	0.08
chrM	154101	154200	1e-150	-0.069	0.019	0.087
chrM	154201	154300	1e-16	-0.051	0.021	0.072
chrM	154701	154800	1e-30	-0.05	0.025	0.075
chrM	154801	154900	1e-85	-0.084	0.029	0.113
chrM	154901	155000	1e-70	-0.083	0.023	0.106
chrM	155001	155100	1e-75	-0.079	0.019	0.098
chrM	155101	155200	1e-36	-0.063	0.036	0.099
chrM	155201	155300	1e-65	-0.08	0.015	0.095
chrM	155301	155400	1e-65	-0.08	0.024	0.104
chrM	155401	155500	1e-55	-0.087	0.034	0.121
chrM	155501	155600	1e-50	-0.054	0.017	0.071
chrM	155601	155700	1e-46	-0.086	0.022	0.108
chrM	155701	155800	1e-90	-0.08	0.018	0.098
chrM	155801	155900	1e-55	-0.089	0.03	0.119
chrM	155901	156000	1e-50	-0.07	0.026	0.095
chrM	156001	156100	1e-46	-0.076	0.015	0.091
chrM	156101	156200	1e-130	-0.088	0.016	0.104
chrM	156201	156300	1e-13	-0.051	0.015	0.066
chrM	156301	156400	1e-22	-0.062	0.023	0.085
chrM	156501	156600	1e-20	-0.078	0.025	0.103
chrM	156601	156700	1e-100	-0.102	0.03	0.132
chrM	156701	156800	1e-46	-0.067	0.02	0.087
chrM	156901	157000	1e-48	-0.065	0.017	0.082
chrM	157101	157200	1e-34	-0.056	0.016	0.072
chrM	157201	157300	1e-26	-0.065	0.02	0.086
chrM	157301	157400	1e-65	-0.067	0.021	0.087
chrM	158101	158200	1e-46	-0.051	0.016	0.067
chrM	158401	158500	1e-28	-0.069	0.023	0.092
chrM	158501	158600	1e-30	-0.064	0.041	0.106
chrM	158601	158700	1e-20	-0.053	0.013	0.066
chrM	158701	158800	1e-150	-0.072	0.019	0.091
chrM	158901	159000	1e-42	-0.051	0.025	0.076
chrM	159001	159100	1e-30	-0.054	0.027	0.081
chrM	159101	159200	1e-40	-0.051	0.032	0.083
chrM	159301	159400	1e-55	-0.071	0.023	0.094
chrM	159401	159500	1e-80	-0.079	0.023	0.102
chrM	159501	159600	1e-50	-0.07	0.031	0.1
chrM	159601	159700	1e-50	-0.058	0.018	0.076
chrM	160201	160300	1e-38	-0.054	0.03	0.084
chrM	160301	160400	1e-65	-0.064	0.024	0.087
chrM	160401	160500	1e-80	-0.083	0.036	0.119
chrM	160501	160600	1e-55	-0.084	0.033	0.118
chrM	160601	160700	1e-80	-0.062	0.011	0.073
chrM	160901	161000	1e-150	-0.078	0.025	0.103
chrM	161001	161100	1e-12	-0.058	0.02	0.079
chrM	161101	161200	5e-07	-0.057	0.022	0.079
chrM	161401	161500	1e-16	-0.062	0.034	0.096
chrM	161601	161700	1e-19	-0.05	0.035	0.086
chrM	162101	162200	1e-17	-0.051	0.02	0.071
chrM	162201	162300	1e-15	-0.077	0.025	0.102
chrM	162301	162400	1e-44	-0.075	0.024	0.099
chrM	162401	162500	1e-19	-0.061	0.021	0.082
chrM	162501	162600	1e-65	-0.064	0.021	0.085
chrM	162801	162900	1e-60	-0.053	0.022	0.075
chrM	162901	163000	1e-50	-0.067	0.027	0.094
chrM	163001	163100	1e-40	-0.059	0.021	0.08
chrM	163101	163200	1e-42	-0.076	0.028	0.105
chrM	163201	163300	1e-34	-0.06	0.017	0.077
chrM	163301	163400	1e-95	-0.079	0.016	0.095
chrM	163401	163500	1e-34	-0.071	0.015	0.086
chrM	163501	163600	1e-50	-0.065	0.02	0.085
chrM	164001	164100	1e-15	-0.051	0.027	0.078
chrM	164201	164300	1e-70	-0.112	0.027	0.139
chrM	164301	164400	1e-150	-0.071	0.009	0.079
chrM	164401	164500	1e-34	-0.056	0.017	0.073
chrM	164501	164600	1e-20	-0.051	0.024	0.076
chrM	164601	164700	5e-07	-0.051	0.037	0.088
chrM	164701	164800	1e-55	-0.07	0.023	0.093
chrM	164801	164900	1e-50	-0.128	0.029	0.157
chrM	164901	165000	1e-220	-0.144	0.011	0.155
chrM	165001	165100	1e-140	-0.094	0.014	0.109
chrM	165101	165200	1e-55	-0.088	0.019	0.106
chrM	165201	165300	1e-90	-0.095	0.011	0.106
chrM	165301	165400	1e-85	-0.085	0.022	0.106
chrM	165401	165500	1e-34	-0.057	0.021	0.078
chrM	165501	165600	1e-100	-0.061	0.011	0.072
chrM	165601	165700	1e-55	-0.091	0.019	0.11
chrM	165701	165800	1e-22	-0.064	0.011	0.075
chrM	165801	165900	1e-80	-0.066	0.008	0.074
chrM	166001	166100	1e-18	-0.062	0.028	0.089
chrM	166101	166200	1e-42	-0.076	0.026	0.101
chrM	166201	166300	1e-50	-0.073	0.021	0.093
chrM	166301	166400	1e-46	-0.063	0.019	0.082
chrM	166701	166800	1e-55	-0.065	0.018	0.082
chrM	166801	166900	1e-40	-0.07	0.01	0.08
chrM	166901	167000	1e-24	-0.055	0.024	0.079
chrM	167001	167100	1e-20	-0.052	0.013	0.064
chrM	167101	167200	1e-55	-0.064	0.005	0.069
chrM	167201	167300	1e-38	-0.058	0.015	0.072
chrM	167701	167800	1e-18	-0.065	0.039	0.104
chrM	167801	167900	1e-34	-0.079	0.033	0.113
chrM	167901	168000	1e-70	-0.068	0.019	0.088
chrM	168001	168100	1e-44	-0.061	0.017	0.078
chrM	168101	168200	1e-28	-0.061	0.021	0.082
chrM	168301	168400	1e-120	-0.094	0.019	0.113
chrM	168401	168500	1e-160	-0.102	0.021	0.123
chrM	168501	168600	1e-44	-0.079	0.025	0.104
chrM	168601	168700	1e-28	-0.056	0.025	0.081
chrM	168701	168800	1e-55	-0.081	0.017	0.098
chrM	168801	168900	1e-80	-0.077	0.019	0.096
chrM	169001	169100	1e-24	-0.082	0.028	0.109
chrM	169101	169200	1e-65	-0.093	0.017	0.111
chrM	169201	169300	1e-75	-0.085	0.02	0.105
chrM	169501	169600	1e-34	-0.059	0.015	0.074
chrM	170501	170600	1e-40	-0.06	0.015	0.075
chrM	170701	170800	1e-24	-0.05	0.026	0.076
chrM	170901	171000	1e-20	-0.059	0.044	0.103
chrM	171001	171100	1e-42	-0.057	0.025	0.083
chrM	171101	171200	1e-24	-0.051	0.022	0.073
chrM	171201	171300	1e-50	-0.061	0.045	0.106
chrM	171401	171500	1e-70	-0.066	0.023	0.088
chrM	171701	171800	1e-110	-0.07	0.027	0.097
chrM	171801	171900	1e-26	-0.051	0.023	0.073
chrM	171901	172000	1e-46	-0.07	0.029	0.099
chrM	172101	172200	1e-55	-0.061	0.032	0.093
chrM	172301	172400	1e-80	-0.074	0.02	0.094
chrM	172401	172500	1e-38	-0.069	0.021	0.089
chrM	172501	172600	1e-30	-0.065	0.021	0.086
chrM	172601	172700	1e-26	-0.067	0.025	0.091
chrM	173001	173100	1e-46	-0.062	0.021	0.084
chrM	173101	173200	1e-42	-0.059	0.028	0.086
chrM	173201	173300	1e-50	-0.062	0.022	0.084
chrM	173301	173400	1e-80	-0.062	0.008	0.071
chrM	173401	173500	1e-30	-0.051	0.027	0.077
chrM	173601	173700	1e-34	-0.068	0.036	0.104
chrM	173901	174000	1e-26	-0.054	0.035	0.089
chrM	174201	174300	1e-38	-0.064	0.027	0.091
chrM	174701	174800	1e-22	-0.05	0.037	0.087
chrM	174901	175000	1e-40	-0.054	0.019	0.073
chrM	175001	175100	1e-32	-0.064	0.021	0.084
chrM	175101	175200	1e-34	-0.072	0.016	0.088
chrM	175201	175300	1e-20	-0.066	0.032	0.098
chrM	175301	175400	1e-28	-0.061	0.029	0.09
chrM	175401	175500	1e-24	-0.056	0.029	0.085
chrM	175601	175700	1e-32	-0.051	0.029	0.08
chrM	175801	175900	1e-48	-0.053	0.02	0.073
chrM	175901	176000	1e-22	-0.053	0.014	0.067
chrM	176001	176100	1e-32	-0.056	0.03	0.086
chrM	176201	176300	1e-42	-0.054	0.02	0.074
chrM	176401	176500	1e-60	-0.065	0.038	0.103
chrM	176501	176600	1e-55	-0.065	0.028	0.093
chrM	176701	176800	1e-55	-0.057	0.023	0.08
chrM	176901	177000	1e-44	-0.053	0.036	0.088
chrM	177001	177100	1e-17	-0.059	0.048	0.108
chrM	177501	177600	1e-17	-0.089	0.038	0.127
chrM	177601	177700	1e-44	-0.073	0.023	0.096
chrM	177701	177800	1e-100	-0.097	0.027	0.124
chrM	177801	177900	1e-28	-0.066	0.033	0.099
chrM	177901	178000	1e-60	-0.075	0.028	0.102
chrM	178001	178100	1e-65	-0.084	0.042	0.126
chrM	178101	178200	1e-110	-0.095	0.049	0.144
chrM	178201	178300	1e-44	-0.067	0.022	0.089
chrM	178401	178500	1e-30	-0.065	0.046	0.112
chrM	178501	178600	1e-20	-0.05	0.026	0.076
chrM	178601	178700	1e-60	-0.063	0.034	0.097
chrM	178701	178800	1e-42	-0.05	0.025	0.075
chrM	178901	179000	1e-19	-0.069	0.039	0.108
chrM	179101	179200	1e-10	-0.09	0.053	0.143
chrM	179201	179300	5e-08	-0.067	0.034	0.101
chrM	179301	179400	1e-75	-0.081	0.028	0.109
chrM	179401	179500	1e-34	-0.053	0.03	0.083
chrM	179701	179800	1e-36	-0.061	0.036	0.097
chrM	179801	179900	1e-24	-0.085	0.037	0.122
chrM	180001	180100	1e-85	-0.084	0.037	0.12
chrM	180101	180200	1e-24	-0.066	0.036	0.101
chrM	180201	180300	1e-38	-0.072	0.033	0.104
chrM	180301	180400	1e-34	-0.059	0.023	0.083
chrM	180401	180500	1e-55	-0.064	0.025	0.089
chrM	180501	180600	1e-17	-0.054	0.026	0.08
chrM	180601	180700	1e-55	-0.075	0.038	0.113
chrM	180701	180800	1e-36	-0.071	0.022	0.093
chrM	180801	180900	1e-30	-0.067	0.038	0.105
chrM	180901	181000	1e-55	-0.081	0.018	0.099
chrM	181001	181100	1e-46	-0.083	0.033	0.116
chrM	181101	181200	1e-60	-0.062	0.02	0.083
chrM	181301	181400	1e-32	-0.074	0.034	0.109
chrM	181501	181600	1e-22	-0.063	0.038	0.101
chrM	181601	181700	1e-11	-0.058	0.054	0.112
chrM	182001	182100	1e-50	-0.056	0.022	0.078
chrM	182101	182200	1e-26	-0.05	0.018	0.068
chrM	182401	182500	1e-95	-0.081	0.028	0.109
chrM	182501	182600	1e-50	-0.067	0.024	0.091
chrM	182601	182700	1e-100	-0.095	0.028	0.123
chrM	182701	182800	1e-70	-0.108	0.035	0.144
chrM	182801	182900	1e-38	-0.076	0.024	0.1
chrM	182901	183000	1e-28	-0.055	0.014	0.068
chrM	183001	183100	1e-55	-0.069	0.043	0.112
chrM	183101	183200	1e-46	-0.051	0.029	0.08
chrM	183201	183300	1e-95	-0.075	0.034	0.109
chrM	183301	183400	1e-85	-0.077	0.026	0.103
chrM	183401	183500	1e-60	-0.054	0.024	0.078
chrM	183601	183700	1e-36	-0.068	0.022	0.09
chrM	183801	183900	1e-30	-0.051	0.025	0.076
chrM	184201	184300	1e-46	-0.059	0.037	0.096
chrM	184301	184400	1e-32	-0.057	0.032	0.089
chrM	184401	184500	1e-70	-0.069	0.055	0.124
chrM	184501	184600	1e-110	-0.079	0.037	0.116
chrM	184601	184700	1e-70	-0.075	0.033	0.108
chrM	184701	184800	1e-110	-0.092	0.04	0.131
chrM	184801	184900	1e-50	-0.059	0.045	0.103
chrM	185101	185200	1e-70	-0.061	0.029	0.09
chrM	185201	185300	1e-36	-0.05	0.027	0.078
chrM	185301	185400	1e-13	-0.058	0.016	0.074
chrM	185601	185700	1e-55	-0.064	0.051	0.115
chrM	185701	185800	1e-48	-0.053	0.021	0.074
chrM	186101	186200	1e-30	-0.052	0.036	0.088
chrM	186201	186300	1e-46	-0.061	0.016	0.078
chrM	186301	186400	1e-22	-0.099	0.051	0.15
chrM	186401	186500	1e-55	-0.059	0.024	0.082
chrM	187001	187100	1e-34	-0.072	0.035	0.107
chrM	187101	187200	1e-120	-0.081	0.03	0.111
chrM	187201	187300	1e-180	-0.094	0.024	0.118
chrM	187301	187400	1e-70	-0.086	0.022	0.109
chrM	187401	187500	1e-17	-0.069	0.024	0.093
chrM	187501	187600	1e-95	-0.093	0.023	0.116
chrM	187601	187700	1e-70	-0.08	0.025	0.104
chrM	187701	187800	1e-95	-0.075	0.024	0.099
chrM	187901	188000	1e-08	-0.054	0.025	0.079
chrM	188001	188100	1e-32	-0.07	0.03	0.1
chrM	188201	188300	1e-70	-0.072	0.019	0.091
chrM	188301	188400	1e-65	-0.073	0.024	0.098
chrM	188401	188500	1e-60	-0.059	0.024	0.084
chrM	188501	188600	1e-13	-0.055	0.028	0.084
chrM	188601	188700	1e-20	-0.053	0.018	0.071
chrM	188801	188900	1e-46	-0.056	0.032	0.089
chrM	188901	189000	1e-40	-0.069	0.04	0.11
chrM	189201	189300	1e-36	-0.071	0.026	0.097
chrM	189301	189400	1e-120	-0.102	0.029	0.131
chrM	189401	189500	1e-280	-0.1	0.027	0.127
chrM	189501	189600	1e-20	-0.054	0.015	0.069
chrM	189901	190000	1e-22	-0.065	0.048	0.113
chrM	190001	190100	1e-50	-0.058	0.031	0.089
chrM	190101	190200	1e-70	-0.072	0.023	0.096
chrM	190201	190300	1e-90	-0.063	0.014	0.077
chrM	190301	190400	1e-200	-0.094	0.026	0.12
chrM	190401	190500	1e-120	-0.105	0.024	0.129
chrM	190501	190600	1e-180	-0.12	0.025	0.145
chrM	190601	190700	1e-30	-0.083	0.03	0.114
chrM	190701	190800	1e-120	-0.087	0.02	0.106
chrM	190801	190900	1e-60	-0.058	0.023	0.082
chrM	191001	191100	1e-20	-0.079	0.022	0.1
chrM	191101	191200	1e-220	-0.123	0.02	0.142
chrM	191201	191300	1e-60	-0.086	0.024	0.11
chrM	191301	191400	1e-120	-0.096	0.03	0.126
chrM	191401	191500	1e-80	-0.095	0.028	0.123
chrM	191501	191600	1e-80	-0.067	0.03	0.097
chrM	191601	191700	1e-55	-0.058	0.026	0.084
chrM	191701	191800	1e-46	-0.074	0.036	0.11
chrM	191801	191900	1e-30	-0.06	0.024	0.084
chrM	191901	192000	1e-28	-0.053	0.045	0.098
chrM	192601	192700	1e-90	-0.067	0.033	0.1
chrM	192701	192800	1e-55	-0.074	0.037	0.111
chrM	192801	192900	1e-120	-0.078	0.027	0.105
chrM	192901	193000	1e-65	-0.085	0.037	0.122
chrM	193001	193100	1e-75	-0.067	0.034	0.101
chrM	193101	193200	1e-46	-0.067	0.033	0.1
chrM	193201	193300	1e-34	-0.053	0.021	0.074
chrM	193301	193400	1e-26	-0.061	0.031	0.092
chrM	193401	193500	1e-55	-0.075	0.021	0.096
chrM	193701	193800	1e-38	-0.055	0.023	0.077
chrM	193801	193900	1e-95	-0.07	0.028	0.099
chrM	193901	194000	1e-30	-0.06	0.021	0.081
chrM	194001	194100	1e-12	-0.058	0.041	0.099
chrM	195101	195200	1e-17	-0.05	0.049	0.099
chrM	195901	196000	1e-70	-0.051	0.022	0.073
chrM	196001	196100	1e-44	-0.065	0.039	0.104
chrM	196101	196200	1e-100	-0.064	0.024	0.088
chrM	196201	196300	1e-24	-0.06	0.036	0.096
chrM	196301	196400	1e-80	-0.066	0.018	0.084
chrM	196401	196500	1e-100	-0.074	0.019	0.093
chrM	196501	196600	1e-40	-0.056	0.022	0.078
chrM	196601	196700	1e-95	-0.083	0.019	0.102
chrM	196701	196800	1e-80	-0.064	0.017	0.081
chrM	196801	196900	1e-36	-0.052	0.02	0.072
chrM	196901	197000	1e-44	-0.071	0.03	0.102
chrM	197101	197200	1e-120	-0.073	0.029	0.102
chrM	197401	197500	1e-26	-0.075	0.03	0.105
chrM	197501	197600	1e-80	-0.075	0.021	0.096
chrM	197601	197700	1e-170	-0.088	0.026	0.114
chrM	197701	197800	1e-30	-0.055	0.027	0.082
chrM	198001	198100	1e-75	-0.065	0.031	0.096
chrM	198101	198200	1e-70	-0.059	0.026	0.086
chrM	198301	198400	1e-110	-0.087	0.034	0.122
chrM	198401	198500	1e-180	-0.099	0.023	0.122
chrM	198501	198600	1e-90	-0.079	0.034	0.112
chrM	198601	198700	1e-100	-0.067	0.024	0.09
chrM	198701	198800	1e-70	-0.088	0.018	0.106
chrM	198801	198900	1e-34	-0.055	0.037	0.092
chrM	198901	199000	1e-40	-0.051	0.038	0.089
chrM	199101	199200	1e-30	-0.085	0.034	0.119
chrM	199201	199300	1e-100	-0.064	0.025	0.089
chrM	199301	199400	1e-60	-0.063	0.021	0.084
chrM	199401	199500	1e-200	-0.094	0.024	0.118
chrM	199501	199600	1e-48	-0.077	0.038	0.115
chrM	199601	199700	1e-65	-0.068	0.033	0.101
chrM	199701	199800	1e-60	-0.064	0.025	0.09
chrM	199801	199900	1e-190	-0.103	0.038	0.142
chrM	199901	200000	1e-110	-0.081	0.029	0.11
chrM	200001	200100	1e-65	-0.067	0.032	0.099
chrM	200101	200200	1e-75	-0.064	0.018	0.082
chrM	200201	200300	1e-50	-0.066	0.026	0.092
chrM	200301	200400	1e-19	-0.06	0.033	0.093
chrM	200501	200600	1e-180	-0.088	0.025	0.113
chrM	200601	200700	1e-70	-0.069	0.018	0.087
chrM	200701	200800	1e-38	-0.059	0.018	0.076
chrM	200801	200900	1e-95	-0.076	0.024	0.1
chrM	200901	201000	1e-85	-0.064	0.033	0.097
chrM	201001	201100	1e-46	-0.053	0.033	0.086
chrM	201601	201700	1e-55	-0.065	0.019	0.084
chrM	201701	201800	1e-95	-0.064	0.012	0.076
chrM	201801	201900	1e-75	-0.056	0.022	0.079
chrM	201901	202000	1e-46	-0.065	0.038	0.103
chrM	202001	202100	1e-85	-0.079	0.029	0.108
chrM	202101	202200	1e-26	-0.068	0.03	0.098
chrM	202201	202300	1e-16	-0.06	0.017	0.078
chrM	202301	202400	1e-100	-0.094	0.022	0.117
chrM	202401	202500	1e-95	-0.08	0.028	0.107
chrM	202501	202600	1e-70	-0.071	0.023	0.094
chrM	202601	202700	1e-32	-0.07	0.033	0.103
chrM	202701	202800	1e-46	-0.064	0.029	0.093
chrM	202801	202900	1e-80	-0.07	0.026	0.097
chrM	203001	203100	1e-170	-0.078	0.028	0.106
chrM	203401	203500	1e-50	-0.051	0.031	0.082
chrM	203501	203600	1e-80	-0.07	0.037	0.107
chrM	203601	203700	1e-220	-0.106	0.027	0.132
chrM	203701	203800	1e-120	-0.122	0.048	0.169
chrM	203801	203900	1e-80	-0.095	0.036	0.13
chrM	203901	204000	1e-160	-0.092	0.019	0.112
chrM	204001	204100	1e-55	-0.067	0.042	0.109
chrM	204401	204500	1e-20	-0.058	0.009	0.067
chrM	204501	204600	1e-55	-0.078	0.024	0.102
chrM	204601	204700	1e-80	-0.081	0.034	0.115
chrM	205001	205100	1e-20	-0.052	0.032	0.084
chrM	205101	205200	1e-38	-0.053	0.013	0.066
chrM	205201	205300	1e-32	-0.066	0.015	0.081
chrM	205301	205400	1e-22	-0.055	0.036	0.091
chrM	205401	205500	1e-16	-0.06	0.034	0.095
chrM	205701	205800	1e-12	-0.054	0.022	0.075
chrM	206001	206100	1e-30	-0.053	0.025	0.078
chrM	206501	206600	1e-18	-0.067	0.034	0.101
chrM	206701	206800	1e-30	-0.058	0.033	0.091
chrM	207101	207200	1e-50	-0.065	0.023	0.088
chrM	207201	207300	1e-150	-0.08	0.032	0.112
chrM	207801	207900	1e-75	-0.06	0.034	0.094
chrM	208501	208600	1e-34	-0.051	0.023	0.074
chrM	208601	208700	1e-40	-0.057	0.026	0.083
chrM	208901	209000	1e-34	-0.06	0.029	0.089
chrM	209001	209100	1e-28	-0.052	0.021	0.074
chrM	209401	209500	1e-08	-0.052	0.048	0.101
chrM	209601	209700	1e-22	-0.084	0.021	0.105
chrM	209701	209800	1e-40	-0.071	0.021	0.092
chrM	209801	209900	1e-80	-0.071	0.021	0.092
chrM	209901	210000	1e-20	-0.091	0.069	0.16
chrM	210001	210100	1e-30	-0.092	0.097	0.189
chrM	210101	210200	1e-100	-0.095	0.074	0.168
chrM	210201	210300	1e-24	-0.09	0.068	0.158
chrM	210301	210400	1e-75	-0.084	0.08	0.164
chrM	210401	210500	1e-26	-0.055	0.055	0.11
chrM	210501	210600	1e-120	-0.133	0.098	0.23
chrM	210601	210700	1e-38	-0.09	0.102	0.191
chrM	210701	210800	1e-44	-0.08	0.041	0.121
chrM	210801	210900	1e-55	-0.072	0.035	0.108
chrM	210901	211000	1e-70	-0.116	0.094	0.209
chrM	211001	211100	1e-12	-0.072	0.032	0.103
chrM	211101	211200	1e-40	-0.101	0.055	0.156
chrM	211201	211300	1e-130	-0.126	0.046	0.172
chrM	211301	211400	1e-80	-0.115	0.047	0.162
chrM	211401	211500	1e-28	-0.072	0.04	0.112
chrM	211501	211600	1e-44	-0.125	0.102	0.228
chrM	211601	211700	1e-34	-0.09	0.128	0.218
chrM	211701	211800	1e-55	-0.081	0.086	0.167
chrM	211801	211900	1e-17	-0.066	0.093	0.159
chrM	211901	212000	1e-46	-0.101	0.073	0.174
chrM	212001	212100	1e-110	-0.118	0.113	0.231
chrM	212101	212200	1e-42	-0.085	0.083	0.168
chrM	212201	212300	1e-80	-0.118	0.082	0.2
chrM	212301	212400	1e-42	-0.107	0.088	0.195
chrM	212401	212500	1e-60	-0.111	0.063	0.174
chrM	212501	212600	1e-30	-0.086	0.065	0.151
chrM	212601	212700	1e-24	-0.13	0.115	0.246
chrM	212701	212800	1e-60	-0.137	0.099	0.236
chrM	212801	212900	1e-95	-0.123	0.102	0.225
chrM	212901	213000	1e-28	-0.062	0.089	0.15
chrM	213001	213100	1e-14	-0.087	0.082	0.169
chrM	213101	213200	1e-50	-0.105	0.073	0.178
chrM	213201	213300	1e-26	-0.093	0.059	0.153
chrM	213301	213400	1e-36	-0.103	0.085	0.189
chrM	213401	213500	1e-50	-0.091	0.078	0.169
chrM	213501	213600	1e-85	-0.118	0.081	0.199
chrM	213601	213700	1e-55	-0.104	0.09	0.194
chrM	213701	213800	1e-19	-0.085	0.056	0.141
chrM	213801	213900	1e-34	-0.089	0.094	0.183
chrM	213901	214000	1e-26	-0.09	0.069	0.158
chrM	214001	214100	1e-90	-0.105	0.057	0.161
chrM	214101	214200	1e-28	-0.076	0.068	0.144
chrM	214201	214300	1e-85	-0.138	0.092	0.231
chrM	214301	214400	1e-48	-0.105	0.083	0.188
chrM	214401	214500	1e-17	-0.06	0.096	0.157
chrM	214601	214700	1e-18	-0.069	0.082	0.151
chrM	214701	214800	1e-70	-0.087	0.07	0.157
chrM	214801	214900	1e-50	-0.081	0.051	0.132
chrM	214901	215000	1e-34	-0.075	0.088	0.163
chrM	215001	215100	1e-38	-0.067	0.073	0.139
chrM	215101	215200	1e-100	-0.145	0.083	0.227
chrM	215201	215300	1e-44	-0.11	0.062	0.172
chrM	215301	215400	1e-65	-0.086	0.043	0.128
chrM	215401	215500	1e-50	-0.095	0.048	0.143
chrM	215501	215600	1e-75	-0.11	0.064	0.174
chrM	215701	215800	1e-42	-0.069	0.089	0.158
chrM	216001	216100	1e-14	-0.054	0.086	0.14
chrM	216101	216200	1e-16	-0.055	0.094	0.15
chrM	216201	216300	1e-28	-0.07	0.081	0.151
chrM	216301	216400	1e-15	-0.073	0.091	0.165
chrM	216401	216500	1e-12	-0.057	0.091	0.148
chrM	216601	216700	1e-12	-0.076	0.09	0.165
chrM	216701	216800	1e-22	-0.068	0.085	0.153
chrM	217001	217100	5e-06	-0.06	0.086	0.146
chrM	217101	217200	1e-50	-0.112	0.085	0.197
chrM	217201	217300	1e-70	-0.132	0.117	0.249
chrM	217301	217400	1e-42	-0.079	0.08	0.159
chrM	217401	217500	1e-28	-0.068	0.089	0.157
chrM	217501	217600	1e-85	-0.103	0.076	0.179
chrM	217601	217700	1e-09	-0.064	0.036	0.101
chrM	217701	217800	1e-65	-0.15	0.046	0.196
chrM	217801	217900	1e-50	-0.136	0.038	0.175
chrM	217901	218000	1e-60	-0.141	0.071	0.212
chrM	218001	218100	1e-22	-0.076	0.062	0.138
chrM	218801	218900	1e-15	-0.057	0.065	0.122
chrM	218901	219000	1e-20	-0.077	0.101	0.178
chrM	219001	219100	1e-22	-0.089	0.087	0.176
chrM	219101	219200	1e-20	-0.061	0.067	0.128
chrM	219301	219400	1e-17	-0.066	0.03	0.096
chrM	219401	219500	1e-28	-0.061	0.051	0.113
chrM	219501	219600	1e-28	-0.095	0.061	0.156
chrM	219801	219900	1e-34	-0.07	0.028	0.098
chrM	219901	220000	1e-32	-0.101	0.053	0.154
chrM	220001	220100	1e-18	-0.076	0.081	0.156
chrM	220101	220200	1e-12	-0.08	0.066	0.146
chrM	220201	220300	5e-08	-0.064	0.041	0.105
chrM	220301	220400	1e-11	-0.07	0.025	0.094
chrM	220401	220500	1e-11	-0.063	0.035	0.098
chrM	220801	220900	5e-10	-0.059	0.081	0.14
chrM	220901	221000	1e-19	-0.074	0.053	0.128
chrM	221701	221800	1e-13	-0.055	0.047	0.102
chrM	221801	221900	1e-20	-0.061	0.036	0.097
chrM	221901	222000	1e-17	-0.08	0.071	0.151
chrM	222701	222800	1e-55	-0.092	0.078	0.171
chrM	222801	222900	5e-06	-0.052	0.025	0.077
chrM	223001	223100	1e-14	-0.068	0.096	0.163
chrM	223101	223200	1e-28	-0.073	0.096	0.17
chrM	223201	223300	1e-28	-0.074	0.091	0.165
chrM	223301	223400	1e-44	-0.07	0.047	0.118
chrM	223401	223500	1e-26	-0.073	0.056	0.129
chrM	223801	223900	1e-60	-0.103	0.082	0.185
chrM	223901	224000	1e-24	-0.078	0.077	0.155
chrM	224101	224200	1e-48	-0.087	0.057	0.143
chrM	224401	224500	1e-110	-0.092	0.085	0.176
chrM	224501	224600	1e-32	-0.068	0.053	0.122
chrM	224701	224800	1e-36	-0.066	0.075	0.141
chrM	224801	224900	1e-100	-0.109	0.076	0.185
chrM	224901	225000	1e-32	-0.086	0.079	0.165
chrM	225001	225100	1e-36	-0.103	0.121	0.224
chrM	225101	225200	1e-85	-0.133	0.098	0.231
chrM	225201	225300	1e-34	-0.12	0.068	0.188
chrM	225301	225400	1e-32	-0.099	0.061	0.16
chrM	225401	225500	1e-48	-0.081	0.065	0.147
chrM	225501	225600	1e-28	-0.07	0.075	0.145
chrM	225601	225700	5e-06	-0.065	0.126	0.191
chrM	225801	225900	1e-55	-0.075	0.054	0.128
chrM	225901	226000	1e-26	-0.095	0.085	0.18
chrM	226001	226100	1e-65	-0.104	0.071	0.175
chrM	226101	226200	1e-34	-0.082	0.081	0.162
chrM	226201	226300	1e-90	-0.12	0.1	0.22
chrM	226301	226400	1e-44	-0.108	0.101	0.209
chrM	226401	226500	1e-70	-0.118	0.066	0.184
chrM	226501	226600	1e-24	-0.09	0.073	0.164
chrM	226601	226700	1e-42	-0.113	0.144	0.257
chrM	226701	226800	1e-32	-0.111	0.217	0.327
chrM	226901	227000	1e-150	-0.204	0.112	0.316
chrM	227001	227100	1e-09	-0.091	0.04	0.131
chrM	227101	227200	1e-18	-0.077	0.031	0.108
chrM	227201	227300	1e-34	-0.081	0.027	0.108
chrM	227301	227400	1e-34	-0.064	0.04	0.104
chrM	227501	227600	1e-44	-0.062	0.051	0.112
chrM	227601	227700	1e-19	-0.089	0.06	0.148
chrM	227701	227800	1e-130	-0.117	0.038	0.155
chrM	227801	227900	1e-120	-0.119	0.055	0.174
chrM	227901	228000	1e-50	-0.071	0.067	0.138
chrM	228001	228100	1e-65	-0.098	0.091	0.189
chrM	228101	228200	1e-60	-0.079	0.082	0.161
chrM	228201	228300	1e-85	-0.099	0.063	0.162
chrM	228301	228400	1e-90	-0.102	0.062	0.164
chrM	228401	228500	1e-170	-0.149	0.094	0.243
chrM	228501	228600	1e-14	-0.064	0.099	0.163
chrM	228701	228800	1e-17	-0.053	0.057	0.109
chrM	228801	228900	1e-24	-0.084	0.086	0.17
chrM	229001	229100	1e-12	-0.052	0.054	0.107
chrM	229101	229200	1e-16	-0.058	0.088	0.146
chrM	229301	229400	1e-12	-0.063	0.127	0.189
chrM	229401	229500	1e-50	-0.102	0.117	0.219
chrM	229501	229600	1e-48	-0.089	0.059	0.149
chrM	229601	229700	1e-11	-0.065	0.048	0.113
chrM	229701	229800	1e-48	-0.097	0.06	0.156
chrM	229801	229900	1e-55	-0.104	0.091	0.194
chrM	229901	230000	1e-44	-0.117	0.083	0.2
chrM	230001	230100	1e-80	-0.088	0.052	0.14
chrM	230101	230200	1e-16	-0.063	0.046	0.109
chrM	230201	230300	1e-48	-0.078	0.044	0.122
chrM	230301	230400	1e-70	-0.14	0.098	0.237
chrM	230401	230500	1e-48	-0.084	0.082	0.167
chrM	230501	230600	1e-17	-0.05	0.06	0.11
chrM	230601	230700	1e-09	-0.069	0.054	0.123
chrM	230701	230800	1e-19	-0.072	0.079	0.15
chrM	230801	230900	1e-44	-0.071	0.071	0.142
chrM	230901	231000	1e-44	-0.102	0.098	0.2
chrM	231001	231100	1e-55	-0.08	0.056	0.136
chrM	231101	231200	1e-24	-0.051	0.024	0.076
chrM	231201	231300	1e-42	-0.094	0.059	0.153
chrM	231301	231400	1e-18	-0.079	0.06	0.139
chrM	231401	231500	1e-14	-0.06	0.042	0.102
chrM	231801	231900	5e-10	-0.104	0.133	0.238
chrM	231901	232000	1e-80	-0.111	0.055	0.166
chrM	232001	232100	1e-95	-0.141	0.077	0.218
chrM	232101	232200	1e-34	-0.093	0.071	0.164
chrM	232201	232300	1e-34	-0.074	0.077	0.151
chrM	232301	232400	1e-40	-0.097	0.069	0.166
chrM	232401	232500	1e-38	-0.121	0.119	0.239
chrM	232501	232600	1e-60	-0.084	0.041	0.125
chrM	232801	232900	1e-13	-0.069	0.119	0.189
chrM	232901	233000	1e-24	-0.059	0.093	0.152
chrM	233001	233100	1e-36	-0.067	0.045	0.112
chrM	233101	233200	1e-120	-0.099	0.047	0.146
chrM	233201	233300	1e-120	-0.121	0.043	0.164
chrM	233301	233400	1e-28	-0.083	0.048	0.132
chrM	233401	233500	1e-17	-0.071	0.038	0.108
chrM	233501	233600	1e-60	-0.124	0.099	0.223
chrM	233601	233700	1e-40	-0.084	0.09	0.174
chrM	233701	233800	1e-19	-0.07	0.048	0.119
chrM	233801	233900	5e-09	-0.073	0.026	0.099
chrM	234001	234100	1e-14	-0.052	0.063	0.114
chrM	234201	234300	1e-60	-0.11	0.109	0.219
chrM	234301	234400	1e-80	-0.118	0.094	0.212
chrM	234401	234500	1e-48	-0.097	0.093	0.189
chrM	234501	234600	1e-46	-0.054	0.065	0.118
chrM	234601	234700	1e-26	-0.057	0.087	0.143
chrM	234701	234800	1e-50	-0.075	0.081	0.156
chrM	234801	234900	1e-18	-0.106	0.095	0.201
chrM	234901	235000	1e-70	-0.138	0.099	0.237
chrM	235001	235100	1e-90	-0.128	0.065	0.194
chrM	235101	235200	1e-90	-0.128	0.088	0.216
chrM	235201	235300	1e-34	-0.107	0.095	0.202
chrM	235301	235400	1e-44	-0.107	0.102	0.209
chrM	235401	235500	1e-55	-0.134	0.076	0.21
chrM	235501	235600	1e-44	-0.128	0.078	0.206
chrM	235601	235700	1e-80	-0.142	0.087	0.229
chrM	235701	235800	1e-75	-0.134	0.064	0.199
chrM	235801	235900	1e-44	-0.094	0.072	0.166
chrM	235901	236000	1e-48	-0.097	0.1	0.197
chrM	236001	236100	1e-50	-0.092	0.074	0.166
chrM	236101	236200	1e-40	-0.091	0.098	0.188
chrM	236201	236300	1e-110	-0.133	0.1	0.233
chrM	236301	236400	1e-38	-0.088	0.032	0.12
chrM	236401	236500	1e-70	-0.128	0.088	0.216
chrM	236501	236600	1e-55	-0.134	0.088	0.223
chrM	236601	236700	1e-160	-0.146	0.097	0.243
chrM	236701	236800	1e-180	-0.125	0.048	0.173
chrM	236801	236900	1e-20	-0.056	0.046	0.102
chrM	236901	237000	1e-70	-0.1	0.109	0.209
chrM	237001	237100	1e-220	-0.143	0.061	0.204
chrM	237101	237200	1e-170	-0.177	0.096	0.272
chrM	237201	237300	1e-110	-0.144	0.076	0.22
chrM	237301	237400	1e-70	-0.137	0.074	0.211
chrM	237401	237500	1e-120	-0.163	0.048	0.211
chrM	237501	237600	1e-100	-0.167	0.091	0.258
chrM	237601	237700	1e-30	-0.061	0.036	0.097
chrM	237801	237900	1e-24	-0.052	0.075	0.128
chrM	237901	238000	1e-36	-0.069	0.047	0.116
chrM	238001	238100	1e-38	-0.097	0.083	0.18
chrM	238201	238300	1e-13	-0.075	0.048	0.122
chrM	238301	238400	1e-30	-0.066	0.064	0.13
chrM	238401	238500	1e-34	-0.073	0.075	0.148
chrM	238501	238600	1e-30	-0.112	0.105	0.217
chrM	238601	238700	1e-140	-0.132	0.078	0.21
chrM	238701	238800	1e-26	-0.124	0.119	0.243
chrM	238801	238900	1e-55	-0.115	0.099	0.213
chrM	238901	239000	1e-19	-0.132	0.119	0.25
chrM	239001	239100	1e-48	-0.1	0.06	0.16
chrM	239101	239200	1e-28	-0.074	0.074	0.148
chrM	239201	239300	1e-32	-0.082	0.087	0.169
chrM	239301	239400	1e-38	-0.085	0.108	0.193
chrM	239401	239500	1e-85	-0.156	0.138	0.293
chrM	239501	239600	1e-26	-0.102	0.125	0.227
chrM	239601	239700	1e-24	-0.07	0.112	0.182
chrM	239701	239800	1e-06	-0.052	0.068	0.12
chrM	239801	239900	5e-10	-0.071	0.114	0.185
chrM	239901	240000	1e-70	-0.131	0.1	0.23
chrM	240101	240200	5e-09	-0.085	0.149	0.234
chrM	240201	240300	1e-75	-0.139	0.16	0.299
chrM	240301	240400	1e-38	-0.09	0.128	0.218
chrM	240401	240500	1e-18	-0.066	0.113	0.179
chrM	240501	240600	1e-24	-0.084	0.097	0.181
chrM	240801	240900	1e-40	-0.121	0.103	0.223
chrM	240901	241000	1e-30	-0.121	0.117	0.238
chrM	241001	241100	1e-12	-0.051	0.049	0.1
chrM	241101	241200	1e-44	-0.124	0.081	0.205
chrM	241501	241600	1e-22	-0.071	0.104	0.175
chrM	241601	241700	1e-22	-0.092	0.103	0.195
chrM	241801	241900	1e-28	-0.105	0.099	0.204
chrM	242001	242100	1e-13	-0.055	0.066	0.121
chrM	242101	242200	1e-44	-0.09	0.075	0.165
chrM	242201	242300	1e-42	-0.15	0.128	0.279
chrM	242301	242400	1e-65	-0.155	0.092	0.247
chrM	242401	242500	1e-17	-0.12	0.171	0.29
chrM	242501	242600	1e-12	-0.113	0.18	0.293
chrM	242601	242700	1e-19	-0.081	0.096	0.177
chrM	242701	242800	1e-36	-0.097	0.065	0.162
chrM	242801	242900	1e-30	-0.1	0.11	0.21
chrM	242901	243000	1e-44	-0.131	0.108	0.238
chrM	243001	243100	1e-180	-0.174	0.103	0.277
chrM	243101	243200	1e-80	-0.138	0.115	0.253
chrM	243201	243300	1e-22	-0.078	0.063	0.141
chrM	243301	243400	1e-60	-0.114	0.115	0.228
chrM	243401	243500	1e-36	-0.099	0.069	0.168
chrM	243501	243600	1e-26	-0.082	0.068	0.15
chrM	243601	243700	1e-13	-0.063	0.064	0.127
chrM	243701	243800	1e-32	-0.132	0.145	0.277
chrM	243801	243900	1e-36	-0.114	0.106	0.22
chrM	243901	244000	1e-50	-0.094	0.048	0.142
chrM	244001	244100	1e-32	-0.111	0.1	0.211
chrM	244101	244200	1e-20	-0.121	0.107	0.228
chrM	244201	244300	1e-12	-0.072	0.079	0.151
chrM	244501	244600	1e-11	-0.093	0.108	0.201
chrM	244801	244900	1e-95	-0.059	0.027	0.086
chrM	244901	245000	1e-60	-0.092	0.066	0.158
chrM	245001	245100	1e-28	-0.11	0.104	0.214
chrM	245101	245200	1e-38	-0.091	0.057	0.148
chrM	245201	245300	1e-70	-0.114	0.056	0.17
chrM	245301	245400	1e-60	-0.141	0.071	0.212
chrM	245401	245500	1e-140	-0.116	0.039	0.155
chrM	245501	245600	1e-75	-0.108	0.048	0.157
chrM	245601	245700	1e-32	-0.088	0.053	0.141
chrM	245701	245800	1e-20	-0.071	0.089	0.16
chrM	245801	245900	1e-18	-0.061	0.051	0.112
chrM	245901	246000	1e-90	-0.107	0.07	0.177
chrM	246001	246100	1e-30	-0.095	0.071	0.165
chrM	246101	246200	1e-24	-0.065	0.053	0.118
chrM	246201	246300	1e-50	-0.095	0.076	0.17
chrM	246401	246500	1e-44	-0.067	0.058	0.125
chrM	246701	246800	1e-50	-0.113	0.096	0.209
chrM	246801	246900	1e-70	-0.124	0.08	0.203
chrM	246901	247000	1e-75	-0.12	0.128	0.248
chrM	247001	247100	1e-50	-0.116	0.111	0.227
chrM	247101	247200	1e-65	-0.116	0.052	0.168
chrM	247201	247300	1e-160	-0.124	0.074	0.199
chrM	247301	247400	1e-44	-0.131	0.088	0.219
chrM	247401	247500	1e-55	-0.178	0.117	0.295
chrM	247501	247600	1e-60	-0.131	0.085	0.216
chrM	247601	247700	1e-65	-0.137	0.096	0.233
chrM	247701	247800	1e-60	-0.102	0.073	0.175
chrM	247801	247900	1e-38	-0.127	0.107	0.234
chrM	247901	248000	1e-100	-0.126	0.05	0.176
chrM	248001	248100	1e-70	-0.097	0.05	0.147
chrM	248101	248200	1e-75	-0.135	0.111	0.245
chrM	248201	248300	1e-75	-0.13	0.086	0.216
chrM	248301	248400	1e-50	-0.112	0.126	0.239
chrM	248401	248500	1e-40	-0.108	0.116	0.224
chrM	248501	248600	1e-22	-0.073	0.097	0.17
chrM	248601	248700	1e-16	-0.088	0.099	0.187
chrM	248701	248800	1e-38	-0.093	0.065	0.158
chrM	248801	248900	1e-19	-0.08	0.085	0.165
chrM	248901	249000	1e-32	-0.071	0.09	0.161
chrM	249201	249300	5e-07	-0.066	0.081	0.147
chrM	249401	249500	1e-18	-0.084	0.081	0.165
chrM	249501	249600	1e-60	-0.103	0.125	0.228
chrM	249601	249700	1e-10	-0.07	0.145	0.214
chrM	249701	249800	1e-06	-0.075	0.132	0.207
chrM	249801	249900	1e-36	-0.074	0.112	0.187
chrM	249901	250000	1e-18	-0.077	0.067	0.144
chrM	250001	250100	1e-70	-0.11	0.095	0.205
chrM	250101	250200	1e-13	-0.058	0.081	0.139
chrM	250401	250500	5e-06	-0.052	0.066	0.118
chrM	250501	250600	1e-10	-0.066	0.131	0.197
chrM	250601	250700	1e-44	-0.1	0.098	0.198
chrM	250701	250800	1e-28	-0.097	0.108	0.205
chrM	251001	251100	1e-18	-0.05	0.075	0.125
chrM	251101	251200	1e-24	-0.089	0.089	0.178
chrM	251201	251300	1e-08	-0.081	0.094	0.174
chrM	251301	251400	1e-30	-0.079	0.062	0.141
chrM	251401	251500	5e-10	-0.086	0.111	0.197
chrM	251501	251600	1e-20	-0.076	0.089	0.165
chrM	251601	251700	1e-85	-0.113	0.09	0.202
chrM	251701	251800	1e-130	-0.156	0.061	0.217
chrM	251801	251900	1e-42	-0.108	0.053	0.161
chrM	251901	252000	1e-44	-0.103	0.059	0.162
chrM	252001	252100	1e-17	-0.101	0.084	0.185
chrM	252101	252200	5e-10	-0.074	0.102	0.176
chrM	252301	252400	1e-20	-0.074	0.052	0.127
chrM	252401	252500	1e-85	-0.125	0.081	0.205
chrM	252501	252600	1e-46	-0.123	0.093	0.216
chrM	252601	252700	1e-50	-0.122	0.124	0.246
chrM	252701	252800	1e-70	-0.113	0.051	0.164
chrM	252801	252900	1e-85	-0.091	0.03	0.121
chrM	252901	253000	1e-38	-0.093	0.113	0.206
chrM	253001	253100	1e-170	-0.126	0.077	0.203
chrM	253101	253200	1e-55	-0.143	0.088	0.231
chrM	253201	253300	1e-50	-0.091	0.066	0.156
chrM	253301	253400	1e-85	-0.139	0.12	0.259
chrM	253401	253500	1e-22	-0.106	0.103	0.209
chrM	253501	253600	1e-18	-0.063	0.05	0.113
chrM	253601	253700	1e-110	-0.135	0.064	0.199
chrM	253701	253800	1e-100	-0.144	0.088	0.231
chrM	253801	253900	1e-46	-0.1	0.066	0.165
chrM	253901	254000	1e-17	-0.074	0.052	0.126
chrM	254001	254100	1e-50	-0.091	0.084	0.175
chrM	254101	254200	1e-38	-0.079	0.036	0.116
chrM	254201	254300	1e-42	-0.099	0.093	0.192
chrM	254301	254400	1e-10	-0.098	0.089	0.187
chrM	254401	254500	1e-100	-0.111	0.064	0.174
chrM	254501	254600	1e-55	-0.098	0.043	0.141
chrM	254601	254700	1e-42	-0.079	0.034	0.113
chrM	254701	254800	1e-20	-0.125	0.085	0.21
chrM	254801	254900	1e-20	-0.09	0.046	0.136
chrM	254901	255000	1e-95	-0.116	0.05	0.166
chrM	255001	255100	1e-34	-0.061	0.025	0.086
chrM	255201	255300	1e-28	-0.126	0.047	0.172
chrM	255301	255400	1e-55	-0.09	0.036	0.127
chrM	255401	255500	1e-100	-0.107	0.061	0.168
chrM	255501	255600	1e-30	-0.083	0.056	0.14
chrM	255601	255700	1e-20	-0.086	0.19	0.276
chrM	255701	255800	1e-24	-0.077	0.079	0.156
chrM	255801	255900	1e-50	-0.132	0.111	0.243
chrM	255901	256000	1e-46	-0.164	0.114	0.277
chrM	256001	256100	1e-65	-0.128	0.063	0.191
chrM	256101	256200	1e-22	-0.076	0.045	0.121
chrM	256201	256300	1e-40	-0.09	0.038	0.128
chrM	256301	256400	1e-24	-0.098	0.035	0.133
chrM	256401	256500	1e-170	-0.131	0.074	0.204
chrM	256501	256600	1e-50	-0.143	0.086	0.229
chrM	256601	256700	1e-50	-0.147	0.087	0.233
chrM	256701	256800	1e-120	-0.132	0.074	0.206
chrM	256801	256900	1e-120	-0.115	0.051	0.167
chrM	256901	257000	1e-55	-0.095	0.059	0.153
chrM	257001	257100	1e-24	-0.069	0.075	0.144
chrM	257101	257200	1e-22	-0.062	0.08	0.143
chrM	257201	257300	1e-42	-0.056	0.043	0.099
chrM	257301	257400	1e-60	-0.099	0.077	0.176
chrM	257401	257500	1e-24	-0.128	0.083	0.212
chrM	257501	257600	1e-80	-0.128	0.075	0.204
chrM	257601	257700	1e-24	-0.079	0.081	0.16
chrM	257801	257900	1e-80	-0.101	0.076	0.178
chrM	257901	258000	1e-70	-0.115	0.103	0.218
chrM	258001	258100	5e-10	-0.071	0.1	0.171
chrM	258101	258200	1e-26	-0.069	0.061	0.13
chrM	258201	258300	1e-11	-0.056	0.083	0.139
chrM	258301	258400	1e-30	-0.073	0.055	0.128
chrM	258401	258500	1e-16	-0.052	0.031	0.083
chrM	258501	258600	1e-130	-0.095	0.057	0.152
chrM	258601	258700	1e-95	-0.138	0.091	0.229
chrM	258701	258800	1e-55	-0.089	0.052	0.141
chrM	258801	258900	1e-13	-0.086	0.065	0.15
chrM	258901	259000	1e-10	-0.076	0.07	0.146
chrM	259001	259100	1e-28	-0.083	0.109	0.192
chrM	259101	259200	1e-22	-0.073	0.068	0.141
chrM	259201	259300	5e-10	-0.07	0.051	0.122
chrM	259301	259400	1e-55	-0.103	0.062	0.165
chrM	259401	259500	1e-32	-0.075	0.033	0.108
chrM	259501	259600	1e-65	-0.121	0.067	0.188
chrM	259601	259700	1e-55	-0.092	0.084	0.176
chrM	259701	259800	5e-08	-0.089	0.145	0.234
chrM	259801	259900	1e-12	-0.061	0.04	0.101
chrM	259901	260000	1e-32	-0.091	0.09	0.181
chrM	260001	260100	1e-50	-0.111	0.08	0.191
chrM	260101	260200	1e-13	-0.06	0.065	0.125
chrM	260201	260300	1e-34	-0.083	0.088	0.171
chrM	260301	260400	1e-13	-0.055	0.101	0.156
chrM	260501	260600	1e-24	-0.055	0.036	0.091
chrM	260701	260800	1e-19	-0.057	0.102	0.159
chrM	260801	260900	1e-34	-0.084	0.091	0.175
chrM	260901	261000	1e-20	-0.082	0.107	0.189
chrM	261001	261100	1e-48	-0.101	0.07	0.171
chrM	261101	261200	1e-34	-0.087	0.047	0.134
chrM	261201	261300	1e-20	-0.097	0.05	0.147
chrM	261301	261400	1e-44	-0.133	0.074	0.207
chrM	261401	261500	1e-75	-0.135	0.092	0.228
chrM	261501	261600	1e-70	-0.097	0.078	0.175
chrM	261601	261700	1e-20	-0.078	0.047	0.125
chrM	261701	261800	1e-19	-0.057	0.047	0.104
chrM	261801	261900	1e-22	-0.064	0.056	0.12
chrM	262001	262100	1e-85	-0.127	0.094	0.221
chrM	262101	262200	1e-32	-0.097	0.14	0.237
chrM	262301	262400	1e-19	-0.058	0.101	0.158
chrM	262401	262500	1e-55	-0.081	0.082	0.162
chrM	262501	262600	1e-42	-0.092	0.097	0.189
chrM	262601	262700	1e-60	-0.091	0.083	0.174
chrM	262701	262800	1e-100	-0.113	0.063	0.176
chrM	262801	262900	1e-50	-0.118	0.079	0.197
chrM	262901	263000	1e-16	-0.071	0.098	0.169
chrM	263001	263100	5e-09	-0.083	0.101	0.184
chrM	263101	263200	1e-26	-0.077	0.074	0.151
chrM	263201	263300	1e-22	-0.074	0.054	0.128
chrM	263301	263400	1e-18	-0.076	0.093	0.169
chrM	263401	263500	1e-55	-0.077	0.049	0.127
chrM	263501	263600	1e-30	-0.105	0.113	0.219
chrM	263601	263700	1e-55	-0.099	0.099	0.197
chrM	263701	263800	1e-20	-0.056	0.096	0.152
chrM	263901	264000	1e-28	-0.064	0.077	0.141
chrM	264001	264100	1e-34	-0.084	0.078	0.162
chrM	264101	264200	1e-16	-0.077	0.061	0.138
chrM	264201	264300	1e-60	-0.077	0.082	0.159
chrM	264301	264400	1e-38	-0.091	0.08	0.171
chrM	264801	264900	1e-60	-0.098	0.075	0.173
chrM	264901	265000	1e-13	-0.079	0.089	0.168
chrM	265001	265100	1e-40	-0.102	0.089	0.191
chrM	265101	265200	1e-46	-0.072	0.051	0.122
chrM	265201	265300	1e-40	-0.101	0.099	0.2
chrM	265301	265400	1e-20	-0.093	0.112	0.205
chrM	265401	265500	1e-28	-0.063	0.07	0.133
chrM	265701	265800	1e-28	-0.082	0.09	0.172
chrM	265801	265900	1e-36	-0.097	0.077	0.173
chrM	265901	266000	1e-08	-0.076	0.08	0.156
chrM	266001	266100	1e-50	-0.087	0.101	0.188
chrM	266101	266200	1e-32	-0.074	0.058	0.132
chrM	266201	266300	1e-48	-0.11	0.049	0.159
chrM	266301	266400	1e-16	-0.054	0.024	0.078
chrM	266401	266500	1e-120	-0.122	0.066	0.188
chrM	266501	266600	1e-28	-0.071	0.053	0.125
chrM	266601	266700	1e-50	-0.105	0.089	0.194
chrM	266701	266800	1e-22	-0.087	0.052	0.14
chrM	266801	266900	1e-20	-0.132	0.065	0.197
chrM	266901	267000	1e-110	-0.136	0.056	0.191
chrM	267001	267100	1e-30	-0.099	0.069	0.168
chrM	267101	267200	1e-75	-0.129	0.087	0.216
chrM	267201	267300	1e-65	-0.131	0.12	0.251
chrM	267301	267400	1e-85	-0.111	0.065	0.176
chrM	267401	267500	1e-60	-0.174	0.083	0.257
chrM	267501	267600	1e-17	-0.078	0.048	0.126
chrM	267601	267700	1e-140	-0.155	0.078	0.233
chrM	267701	267800	1e-48	-0.102	0.049	0.151
chrM	267801	267900	1e-22	-0.051	0.069	0.119
chrM	267901	268000	1e-28	-0.094	0.105	0.198
chrM	268001	268100	1e-48	-0.105	0.098	0.202
chrM	268101	268200	1e-10	-0.059	0.114	0.173
chrM	268201	268300	1e-28	-0.088	0.093	0.182
chrM	268301	268400	1e-65	-0.098	0.11	0.208
chrM	268401	268500	1e-46	-0.097	0.049	0.146
chrM	268501	268600	1e-65	-0.105	0.07	0.175
chrM	268701	268800	1e-120	-0.146	0.073	0.219
chrM	268801	268900	1e-16	-0.095	0.062	0.157
chrM	268901	269000	1e-44	-0.08	0.101	0.181
chrM	269301	269400	1e-46	-0.096	0.058	0.154
chrM	269401	269500	1e-15	-0.077	0.096	0.173
chrM	269501	269600	1e-50	-0.111	0.091	0.203
chrM	269601	269700	1e-48	-0.075	0.067	0.142
chrM	269701	269800	1e-50	-0.096	0.09	0.186
chrM	269801	269900	1e-32	-0.059	0.047	0.106
chrM	269901	270000	1e-26	-0.086	0.112	0.197
chrM	270001	270100	1e-30	-0.099	0.039	0.138
chrM	270101	270200	1e-11	-0.057	0.033	0.09
chrM	270201	270300	5e-10	-0.067	0.055	0.122
chrM	270501	270600	1e-10	-0.053	0.074	0.127
chrM	270601	270700	5e-10	-0.051	0.098	0.148
chrM	270701	270800	1e-18	-0.052	0.08	0.131
chrM	270801	270900	1e-22	-0.054	0.081	0.135
chrM	270901	271000	1e-15	-0.081	0.079	0.16
chrM	271501	271600	1e-11	-0.131	0.356	0.487
chrM	271601	271700	1e-15	-0.103	0.334	0.437
chrM	271701	271800	1e-15	-0.126	0.532	0.658
chrM	271801	271900	5e-10	-0.14	0.449	0.589
chrM	271901	272000	1e-38	-0.222	0.38	0.602
chrM	272001	272100	5e-08	-0.101	0.534	0.635
chrM	272101	272200	1e-28	-0.153	0.467	0.619
chrM	272301	272400	5e-06	-0.084	0.592	0.677
chrM	272401	272500	1e-11	-0.095	0.617	0.712
chrM	272501	272600	1e-50	-0.122	0.172	0.294
chrM	272601	272700	1e-55	-0.077	0.047	0.124
chrM	272701	272800	1e-28	-0.086	0.097	0.183
chrM	272801	272900	1e-07	-0.063	0.065	0.128
chrM	272901	273000	1e-22	-0.086	0.034	0.119
chrM	273001	273100	1e-120	-0.116	0.059	0.174
chrM	273101	273200	1e-75	-0.109	0.052	0.161
chrM	273201	273300	1e-65	-0.15	0.079	0.229
chrM	273301	273400	1e-90	-0.117	0.062	0.179
chrM	273401	273500	1e-19	-0.074	0.044	0.118
chrM	273501	273600	1e-70	-0.128	0.083	0.211
chrM	273601	273700	1e-46	-0.098	0.09	0.188
chrM	273701	273800	1e-32	-0.07	0.078	0.148
chrM	273801	273900	1e-18	-0.077	0.096	0.173
chrM	273901	274000	1e-14	-0.068	0.096	0.163
chrM	274001	274100	1e-11	-0.051	0.046	0.097
chrM	274101	274200	1e-18	-0.055	0.077	0.131
chrM	274201	274300	1e-22	-0.077	0.1	0.177
chrM	274301	274400	1e-60	-0.104	0.079	0.184
chrM	274401	274500	1e-140	-0.123	0.083	0.205
chrM	274501	274600	1e-44	-0.104	0.055	0.159
chrM	274601	274700	1e-110	-0.125	0.088	0.213
chrM	274801	274900	1e-20	-0.074	0.096	0.169
chrM	275001	275100	5e-10	-0.06	0.111	0.171
chrM	275101	275200	1e-140	-0.143	0.086	0.229
chrM	275201	275300	1e-22	-0.075	0.034	0.109
chrM	275301	275400	1e-60	-0.095	0.052	0.147
chrM	275401	275500	1e-18	-0.107	0.113	0.22
chrM	275501	275600	1e-50	-0.07	0.06	0.13
chrM	275601	275700	1e-18	-0.101	0.128	0.229
chrM	275701	275800	1e-130	-0.139	0.063	0.201
chrM	275801	275900	1e-100	-0.097	0.021	0.117
chrM	275901	276000	1e-90	-0.121	0.059	0.18
chrM	276001	276100	1e-08	-0.052	0.058	0.11
chrM	276101	276200	1e-40	-0.103	0.084	0.187
chrM	276301	276400	5e-09	-0.066	0.097	0.163
chrM	276401	276500	1e-06	-0.053	0.032	0.086
chrM	276501	276600	1e-22	-0.069	0.062	0.132
chrM	276701	276800	1e-28	-0.058	0.071	0.128
chrM	276801	276900	1e-20	-0.072	0.061	0.132
chrM	276901	277000	1e-100	-0.143	0.105	0.248
chrM	277001	277100	1e-95	-0.15	0.084	0.234
chrM	277201	277300	1e-10	-0.099	0.074	0.173
chrM	277301	277400	1e-65	-0.11	0.078	0.188
chrM	277401	277500	1e-18	-0.081	0.062	0.143
chrM	277501	277600	1e-34	-0.125	0.13	0.255
chrM	277601	277700	1e-38	-0.101	0.114	0.215
chrM	277701	277800	1e-22	-0.053	0.045	0.098
chrM	278101	278200	1e-20	-0.063	0.058	0.121
chrM	278201	278300	1e-16	-0.057	0.038	0.095
chrM	278301	278400	1e-12	-0.078	0.068	0.146
chrM	278501	278600	1e-20	-0.095	0.089	0.185
chrM	278601	278700	1e-14	-0.07	0.027	0.096
chrM	278701	278800	1e-20	-0.069	0.083	0.151
chrM	278901	279000	1e-55	-0.092	0.044	0.136
chrM	279001	279100	1e-24	-0.089	0.08	0.169
chrM	279101	279200	1e-22	-0.086	0.065	0.151
chrM	279201	279300	1e-30	-0.083	0.06	0.144
chrM	279301	279400	1e-12	-0.07	0.071	0.141
chrM	279401	279500	1e-30	-0.07	0.066	0.136
chrM	279801	279900	1e-70	-0.116	0.071	0.187
chrM	279901	280000	1e-110	-0.137	0.041	0.179
chrM	280001	280100	1e-46	-0.135	0.089	0.224
chrM	280101	280200	1e-80	-0.133	0.102	0.236
chrM	280201	280300	1e-150	-0.175	0.114	0.289
chrM	280301	280400	1e-80	-0.126	0.08	0.206
chrM	280401	280500	1e-24	-0.08	0.128	0.209
chrM	280501	280600	1e-24	-0.071	0.061	0.133
chrM	280601	280700	1e-28	-0.078	0.051	0.129
chrM	280801	280900	1e-46	-0.068	0.061	0.129
chrM	280901	281000	1e-36	-0.088	0.091	0.179
chrM	281201	281300	5e-10	-0.068	0.12	0.187
chrM	281301	281400	1e-40	-0.088	0.097	0.185
chrM	281401	281500	1e-30	-0.096	0.095	0.191
chrM	281501	281600	1e-80	-0.102	0.053	0.155
chrM	281601	281700	1e-80	-0.106	0.049	0.155
chrM	281701	281800	1e-44	-0.105	0.069	0.174
chrM	281801	281900	1e-95	-0.107	0.065	0.172
chrM	281901	282000	1e-70	-0.108	0.087	0.195
chrM	282001	282100	1e-60	-0.108	0.095	0.203
chrM	282101	282200	1e-18	-0.102	0.037	0.139
chrM	282201	282300	1e-70	-0.12	0.107	0.227
chrM	282301	282400	1e-60	-0.127	0.09	0.218
chrM	282401	282500	1e-280	-0.178	0.066	0.244
chrM	282501	282600	1e-95	-0.155	0.056	0.212
chrM	282601	282700	1e-150	-0.161	0.08	0.241
chrM	282701	282800	1e-110	-0.148	0.055	0.203
chrM	282801	282900	1e-44	-0.163	0.082	0.245
chrM	282901	283000	1e-44	-0.114	0.043	0.157
chrM	283001	283100	1e-95	-0.143	0.08	0.223
chrM	283101	283200	1e-44	-0.112	0.068	0.18
chrM	283201	283300	1e-120	-0.146	0.1	0.246
chrM	283301	283400	1e-18	-0.11	0.076	0.185
chrM	283401	283500	1e-85	-0.149	0.076	0.224
chrM	283501	283600	1e-50	-0.138	0.085	0.223
chrM	283601	283700	1e-65	-0.124	0.063	0.187
chrM	283701	283800	1e-85	-0.128	0.073	0.201
chrM	283801	283900	1e-170	-0.11	0.048	0.159
chrM	283901	284000	1e-50	-0.073	0.04	0.113
chrM	284001	284100	1e-200	-0.106	0.043	0.148
chrM	284101	284200	1e-75	-0.106	0.057	0.163
chrM	284201	284300	1e-26	-0.067	0.034	0.101
chrM	284301	284400	1e-55	-0.081	0.045	0.127
chrM	284401	284500	1e-60	-0.095	0.072	0.167
chrM	284501	284600	1e-110	-0.105	0.057	0.162
chrM	284601	284700	1e-20	-0.081	0.045	0.126
chrM	284701	284800	1e-42	-0.111	0.073	0.184
chrM	284801	284900	1e-200	-0.119	0.043	0.162
chrM	284901	285000	1e-180	-0.098	0.038	0.135
chrM	285001	285100	1e-160	-0.138	0.041	0.18
chrM	285101	285200	1e-120	-0.112	0.043	0.155
chrM	285201	285300	1e-60	-0.08	0.049	0.129
chrM	285301	285400	1e-130	-0.108	0.058	0.166
chrM	285401	285500	1e-80	-0.097	0.052	0.149
chrM	285501	285600	1e-120	-0.123	0.079	0.202
chrM	285601	285700	1e-19	-0.053	0.026	0.08
chrM	285701	285800	1e-70	-0.091	0.063	0.154
chrM	285801	285900	1e-100	-0.09	0.057	0.147
chrM	285901	286000	1e-48	-0.1	0.065	0.165
chrM	286001	286100	1e-34	-0.067	0.067	0.133
chrM	286101	286200	1e-13	-0.052	0.048	0.1
chrM	286201	286300	1e-46	-0.08	0.044	0.124
chrM	286301	286400	1e-42	-0.076	0.066	0.141
chrM	286401	286500	1e-100	-0.086	0.052	0.138
chrM	286501	286600	1e-50	-0.064	0.03	0.094
chrM	286601	286700	1e-110	-0.094	0.04	0.135
chrM	286701	286800	1e-100	-0.122	0.033	0.155
chrM	286801	286900	1e-95	-0.101	0.039	0.14
chrM	286901	287000	1e-46	-0.102	0.065	0.166
chrM	287001	287100	1e-260	-0.126	0.052	0.178
chrM	287101	287200	1e-200	-0.125	0.042	0.167
chrM	287201	287300	1e-60	-0.062	0.018	0.081
chrM	287301	287400	1e-130	-0.112	0.046	0.159
chrM	287401	287500	1e-85	-0.108	0.057	0.165
chrM	287501	287600	1e-50	-0.106	0.055	0.161
chrM	287601	287700	1e-22	-0.065	0.01	0.075
chrM	287801	287900	1e-140	-0.126	0.069	0.195
chrM	287901	288000	1e-180	-0.117	0.054	0.171
chrM	288001	288100	1e-110	-0.135	0.073	0.208
chrM	288101	288200	1e-46	-0.127	0.045	0.172
chrM	288201	288300	1e-130	-0.125	0.038	0.164
chrM	288301	288400	1e-70	-0.091	0.014	0.104
chrM	288401	288500	1e-130	-0.104	0.044	0.147
chrM	288501	288600	1e-75	-0.088	0.061	0.149
chrM	288601	288700	1e-80	-0.093	0.057	0.15
chrM	288701	288800	1e-75	-0.112	0.075	0.188
chrM	288801	288900	1e-80	-0.103	0.052	0.155
chrM	288901	289000	1e-140	-0.148	0.054	0.201
chrM	289001	289100	1e-36	-0.098	0.04	0.137
chrM	289101	289200	1e-15	-0.061	0.021	0.082
chrM	289201	289300	1e-75	-0.065	0.025	0.09
chrM	289301	289400	1e-150	-0.126	0.061	0.187
chrM	289401	289500	1e-300	-0.152	0.039	0.191
chrM	289501	289600	1e-150	-0.115	0.038	0.152
chrM	289601	289700	1e-65	-0.111	0.047	0.159
chrM	289701	289800	1e-65	-0.085	0.06	0.145
chrM	289901	290000	1e-170	-0.09	0.043	0.132
chrM	290001	290100	1e-24	-0.086	0.042	0.128
chrM	290101	290200	1e-65	-0.101	0.059	0.16
chrM	290201	290300	1e-90	-0.103	0.08	0.183
chrM	290301	290400	1e-65	-0.073	0.038	0.111
chrM	290401	290500	1e-130	-0.103	0.058	0.161
chrM	290501	290600	1e-85	-0.119	0.058	0.177
chrM	290601	290700	1e-28	-0.093	0.057	0.149
chrM	290701	290800	1e-32	-0.08	0.094	0.174
chrM	290901	291000	1e-48	-0.084	0.077	0.161
chrM	291001	291100	1e-22	-0.071	0.051	0.122
chrM	291101	291200	1e-20	-0.065	0.044	0.108
chrM	291201	291300	1e-32	-0.092	0.051	0.144
chrM	291301	291400	1e-46	-0.094	0.059	0.154
chrM	291401	291500	1e-36	-0.065	0.043	0.108
chrM	291501	291600	1e-28	-0.066	0.051	0.117
chrM	291601	291700	1e-34	-0.07	0.052	0.122
chrM	291701	291800	1e-16	-0.061	0.025	0.086
chrM	291801	291900	1e-40	-0.071	0.041	0.112
chrM	291901	292000	1e-30	-0.056	0.037	0.093
chrM	292001	292100	1e-32	-0.075	0.05	0.125
chrM	292201	292300	1e-75	-0.089	0.054	0.143
chrM	292301	292400	1e-28	-0.076	0.059	0.136
chrM	292401	292500	1e-44	-0.069	0.053	0.123
[truncated: 562 more rows]

## Sheet: chrM WGBS hyper-CHH DMRs
Chr	Start	End	p_value	diff_ratio	EM-Seq level	WGBS level
chrM	1	100	1e-60	-0.028	0.007	0.035
chrM	101	200	1e-200	-0.032	0.005	0.037
chrM	201	300	1e-220	-0.042	0.005	0.048
chrM	301	400	1e-200	-0.043	0.006	0.049
chrM	401	500	1e-220	-0.046	0.006	0.051
chrM	501	600	1e-160	-0.047	0.006	0.052
chrM	601	700	1e-180	-0.045	0.003	0.048
chrM	701	800	1e-150	-0.03	0.002	0.032
chrM	801	900	1e-140	-0.032	0.006	0.039
chrM	901	1000	1e-220	-0.036	0.006	0.042
chrM	1001	1100	1e-150	-0.031	0.005	0.036
chrM	1101	1200	1e-130	-0.027	0.006	0.033
chrM	1201	1300	1e-130	-0.021	0.004	0.024
chrM	1301	1400	1e-170	-0.037	0.003	0.04
chrM	1401	1500	1e-220	-0.046	0.003	0.049
chrM	1501	1600	1e-240	-0.043	0.005	0.048
chrM	1601	1700	1e-220	-0.038	0.004	0.043
chrM	1701	1800	1e-130	-0.029	0.005	0.033
chrM	1801	1900	1e-130	-0.025	0.004	0.029
chrM	1901	2000	1e-130	-0.027	0.003	0.03
chrM	2201	2300	1e-80	-0.023	0.004	0.027
chrM	2301	2400	1e-75	-0.023	0.005	0.028
chrM	2401	2500	1e-190	-0.04	0.005	0.044
chrM	2501	2600	1e-190	-0.035	0.005	0.04
chrM	2601	2700	1e-150	-0.033	0.005	0.038
chrM	2701	2800	1e-150	-0.04	0.008	0.048
chrM	2801	2900	1e-150	-0.04	0.006	0.046
chrM	2901	3000	1e-160	-0.044	0.007	0.051
chrM	3001	3100	1e-180	-0.039	0.004	0.043
chrM	3101	3200	1e-180	-0.043	0.005	0.049
chrM	3201	3300	1e-160	-0.05	0.009	0.059
chrM	3301	3400	1e-200	-0.044	0.005	0.049
chrM	3401	3500	1e-280	-0.05	0.004	0.055
chrM	3501	3600	1e-240	-0.041	0.005	0.046
chrM	3601	3700	1e-160	-0.043	0.006	0.049
chrM	3701	3800	1e-200	-0.037	0.005	0.042
chrM	3801	3900	1e-140	-0.032	0.004	0.036
chrM	3901	4000	1e-140	-0.029	0.003	0.031
chrM	4001	4100	1e-190	-0.036	0.004	0.04
chrM	4101	4200	1e-140	-0.026	0.005	0.031
chrM	4201	4300	1e-160	-0.029	0.004	0.033
chrM	4301	4400	1e-240	-0.043	0.003	0.046
chrM	4401	4500	1e-170	-0.038	0.005	0.043
chrM	4501	4600	1e-160	-0.03	0.004	0.034
chrM	4601	4700	1e-160	-0.035	0.006	0.041
chrM	4701	4800	1e-160	-0.04	0.003	0.043
chrM	4801	4900	1e-190	-0.043	0.005	0.048
chrM	4901	5000	1e-85	-0.05	0.005	0.055
chrM	5001	5100	1e-140	-0.029	0.003	0.033
chrM	5101	5200	1e-200	-0.033	0.005	0.038
chrM	5201	5300	1e-190	-0.033	0.005	0.038
chrM	5301	5400	1e-200	-0.039	0.004	0.043
chrM	5401	5500	1e-160	-0.029	0.004	0.033
chrM	5501	5600	1e-150	-0.033	0.006	0.039
chrM	5601	5700	1e-140	-0.032	0.006	0.037
chrM	5701	5800	1e-240	-0.038	0.007	0.045
chrM	5801	5900	1e-220	-0.039	0.003	0.042
chrM	5901	6000	1e-260	-0.056	0.004	0.06
chrM	6001	6100	1e-280	-0.056	0.005	0.061
chrM	6101	6200	1e-180	-0.038	0.004	0.042
chrM	6201	6300	1e-60	-0.025	0.004	0.028
chrM	6301	6400	1e-150	-0.03	0.005	0.034
chrM	6401	6500	1e-160	-0.029	0.004	0.033
chrM	6501	6600	1e-150	-0.027	0.003	0.03
chrM	6601	6700	1e-220	-0.041	0.004	0.046
chrM	6701	6800	1e-100	-0.029	0.006	0.035
chrM	6801	6900	1e-220	-0.042	0.004	0.046
chrM	6901	7000	1e-240	-0.046	0.004	0.05
chrM	7001	7100	1e-240	-0.055	0.007	0.061
chrM	7101	7200	1e-200	-0.037	0.004	0.041
chrM	7201	7300	1e-220	-0.042	0.007	0.049
chrM	7301	7400	1e-190	-0.033	0.004	0.037
chrM	7401	7500	1e-160	-0.037	0.005	0.042
chrM	7501	7600	1e-190	-0.035	0.005	0.039
chrM	7601	7700	1e-240	-0.045	0.006	0.051
chrM	7701	7800	1e-150	-0.03	0.005	0.036
chrM	7801	7900	1e-200	-0.033	0.005	0.038
chrM	7901	8000	1e-170	-0.038	0.005	0.043
chrM	8001	8100	1e-280	-0.05	0.005	0.054
chrM	8101	8200	1e-300	-0.057	0.005	0.061
chrM	8201	8300	1e-140	-0.037	0.004	0.04
chrM	8301	8400	1e-90	-0.023	0.006	0.029
chrM	8501	8600	1e-75	-0.025	0.006	0.032
chrM	8601	8700	1e-75	-0.029	0.004	0.032
chrM	8701	8800	1e-160	-0.028	0.004	0.032
chrM	8801	8900	1e-70	-0.025	0.005	0.03
chrM	8901	9000	1e-20	-0.038	0.002	0.04
chrM	9001	9100	1e-150	-0.046	0.005	0.051
chrM	9101	9200	1e-260	-0.049	0.005	0.054
chrM	9201	9300	1e-300	-0.058	0.003	0.061
chrM	9301	9400	1e-280	-0.053	0.002	0.056
chrM	9401	9500	1e-260	-0.069	0.004	0.073
chrM	9501	9600	1e-300	-0.061	0.003	0.065
chrM	9601	9700	1e-300	-0.053	0.005	0.057
chrM	9701	9800	1e-200	-0.048	0.005	0.053
chrM	9801	9900	1e-220	-0.056	0.005	0.061
chrM	9901	10000	1e-240	-0.05	0.004	0.054
chrM	10001	10100	1e-190	-0.038	0.003	0.041
chrM	10101	10200	1e-160	-0.03	0.004	0.033
chrM	10201	10300	1e-240	-0.058	0.006	0.065
chrM	10301	10400	1e-280	-0.058	0.006	0.065
chrM	10401	10500	1e-130	-0.056	0.004	0.06
chrM	10501	10600	1e-280	-0.062	0.005	0.067
chrM	10601	10700	1e-220	-0.059	0.004	0.062
chrM	10701	10800	1e-180	-0.048	0.005	0.053
chrM	10801	10900	1e-260	-0.042	0.005	0.047
chrM	10901	11000	1e-280	-0.047	0.004	0.051
chrM	11001	11100	1e-280	-0.048	0.005	0.053
chrM	11101	11200	1e-220	-0.047	0.004	0.051
chrM	11201	11300	1e-190	-0.035	0.002	0.037
chrM	11301	11400	1e-200	-0.036	0.003	0.04
chrM	11401	11500	1e-160	-0.034	0.004	0.038
chrM	11501	11600	1e-130	-0.03	0.004	0.034
chrM	11601	11700	1e-150	-0.037	0.004	0.041
chrM	11701	11800	1e-55	-0.04	0.006	0.046
chrM	11801	11900	1e-170	-0.042	0.005	0.047
chrM	11901	12000	1e-180	-0.041	0.005	0.045
chrM	12001	12100	1e-200	-0.038	0.003	0.04
chrM	12101	12200	1e-80	-0.036	0.006	0.042
chrM	12201	12300	1e-85	-0.044	0.005	0.049
chrM	12301	12400	1e-100	-0.035	0.004	0.039
chrM	12401	12500	1e-260	-0.058	0.003	0.061
chrM	12501	12600	1e-260	-0.063	0.004	0.068
chrM	12601	12700	1e-240	-0.043	0.005	0.048
chrM	12701	12800	1e-170	-0.039	0.004	0.043
chrM	12801	12900	1e-150	-0.031	0.005	0.036
chrM	12901	13000	1e-85	-0.022	0.004	0.026
chrM	13001	13100	1e-150	-0.024	0.004	0.027
chrM	13101	13200	1e-160	-0.028	0.005	0.033
chrM	13201	13300	1e-200	-0.041	0.005	0.046
chrM	13301	13400	1e-180	-0.039	0.005	0.043
chrM	13401	13500	1e-220	-0.039	0.006	0.045
chrM	13501	13600	1e-180	-0.04	0.007	0.047
chrM	13601	13700	1e-100	-0.038	0.005	0.043
chrM	13701	13800	1e-200	-0.041	0.005	0.046
chrM	13801	13900	1e-260	-0.045	0.005	0.05
chrM	13901	14000	1e-200	-0.047	0.007	0.054
chrM	14001	14100	1e-120	-0.026	0.005	0.031
chrM	14101	14200	1e-180	-0.03	0.005	0.035
chrM	14201	14300	1e-170	-0.04	0.007	0.048
chrM	14301	14400	1e-50	-0.033	0.011	0.044
chrM	14401	14500	1e-220	-0.043	0.005	0.048
chrM	14501	14600	1e-260	-0.047	0.005	0.052
chrM	14601	14700	1e-240	-0.044	0.004	0.048
chrM	14701	14800	1e-170	-0.042	0.007	0.049
chrM	14801	14900	1e-180	-0.042	0.005	0.047
chrM	14901	15000	1e-160	-0.035	0.004	0.039
chrM	15001	15100	1e-220	-0.033	0.003	0.035
chrM	15101	15200	1e-240	-0.044	0.005	0.05
chrM	15201	15300	1e-180	-0.041	0.006	0.047
chrM	15301	15400	1e-140	-0.036	0.004	0.04
chrM	15401	15500	1e-90	-0.043	0.002	0.046
chrM	15501	15600	1e-130	-0.029	0.005	0.034
chrM	15601	15700	1e-100	-0.03	0.003	0.033
chrM	15701	15800	1e-60	-0.035	0.003	0.038
chrM	15801	15900	1e-160	-0.039	0.005	0.044
chrM	15901	16000	1e-200	-0.037	0.005	0.042
chrM	16001	16100	1e-280	-0.053	0.006	0.06
chrM	16101	16200	1e-260	-0.055	0.006	0.06
chrM	16201	16300	1e-240	-0.043	0.006	0.049
chrM	16301	16400	1e-220	-0.041	0.003	0.044
chrM	16401	16500	1e-300	-0.067	0.005	0.072
chrM	16501	16600	1e-200	-0.045	0.004	0.049
chrM	16601	16700	1e-80	-0.042	0.003	0.045
chrM	16701	16800	1e-200	-0.034	0.003	0.037
chrM	16801	16900	1e-140	-0.039	0.006	0.045
chrM	16901	17000	1e-140	-0.045	0.005	0.05
chrM	17001	17100	1e-280	-0.046	0.004	0.05
chrM	17101	17200	1e-260	-0.047	0.004	0.051
chrM	17201	17300	1e-240	-0.049	0.002	0.051
chrM	17301	17400	1e-260	-0.049	0.003	0.052
chrM	17401	17500	1e-240	-0.039	0.006	0.046
chrM	17501	17600	1e-220	-0.041	0.003	0.045
chrM	17601	17700	1e-260	-0.057	0.005	0.061
chrM	17701	17800	1e-170	-0.054	0.008	0.062
chrM	17801	17900	1e-70	-0.023	0.004	0.027
chrM	17901	18000	1e-140	-0.031	0.006	0.037
chrM	18001	18100	1e-140	-0.037	0.007	0.044
chrM	18101	18200	1e-190	-0.039	0.004	0.043
chrM	18301	18400	1e-100	-0.024	0.005	0.03
chrM	18401	18500	1e-150	-0.037	0.007	0.043
chrM	18501	18600	1e-100	-0.03	0.003	0.032
chrM	18601	18700	1e-140	-0.031	0.006	0.036
chrM	18701	18800	1e-80	-0.025	0.004	0.03
chrM	18801	18900	1e-85	-0.037	0.004	0.042
chrM	18901	19000	1e-95	-0.048	0.004	0.052
chrM	19001	19100	1e-160	-0.042	0.004	0.046
chrM	19101	19200	1e-170	-0.028	0.004	0.032
chrM	19201	19300	1e-140	-0.025	0.004	0.029
chrM	19301	19400	1e-170	-0.047	0.005	0.053
chrM	19401	19500	1e-110	-0.032	0.008	0.04
chrM	19501	19600	1e-160	-0.024	0.004	0.028
chrM	19601	19700	1e-140	-0.026	0.004	0.03
chrM	19701	19800	1e-140	-0.032	0.004	0.037
chrM	19801	19900	1e-120	-0.023	0.004	0.027
chrM	19901	20000	1e-75	-0.022	0.006	0.028
chrM	20001	20100	1e-95	-0.025	0.006	0.03
chrM	20101	20200	1e-120	-0.027	0.005	0.032
chrM	20201	20300	1e-85	-0.023	0.004	0.027
chrM	20301	20400	5e-07	-0.024	0.003	0.028
chrM	20401	20500	1e-22	-0.025	0.009	0.034
chrM	20501	20600	1e-130	-0.026	0.005	0.031
chrM	20601	20700	1e-140	-0.026	0.004	0.03
chrM	20701	20800	1e-170	-0.039	0.003	0.042
chrM	20801	20900	1e-16	-0.04	0.004	0.045
chrM	20901	21000	1e-24	-0.029	0.004	0.033
chrM	21001	21100	1e-130	-0.027	0.003	0.029
chrM	21101	21200	1e-200	-0.039	0.005	0.044
chrM	21201	21300	1e-300	-0.051	0.003	0.054
chrM	21301	21400	1e-240	-0.054	0.004	0.058
chrM	21401	21500	1e-180	-0.046	0.005	0.051
chrM	21501	21600	1e-70	-0.045	0.004	0.05
chrM	21601	21700	1e-44	-0.041	0.006	0.047
chrM	21701	21800	1e-170	-0.038	0.006	0.044
chrM	21801	21900	1e-100	-0.028	0.004	0.032
chrM	21901	22000	1e-120	-0.033	0.004	0.037
chrM	22001	22100	1e-260	-0.05	0.004	0.054
chrM	22101	22200	1e-280	-0.055	0.003	0.058
chrM	22201	22300	1e-180	-0.043	0.005	0.048
chrM	22301	22400	1e-220	-0.052	0.005	0.057
chrM	22401	22500	1e-85	-0.061	0.004	0.066
chrM	22501	22600	1e-100	-0.043	0.005	0.047
chrM	22601	22700	1e-16	-0.035	0.004	0.039
chrM	22701	22800	1e-140	-0.047	0.005	0.052
chrM	22801	22900	1e-24	-0.033	0.01	0.043
chrM	22901	23000	1e-100	-0.025	0.005	0.03
chrM	23001	23100	1e-120	-0.024	0.004	0.028
chrM	23101	23200	1e-110	-0.022	0.005	0.027
chrM	23201	23300	1e-160	-0.026	0.003	0.029
chrM	23301	23400	1e-140	-0.031	0.003	0.034
chrM	23401	23500	1e-150	-0.034	0.004	0.038
chrM	23501	23600	1e-160	-0.035	0.007	0.042
chrM	23601	23700	1e-140	-0.035	0.007	0.042
chrM	23701	23800	1e-200	-0.039	0.002	0.041
chrM	23801	23900	1e-200	-0.045	0.002	0.048
chrM	23901	24000	1e-150	-0.042	0.004	0.046
chrM	24001	24100	1e-150	-0.037	0.004	0.041
chrM	24101	24200	1e-150	-0.03	0.006	0.036
chrM	24201	24300	1e-100	-0.026	0.005	0.03
chrM	24301	24400	1e-220	-0.037	0.005	0.042
chrM	24401	24500	1e-130	-0.035	0.004	0.038
chrM	24501	24600	1e-260	-0.053	0.007	0.059
chrM	24601	24700	1e-90	-0.022	0.005	0.027
chrM	24701	24800	1e-110	-0.026	0.004	0.03
chrM	24801	24900	1e-200	-0.03	0.003	0.033
chrM	24901	25000	1e-130	-0.034	0.005	0.039
chrM	25001	25100	1e-160	-0.037	0.003	0.041
chrM	25101	25200	1e-130	-0.032	0.013	0.045
chrM	25201	25300	1e-130	-0.028	0.004	0.032
chrM	25301	25400	1e-110	-0.033	0.006	0.039
chrM	25401	25500	1e-70	-0.027	0.006	0.034
chrM	25501	25600	1e-70	-0.03	0.007	0.037
chrM	25601	25700	1e-85	-0.03	0.004	0.034
chrM	25701	25800	1e-140	-0.023	0.003	0.026
chrM	25801	25900	1e-110	-0.034	0.009	0.043
chrM	25901	26000	1e-85	-0.022	0.004	0.026
chrM	26101	26200	1e-130	-0.023	0.003	0.027
chrM	26201	26300	1e-170	-0.04	0.006	0.045
chrM	26301	26400	1e-180	-0.036	0.003	0.039
chrM	26401	26500	1e-200	-0.047	0.004	0.051
chrM	26501	26600	1e-160	-0.044	0.004	0.048
chrM	26601	26700	1e-120	-0.028	0.003	0.031
chrM	26701	26800	1e-95	-0.03	0.004	0.034
chrM	26801	26900	1e-200	-0.046	0.004	0.05
chrM	26901	27000	1e-120	-0.032	0.003	0.035
chrM	27001	27100	1e-140	-0.038	0.006	0.044
chrM	27101	27200	1e-170	-0.032	0.004	0.036
chrM	27201	27300	1e-100	-0.037	0.004	0.041
chrM	27301	27400	1e-130	-0.041	0.002	0.044
chrM	27401	27500	1e-140	-0.038	0.003	0.041
chrM	27501	27600	1e-65	-0.038	0.004	0.042
chrM	27601	27700	1e-220	-0.046	0.006	0.051
chrM	27701	27800	1e-120	-0.032	0.007	0.039
chrM	27801	27900	1e-70	-0.021	0.003	0.024
chrM	27901	28000	1e-150	-0.04	0.005	0.045
chrM	28001	28100	1e-240	-0.051	0.004	0.055
chrM	28101	28200	1e-170	-0.037	0.003	0.04
chrM	28201	28300	1e-100	-0.033	0.004	0.038
chrM	28301	28400	1e-260	-0.046	0.004	0.049
chrM	28401	28500	1e-170	-0.038	0.003	0.041
chrM	28501	28600	1e-200	-0.044	0.004	0.048
chrM	28601	28700	1e-190	-0.05	0.003	0.052
chrM	28701	28800	1e-90	-0.036	0.004	0.04
chrM	28801	28900	1e-95	-0.025	0.005	0.03
chrM	28901	29000	1e-120	-0.032	0.007	0.039
chrM	29001	29100	1e-130	-0.039	0.006	0.044
chrM	29101	29200	1e-240	-0.054	0.005	0.059
chrM	29201	29300	1e-220	-0.041	0.005	0.046
chrM	29301	29400	1e-220	-0.042	0.004	0.047
chrM	29401	29500	1e-300	-0.057	0.005	0.062
chrM	29501	29600	1e-150	-0.039	0.006	0.045
chrM	29601	29700	1e-100	-0.03	0.006	0.036
chrM	29701	29800	1e-240	-0.052	0.006	0.057
chrM	29801	29900	1e-170	-0.043	0.005	0.048
chrM	29901	30000	1e-200	-0.048	0.005	0.053
chrM	30001	30100	1e-190	-0.043	0.006	0.05
chrM	30101	30200	1e-260	-0.041	0.003	0.044
chrM	30201	30300	1e-220	-0.037	0.003	0.04
chrM	30301	30400	1e-130	-0.034	0.005	0.039
chrM	30401	30500	1e-100	-0.027	0.003	0.03
chrM	30501	30600	1e-110	-0.024	0.003	0.028
chrM	30601	30700	1e-120	-0.028	0.003	0.031
chrM	30801	30900	1e-130	-0.028	0.002	0.03
chrM	30901	31000	1e-90	-0.022	0.005	0.028
chrM	31201	31300	1e-70	-0.023	0.005	0.028
chrM	31301	31400	1e-150	-0.028	0.003	0.031
chrM	31401	31500	1e-160	-0.043	0.009	0.052
chrM	31501	31600	1e-160	-0.06	0.005	0.065
chrM	31601	31700	1e-170	-0.045	0.003	0.048
chrM	31701	31800	1e-140	-0.037	0.003	0.04
chrM	31801	31900	1e-170	-0.039	0.005	0.044
chrM	31901	32000	1e-170	-0.039	0.005	0.044
chrM	32001	32100	1e-170	-0.036	0.004	0.04
chrM	32101	32200	1e-180	-0.035	0.004	0.038
chrM	32201	32300	1e-200	-0.046	0.005	0.051
chrM	32301	32400	1e-240	-0.056	0.006	0.062
chrM	32401	32500	1e-220	-0.045	0.008	0.052
chrM	32501	32600	1e-220	-0.048	0.004	0.052
chrM	32601	32700	1e-220	-0.053	0.006	0.059
chrM	32701	32800	1e-180	-0.036	0.005	0.041
chrM	32801	32900	1e-130	-0.029	0.004	0.033
chrM	32901	33000	1e-170	-0.034	0.003	0.037
chrM	33001	33100	1e-130	-0.037	0.013	0.049
chrM	33101	33200	1e-240	-0.041	0.006	0.047
chrM	33201	33300	1e-170	-0.04	0.005	0.045
chrM	33301	33400	1e-160	-0.041	0.006	0.047
chrM	33401	33500	1e-38	-0.03	0.01	0.04
chrM	33501	33600	1e-110	-0.027	0.005	0.032
chrM	33601	33700	1e-130	-0.025	0.005	0.03
chrM	33701	33800	1e-130	-0.023	0.004	0.026
chrM	33801	33900	1e-130	-0.023	0.004	0.027
chrM	33901	34000	1e-95	-0.02	0.005	0.025
chrM	34001	34100	1e-170	-0.041	0.004	0.045
chrM	34101	34200	1e-280	-0.051	0.006	0.058
chrM	34201	34300	1e-200	-0.059	0.006	0.065
chrM	34301	34400	1e-240	-0.051	0.005	0.056
chrM	34401	34500	1e-170	-0.043	0.006	0.05
chrM	34501	34600	1e-190	-0.055	0.005	0.059
chrM	34601	34700	1e-100	-0.029	0.006	0.035
chrM	34801	34900	1e-130	-0.027	0.003	0.03
chrM	34901	35000	1e-120	-0.021	0.005	0.026
chrM	35001	35100	1e-190	-0.036	0.006	0.042
chrM	35101	35200	1e-220	-0.041	0.004	0.045
chrM	35201	35300	1e-55	-0.029	0.003	0.032
chrM	35301	35400	1e-110	-0.033	0.006	0.039
chrM	35401	35500	1e-120	-0.027	0.006	0.033
chrM	35501	35600	1e-140	-0.037	0.007	0.044
chrM	35601	35700	1e-160	-0.028	0.007	0.035
chrM	35701	35800	1e-95	-0.031	0.005	0.036
chrM	35801	35900	1e-18	-0.022	0.006	0.028
chrM	35901	36000	1e-110	-0.033	0.006	0.039
chrM	36001	36100	1e-130	-0.028	0.006	0.033
chrM	36101	36200	1e-50	-0.029	0.005	0.034
chrM	36201	36300	1e-100	-0.028	0.004	0.032
chrM	36301	36400	1e-170	-0.031	0.005	0.036
chrM	36401	36500	1e-130	-0.043	0.01	0.053
chrM	36501	36600	1e-100	-0.048	0.004	0.052
chrM	36601	36700	1e-140	-0.041	0.004	0.045
chrM	36701	36800	1e-160	-0.033	0.006	0.039
chrM	36801	36900	1e-200	-0.034	0.004	0.038
chrM	36901	37000	1e-110	-0.026	0.007	0.033
chrM	37001	37100	1e-95	-0.022	0.005	0.026
chrM	37101	37200	1e-110	-0.026	0.005	0.031
chrM	37201	37300	1e-140	-0.031	0.005	0.036
chrM	37301	37400	1e-110	-0.029	0.006	0.035
chrM	37401	37500	1e-180	-0.041	0.006	0.046
chrM	37501	37600	1e-65	-0.039	0.005	0.044
chrM	37601	37700	1e-160	-0.032	0.004	0.037
chrM	37701	37800	1e-130	-0.024	0.004	0.029
chrM	37801	37900	1e-170	-0.036	0.008	0.044
chrM	37901	38000	1e-180	-0.049	0.006	0.055
chrM	38001	38100	1e-130	-0.032	0.004	0.035
chrM	38101	38200	1e-95	-0.023	0.004	0.027
chrM	38201	38300	1e-100	-0.026	0.006	0.032
chrM	38301	38400	1e-180	-0.034	0.005	0.039
chrM	38401	38500	1e-120	-0.039	0.005	0.044
chrM	38501	38600	1e-160	-0.029	0.004	0.033
chrM	38601	38700	1e-200	-0.043	0.005	0.048
chrM	38701	38800	1e-130	-0.037	0.005	0.043
chrM	38801	38900	1e-110	-0.028	0.006	0.034
chrM	38901	39000	1e-150	-0.037	0.007	0.044
chrM	39001	39100	1e-90	-0.021	0.005	0.026
chrM	39101	39200	1e-200	-0.036	0.005	0.041
chrM	39201	39300	1e-200	-0.04	0.006	0.046
chrM	39301	39400	1e-170	-0.038	0.007	0.044
chrM	39401	39500	1e-160	-0.042	0.006	0.048
chrM	39501	39600	1e-150	-0.03	0.005	0.035
chrM	39601	39700	1e-180	-0.029	0.004	0.033
chrM	39701	39800	1e-170	-0.04	0.007	0.047
chrM	39801	39900	1e-240	-0.045	0.005	0.05
chrM	39901	40000	1e-190	-0.053	0.003	0.056
chrM	40001	40100	1e-200	-0.051	0.006	0.056
chrM	40101	40200	1e-240	-0.052	0.003	0.054
chrM	40201	40300	1e-300	-0.068	0.005	0.074
chrM	40301	40400	1e-280	-0.063	0.008	0.072
chrM	40401	40500	1e-180	-0.047	0.008	0.055
chrM	40501	40600	1e-120	-0.027	0.004	0.031
chrM	40601	40700	1e-220	-0.037	0.004	0.041
chrM	40701	40800	1e-150	-0.03	0.005	0.035
chrM	40801	40900	1e-160	-0.031	0.004	0.034
chrM	40901	41000	1e-140	-0.034	0.005	0.039
chrM	41001	41100	1e-110	-0.03	0.005	0.035
chrM	41101	41200	1e-170	-0.029	0.004	0.033
chrM	41201	41300	1e-240	-0.057	0.007	0.064
chrM	41301	41400	1e-170	-0.048	0.007	0.055
chrM	41401	41500	1e-200	-0.038	0.005	0.043
chrM	41501	41600	1e-300	-0.046	0.004	0.051
chrM	41601	41700	1e-260	-0.048	0.004	0.052
chrM	41701	41800	1e-60	-0.035	0.002	0.037
chrM	41801	41900	1e-180	-0.038	0.004	0.042
chrM	41901	42000	1e-220	-0.054	0.005	0.058
chrM	42001	42100	1e-130	-0.036	0.006	0.042
chrM	42101	42200	1e-130	-0.037	0.01	0.047
chrM	42201	42300	1e-170	-0.04	0.007	0.047
chrM	42301	42400	1e-150	-0.03	0.004	0.034
chrM	42401	42500	1e-140	-0.038	0.004	0.042
chrM	42501	42600	1e-150	-0.045	0.008	0.053
chrM	42601	42700	1e-95	-0.038	0.012	0.049
chrM	42701	42800	1e-200	-0.049	0.011	0.059
chrM	42801	42900	1e-100	-0.03	0.006	0.036
chrM	42901	43000	1e-160	-0.033	0.004	0.037
chrM	43001	43100	1e-180	-0.042	0.004	0.046
chrM	43101	43200	1e-200	-0.041	0.005	0.045
chrM	43201	43300	1e-200	-0.034	0.003	0.037
chrM	43301	43400	1e-220	-0.042	0.005	0.047
chrM	43401	43500	1e-190	-0.047	0.008	0.054
chrM	43501	43600	1e-140	-0.036	0.004	0.04
chrM	43601	43700	1e-200	-0.051	0.005	0.057
chrM	43701	43800	1e-200	-0.042	0.004	0.045
chrM	43801	43900	1e-130	-0.035	0.005	0.04
chrM	43901	44000	1e-240	-0.046	0.004	0.05
chrM	44001	44100	1e-120	-0.028	0.006	0.035
chrM	44201	44300	1e-60	-0.025	0.005	0.03
chrM	44301	44400	1e-22	-0.046	0.006	0.052
chrM	44401	44500	1e-160	-0.051	0.006	0.057
chrM	44501	44600	1e-140	-0.041	0.005	0.046
chrM	44601	44700	1e-130	-0.035	0.004	0.039
chrM	44701	44800	1e-170	-0.043	0.006	0.049
chrM	44801	44900	1e-110	-0.032	0.004	0.036
chrM	44901	45000	1e-150	-0.031	0.005	0.036
chrM	45001	45100	1e-100	-0.032	0.009	0.041
chrM	45101	45200	1e-190	-0.046	0.007	0.054
chrM	45201	45300	1e-120	-0.051	0.003	0.054
chrM	45301	45400	1e-140	-0.035	0.005	0.04
chrM	45401	45500	1e-110	-0.029	0.005	0.034
chrM	45501	45600	1e-130	-0.037	0.006	0.043
chrM	45601	45700	1e-110	-0.032	0.009	0.041
chrM	45701	45800	1e-85	-0.022	0.003	0.025
chrM	45801	45900	1e-65	-0.032	0.005	0.037
chrM	45901	46000	1e-200	-0.046	0.005	0.05
chrM	46001	46100	1e-80	-0.033	0.004	0.037
chrM	46101	46200	1e-110	-0.031	0.005	0.037
chrM	46201	46300	1e-150	-0.031	0.005	0.037
chrM	46301	46400	1e-75	-0.024	0.005	0.029
chrM	46401	46500	1e-110	-0.035	0.008	0.042
chrM	46501	46600	1e-100	-0.039	0.006	0.044
chrM	46601	46700	1e-80	-0.04	0.005	0.044
chrM	46701	46800	1e-300	-0.063	0.005	0.068
chrM	46801	46900	1e-190	-0.051	0.006	0.057
chrM	46901	47000	1e-100	-0.038	0.003	0.042
chrM	47001	47100	1e-120	-0.031	0.004	0.035
chrM	47101	47200	1e-120	-0.034	0.006	0.04
chrM	47201	47300	1e-110	-0.035	0.005	0.041
chrM	47301	47400	1e-130	-0.033	0.004	0.037
chrM	47401	47500	1e-130	-0.028	0.005	0.034
chrM	47501	47600	1e-110	-0.03	0.006	0.037
chrM	47601	47700	1e-90	-0.035	0.003	0.038
chrM	47701	47800	1e-48	-0.043	0.005	0.048
chrM	47801	47900	1e-100	-0.033	0.005	0.038
chrM	47901	48000	1e-80	-0.04	0.006	0.046
chrM	48001	48100	1e-44	-0.05	0.01	0.059
chrM	48101	48200	1e-140	-0.034	0.005	0.038
chrM	48201	48300	1e-130	-0.034	0.006	0.04
chrM	48301	48400	1e-130	-0.05	0.006	0.056
chrM	48401	48500	1e-260	-0.052	0.004	0.056
chrM	48501	48600	1e-140	-0.051	0.005	0.056
chrM	48601	48700	1e-180	-0.058	0.007	0.065
chrM	48701	48800	1e-200	-0.038	0.004	0.043
chrM	48801	48900	1e-130	-0.027	0.004	0.031
chrM	48901	49000	1e-110	-0.035	0.004	0.039
chrM	49001	49100	1e-85	-0.031	0.004	0.035
chrM	49101	49200	1e-120	-0.038	0.004	0.042
chrM	49201	49300	1e-110	-0.042	0.005	0.047
chrM	49301	49400	1e-160	-0.044	0.003	0.047
chrM	49401	49500	1e-85	-0.026	0.007	0.033
chrM	49501	49600	1e-90	-0.029	0.004	0.032
chrM	49601	49700	1e-70	-0.025	0.006	0.031
chrM	49701	49800	1e-28	-0.024	0.003	0.026
chrM	49801	49900	1e-95	-0.032	0.004	0.036
chrM	49901	50000	1e-110	-0.03	0.006	0.036
chrM	50001	50100	1e-150	-0.029	0.003	0.032
chrM	50101	50200	1e-90	-0.03	0.006	0.036
chrM	50201	50300	1e-180	-0.045	0.004	0.049
chrM	50301	50400	1e-170	-0.038	0.005	0.043
chrM	50401	50500	1e-130	-0.032	0.006	0.038
chrM	50501	50600	1e-100	-0.034	0.008	0.042
chrM	50601	50700	1e-160	-0.039	0.006	0.045
chrM	50701	50800	1e-200	-0.044	0.004	0.049
chrM	50801	50900	1e-80	-0.032	0.015	0.047
chrM	50901	51000	1e-200	-0.041	0.004	0.045
chrM	51001	51100	1e-220	-0.049	0.002	0.051
chrM	51101	51200	1e-140	-0.041	0.003	0.044
chrM	51201	51300	1e-200	-0.056	0.006	0.062
chrM	51301	51400	1e-170	-0.043	0.004	0.047
chrM	51401	51500	1e-75	-0.027	0.003	0.03
chrM	51501	51600	1e-120	-0.036	0.004	0.04
chrM	51601	51700	1e-200	-0.044	0.004	0.048
chrM	51701	51800	1e-120	-0.033	0.004	0.036
chrM	51801	51900	1e-160	-0.039	0.003	0.042
chrM	51901	52000	1e-200	-0.049	0.002	0.051
chrM	52001	52100	1e-180	-0.055	0.005	0.06
chrM	52101	52200	1e-65	-0.082	0.006	0.088
chrM	52201	52300	1e-220	-0.082	0.005	0.088
chrM	52301	52400	1e-260	-0.072	0.004	0.077
chrM	52401	52500	1e-170	-0.051	0.003	0.053
chrM	52501	52600	1e-140	-0.055	0.003	0.058
chrM	52601	52700	1e-140	-0.047	0.004	0.051
chrM	52701	52800	1e-140	-0.045	0.002	0.047
chrM	52801	52900	1e-120	-0.053	0.003	0.056
chrM	52901	53000	1e-190	-0.055	0.003	0.058
chrM	53001	53100	1e-200	-0.045	0.003	0.048
chrM	53101	53200	1e-160	-0.057	0.003	0.06
chrM	53201	53300	1e-90	-0.03	0.003	0.033
chrM	53301	53400	1e-100	-0.029	0.005	0.034
chrM	53401	53500	1e-120	-0.03	0.004	0.034
chrM	53501	53600	1e-75	-0.029	0.004	0.033
chrM	53601	53700	1e-150	-0.045	0.005	0.051
chrM	53701	53800	1e-180	-0.044	0.003	0.047
chrM	53801	53900	1e-120	-0.061	0.004	0.065
chrM	53901	54000	1e-130	-0.044	0.003	0.047
chrM	54001	54100	1e-120	-0.047	0.003	0.05
chrM	54101	54200	1e-170	-0.051	0.004	0.055
chrM	54201	54300	1e-110	-0.049	0.005	0.054
chrM	54301	54400	1e-130	-0.041	0.005	0.046
chrM	54401	54500	1e-180	-0.053	0.005	0.058
chrM	54501	54600	1e-150	-0.043	0.005	0.049
chrM	54601	54700	1e-60	-0.033	0.008	0.041
chrM	54701	54800	1e-130	-0.025	0.002	0.027
chrM	54801	54900	1e-120	-0.035	0.002	0.037
chrM	54901	55000	1e-110	-0.037	0.004	0.041
chrM	55001	55100	1e-150	-0.051	0.003	0.054
chrM	55101	55200	1e-110	-0.043	0.006	0.049
chrM	55201	55300	1e-180	-0.055	0.006	0.061
chrM	55301	55400	1e-130	-0.057	0.006	0.063
chrM	55401	55500	1e-150	-0.042	0.004	0.047
chrM	55501	55600	1e-160	-0.035	0.003	0.038
chrM	55601	55700	1e-70	-0.026	0.005	0.03
chrM	55701	55800	1e-140	-0.048	0.006	0.055
chrM	55801	55900	1e-100	-0.038	0.005	0.043
chrM	55901	56000	1e-110	-0.042	0.006	0.048
chrM	56001	56100	1e-260	-0.069	0.005	0.074
chrM	56101	56200	1e-220	-0.064	0.005	0.069
chrM	56201	56300	1e-95	-0.032	0.005	0.038
chrM	56301	56400	1e-70	-0.031	0.005	0.036
chrM	56401	56500	1e-100	-0.03	0.004	0.034
chrM	56501	56600	1e-140	-0.033	0.004	0.036
chrM	56601	56700	1e-75	-0.029	0.004	0.033
chrM	56701	56800	1e-65	-0.022	0.003	0.025
chrM	56801	56900	1e-65	-0.033	0.002	0.035
chrM	56901	57000	1e-130	-0.032	0.003	0.035
chrM	57001	57100	1e-100	-0.028	0.004	0.032
chrM	57101	57200	1e-150	-0.032	0.005	0.037
chrM	57201	57300	1e-110	-0.031	0.004	0.036
chrM	57301	57400	1e-95	-0.028	0.005	0.033
chrM	57401	57500	1e-110	-0.032	0.006	0.039
chrM	57501	57600	1e-100	-0.033	0.004	0.036
chrM	57601	57700	1e-160	-0.048	0.004	0.052
chrM	57701	57800	1e-120	-0.035	0.005	0.04
chrM	57801	57900	1e-140	-0.036	0.004	0.041
chrM	57901	58000	1e-120	-0.045	0.005	0.051
chrM	58001	58100	1e-170	-0.038	0.004	0.042
chrM	58101	58200	1e-90	-0.039	0.004	0.043
chrM	58201	58300	1e-95	-0.026	0.003	0.029
chrM	58301	58400	1e-90	-0.032	0.004	0.036
chrM	58401	58500	1e-110	-0.029	0.004	0.033
chrM	58501	58600	1e-90	-0.035	0.003	0.037
chrM	58601	58700	1e-170	-0.039	0.005	0.043
chrM	58701	58800	1e-140	-0.038	0.002	0.04
chrM	58801	58900	1e-170	-0.039	0.004	0.043
chrM	58901	59000	1e-150	-0.034	0.003	0.036
chrM	59001	59100	1e-110	-0.033	0.004	0.038
chrM	59101	59200	1e-130	-0.031	0.004	0.035
chrM	59201	59300	1e-100	-0.036	0.007	0.043
chrM	59301	59400	1e-140	-0.041	0.004	0.045
chrM	59401	59500	1e-120	-0.041	0.005	0.047
chrM	59501	59600	1e-180	-0.04	0.005	0.045
chrM	59601	59700	1e-140	-0.031	0.004	0.035
chrM	59701	59800	1e-140	-0.037	0.004	0.041
chrM	59801	59900	1e-150	-0.038	0.002	0.04
chrM	59901	60000	1e-130	-0.036	0.004	0.039
chrM	60001	60100	1e-130	-0.036	0.003	0.039
chrM	60101	60200	1e-60	-0.021	0.006	0.027
chrM	60201	60300	1e-55	-0.02	0.004	0.024
chrM	60301	60400	1e-95	-0.029	0.004	0.033
chrM	60401	60500	1e-190	-0.039	0.003	0.042
chrM	60501	60600	1e-190	-0.042	0.004	0.046
chrM	60601	60700	1e-170	-0.033	0.003	0.036
chrM	60701	60800	1e-140	-0.03	0.005	0.035
chrM	60801	60900	1e-120	-0.029	0.004	0.033
chrM	60901	61000	1e-100	-0.023	0.004	0.026
chrM	61001	61100	1e-110	-0.027	0.003	0.03
chrM	61101	61200	1e-120	-0.029	0.004	0.033
chrM	61201	61300	1e-38	-0.022	0.005	0.027
chrM	61301	61400	1e-100	-0.03	0.002	0.031
chrM	61401	61500	1e-70	-0.024	0.006	0.03
chrM	61501	61600	1e-100	-0.025	0.004	0.029
chrM	62101	62200	1e-85	-0.028	0.004	0.032
chrM	62201	62300	1e-75	-0.023	0.004	0.028
chrM	62301	62400	1e-140	-0.029	0.003	0.031
chrM	62401	62500	1e-140	-0.047	0.005	0.052
chrM	62501	62600	1e-190	-0.039	0.005	0.044
chrM	62601	62700	1e-100	-0.032	0.005	0.037
chrM	62701	62800	1e-120	-0.031	0.004	0.035
chrM	62801	62900	1e-110	-0.028	0.002	0.03
chrM	62901	63000	1e-100	-0.028	0.006	0.033
chrM	63101	63200	1e-65	-0.024	0.003	0.027
chrM	63201	63300	1e-95	-0.021	0.004	0.026
chrM	63301	63400	1e-80	-0.027	0.006	0.033
chrM	63401	63500	1e-44	-0.028	0.005	0.032
chrM	63501	63600	1e-75	-0.025	0.006	0.031
chrM	63601	63700	1e-55	-0.021	0.006	0.027
chrM	63701	63800	1e-80	-0.03	0.008	0.037
chrM	63801	63900	1e-100	-0.037	0.002	0.039
chrM	63901	64000	1e-120	-0.036	0.006	0.042
chrM	64001	64100	1e-140	-0.041	0.007	0.047
chrM	64101	64200	1e-85	-0.04	0.003	0.044
chrM	64201	64300	1e-48	-0.021	0.006	0.027
chrM	64301	64400	1e-110	-0.027	0.003	0.03
chrM	64401	64500	1e-180	-0.037	0.002	0.04
chrM	64501	64600	1e-100	-0.031	0.004	0.035
chrM	64601	64700	1e-70	-0.03	0.006	0.036
chrM	64701	64800	1e-95	-0.034	0.004	0.038
chrM	64801	64900	1e-100	-0.031	0.006	0.037
chrM	64901	65000	1e-80	-0.029	0.004	0.033
chrM	65001	65100	1e-110	-0.035	0.005	0.04
chrM	65101	65200	1e-110	-0.039	0.004	0.043
chrM	65201	65300	1e-36	-0.038	0.007	0.045
chrM	65301	65400	1e-44	-0.024	0.004	0.028
chrM	65401	65500	1e-70	-0.026	0.006	0.033
chrM	65501	65600	1e-75	-0.041	0.003	0.044
chrM	65601	65700	1e-160	-0.043	0.005	0.048
chrM	65701	65800	1e-150	-0.05	0.002	0.053
chrM	65801	65900	1e-100	-0.036	0.004	0.041
chrM	65901	66000	1e-100	-0.037	0.004	0.041
chrM	66001	66100	1e-130	-0.045	0.005	0.05
chrM	66101	66200	1e-90	-0.029	0.005	0.034
chrM	66201	66300	1e-55	-0.022	0.004	0.026
chrM	66301	66400	1e-90	-0.039	0.007	0.045
chrM	66501	66600	1e-65	-0.023	0.005	0.028
chrM	66601	66700	1e-100	-0.044	0.005	0.049
chrM	66701	66800	1e-190	-0.05	0.004	0.054
chrM	66801	66900	1e-90	-0.033	0.005	0.038
chrM	66901	67000	1e-85	-0.032	0.006	0.037
chrM	67001	67100	1e-150	-0.04	0.003	0.044
chrM	67101	67200	1e-180	-0.045	0.003	0.048
chrM	67201	67300	1e-200	-0.045	0.002	0.047
chrM	67301	67400	1e-170	-0.043	0.004	0.047
chrM	67401	67500	1e-90	-0.03	0.005	0.034
chrM	67501	67600	1e-80	-0.024	0.006	0.03
chrM	67601	67700	1e-65	-0.021	0.006	0.027
chrM	67701	67800	1e-80	-0.024	0.006	0.029
chrM	67801	67900	1e-85	-0.028	0.006	0.034
chrM	67901	68000	1e-60	-0.028	0.007	0.035
chrM	68001	68100	1e-100	-0.033	0.006	0.039
chrM	68101	68200	1e-180	-0.035	0.002	0.037
chrM	68201	68300	1e-150	-0.04	0.005	0.045
chrM	68301	68400	1e-120	-0.042	0.004	0.047
chrM	68401	68500	1e-70	-0.054	0.007	0.061
chrM	68501	68600	1e-100	-0.041	0.004	0.045
chrM	68701	68800	1e-100	-0.034	0.006	0.04
chrM	68801	68900	1e-130	-0.036	0.004	0.04
chrM	68901	69000	1e-170	-0.037	0.004	0.041
chrM	69001	69100	1e-100	-0.04	0.006	0.046
chrM	69101	69200	1e-190	-0.056	0.005	0.061
chrM	69201	69300	1e-200	-0.058	0.007	0.064
chrM	69301	69400	1e-120	-0.04	0.007	0.047
chrM	69401	69500	1e-120	-0.043	0.005	0.048
chrM	69501	69600	1e-180	-0.053	0.007	0.06
chrM	69601	69700	1e-90	-0.043	0.004	0.046
chrM	69701	69800	1e-19	-0.058	0.007	0.065
chrM	69801	69900	1e-30	-0.032	0.008	0.039
chrM	69901	70000	1e-120	-0.038	0.004	0.042
chrM	70001	70100	1e-120	-0.044	0.004	0.048
chrM	70101	70200	1e-130	-0.043	0.006	0.049
chrM	70201	70300	1e-100	-0.026	0.004	0.029
chrM	70301	70400	1e-120	-0.045	0.004	0.049
chrM	70401	70500	1e-55	-0.049	0.003	0.052
chrM	70501	70600	1e-95	-0.038	0.005	0.043
chrM	70601	70700	1e-110	-0.036	0.003	0.039
chrM	70701	70800	1e-100	-0.034	0.006	0.04
chrM	70801	70900	1e-140	-0.041	0.004	0.045
chrM	70901	71000	1e-130	-0.036	0.004	0.04
chrM	71001	71100	1e-95	-0.042	0.003	0.046
chrM	71101	71200	1e-130	-0.038	0.005	0.042
chrM	71201	71300	1e-95	-0.028	0.005	0.032
chrM	71301	71400	1e-140	-0.028	0.002	0.03
chrM	71401	71500	1e-80	-0.026	0.006	0.031
chrM	71501	71600	1e-50	-0.025	0.007	0.032
chrM	71601	71700	1e-170	-0.046	0.005	0.051
chrM	71701	71800	1e-190	-0.048	0.002	0.05
chrM	71801	71900	1e-90	-0.034	0.002	0.037
chrM	71901	72000	1e-170	-0.059	0.005	0.065
chrM	72001	72100	1e-170	-0.051	0.004	0.055
chrM	72101	72200	1e-160	-0.045	0.004	0.049
chrM	72201	72300	1e-100	-0.045	0.004	0.048
chrM	72301	72400	1e-160	-0.033	0.004	0.037
chrM	72401	72500	1e-60	-0.024	0.004	0.028
chrM	72501	72600	1e-130	-0.026	0.002	0.028
chrM	72601	72700	1e-130	-0.034	0.003	0.037
chrM	72701	72800	1e-120	-0.045	0.003	0.048
chrM	72801	72900	1e-90	-0.039	0.006	0.044
chrM	72901	73000	1e-120	-0.038	0.003	0.041
chrM	73001	73100	1e-85	-0.032	0.006	0.038
chrM	73101	73200	1e-70	-0.026	0.003	0.029
chrM	73201	73300	1e-40	-0.029	0.003	0.032
chrM	73301	73400	1e-85	-0.026	0.002	0.028
chrM	73401	73500	1e-100	-0.027	0.004	0.031
chrM	73501	73600	1e-160	-0.034	0.003	0.037
chrM	73601	73700	1e-170	-0.037	0.003	0.041
chrM	73701	73800	1e-85	-0.033	0.004	0.037
chrM	73801	73900	1e-34	-0.034	0.005	0.039
chrM	73901	74000	1e-100	-0.031	0.005	0.037
chrM	74001	74100	1e-95	-0.029	0.005	0.034
chrM	74101	74200	1e-120	-0.029	0.003	0.032
chrM	74201	74300	1e-170	-0.041	0.005	0.046
chrM	74301	74400	1e-180	-0.043	0.004	0.047
chrM	74401	74500	1e-100	-0.027	0.004	0.031
chrM	74501	74600	1e-220	-0.036	0.002	0.038
chrM	74601	74700	1e-85	-0.035	0.004	0.039
chrM	74701	74800	1e-160	-0.036	0.004	0.039
chrM	74801	74900	1e-46	-0.039	0.004	0.043
chrM	74901	75000	1e-110	-0.041	0.006	0.047
chrM	75001	75100	1e-140	-0.033	0.005	0.037
chrM	75101	75200	1e-80	-0.02	0.004	0.025
chrM	75201	75300	1e-65	-0.021	0.004	0.024
chrM	75301	75400	1e-120	-0.031	0.004	0.035
chrM	75401	75500	1e-190	-0.04	0.005	0.045
chrM	75501	75600	1e-130	-0.039	0.003	0.042
chrM	75601	75700	1e-170	-0.036	0.003	0.039
chrM	75701	75800	1e-160	-0.039	0.005	0.044
chrM	75801	75900	1e-180	-0.036	0.003	0.039
chrM	75901	76000	1e-120	-0.043	0.007	0.05
chrM	76001	76100	1e-170	-0.029	0.002	0.032
chrM	76101	76200	1e-150	-0.032	0.002	0.034
chrM	76201	76300	1e-150	-0.04	0.006	0.046
chrM	76301	76400	1e-50	-0.049	0.006	0.055
chrM	76401	76500	1e-75	-0.027	0.005	0.032
chrM	76501	76600	1e-120	-0.049	0.006	0.055
chrM	76601	76700	1e-160	-0.037	0.004	0.041
chrM	76701	76800	1e-110	-0.029	0.006	0.036
chrM	76801	76900	1e-85	-0.027	0.005	0.032
chrM	76901	77000	1e-100	-0.027	0.004	0.032
chrM	77001	77100	1e-80	-0.029	0.004	0.033
chrM	77101	77200	1e-60	-0.022	0.003	0.025
chrM	77201	77300	1e-160	-0.034	0.004	0.038
chrM	77301	77400	1e-130	-0.034	0.004	0.038
chrM	77401	77500	1e-160	-0.036	0.001	0.037
chrM	77501	77600	1e-190	-0.031	0.002	0.033
chrM	77601	77700	1e-140	-0.026	0.002	0.028
chrM	77701	77800	1e-100	-0.033	0.005	0.038
chrM	77801	77900	1e-85	-0.048	0.001	0.049
chrM	77901	78000	1e-180	-0.046	0.001	0.048
chrM	78001	78100	1e-160	-0.046	0.005	0.051
chrM	78101	78200	1e-150	-0.048	0.005	0.053
chrM	78201	78300	1e-120	-0.037	0.004	0.042
chrM	78301	78400	1e-170	-0.049	0.004	0.053
chrM	78401	78500	1e-100	-0.038	0.005	0.043
chrM	78501	78600	1e-120	-0.035	0.004	0.038
chrM	78601	78700	1e-200	-0.041	0.001	0.042
chrM	78701	78800	1e-65	-0.021	0.003	0.024
chrM	78801	78900	1e-48	-0.026	0.005	0.032
chrM	78901	79000	1e-260	-0.059	0.003	0.063
chrM	79001	79100	1e-180	-0.045	0.003	0.048
chrM	79101	79200	1e-200	-0.059	0.004	0.063
chrM	79201	79300	1e-190	-0.046	0.004	0.05
chrM	79301	79400	1e-180	-0.04	0.003	0.043
chrM	79401	79500	1e-180	-0.038	0.004	0.041
chrM	79501	79600	1e-110	-0.024	0.002	0.026
chrM	79601	79700	1e-60	-0.022	0.002	0.024
chrM	79701	79800	1e-60	-0.028	0.003	0.031
chrM	79801	79900	1e-110	-0.037	0.004	0.041
chrM	79901	80000	1e-90	-0.027	0.002	0.03
chrM	80001	80100	1e-90	-0.033	0.004	0.037
chrM	80101	80200	1e-120	-0.04	0.003	0.043
chrM	80201	80300	1e-160	-0.048	0.002	0.05
chrM	80301	80400	1e-160	-0.052	0.003	0.055
chrM	80401	80500	1e-160	-0.042	0.003	0.045
chrM	80501	80600	1e-130	-0.047	0.002	0.048
chrM	80601	80700	1e-130	-0.038	0.002	0.04
chrM	80701	80800	1e-280	-0.043	0.001	0.044
chrM	80801	80900	1e-190	-0.07	0.002	0.072
chrM	80901	81000	1e-130	-0.048	0.003	0.05
chrM	81001	81100	1e-110	-0.053	0.004	0.056
chrM	81101	81200	1e-120	-0.033	0.007	0.04
chrM	81201	81300	1e-95	-0.029	0.003	0.032
chrM	81301	81400	1e-160	-0.036	0.004	0.04
chrM	81401	81500	1e-100	-0.039	0.005	0.044
chrM	81501	81600	1e-120	-0.032	0.003	0.035
chrM	81601	81700	1e-100	-0.026	0.007	0.033
chrM	81701	81800	1e-180	-0.045	0.003	0.047
chrM	81801	81900	1e-150	-0.032	0.003	0.035
chrM	81901	82000	1e-95	-0.024	0.004	0.029
chrM	82001	82100	1e-150	-0.037	0.003	0.04
chrM	82101	82200	1e-100	-0.025	0.003	0.028
chrM	82201	82300	1e-85	-0.023	0.004	0.026
chrM	82301	82400	1e-100	-0.024	0.002	0.026
chrM	82401	82500	1e-70	-0.02	0.004	0.024
chrM	82501	82600	1e-80	-0.021	0.004	0.025
chrM	82601	82700	1e-65	-0.022	0.002	0.024
chrM	82701	82800	1e-100	-0.029	0.005	0.034
chrM	82801	82900	1e-110	-0.026	0.003	0.029
chrM	82901	83000	1e-60	-0.024	0.004	0.027
chrM	83001	83100	1e-55	-0.02	0.004	0.024
chrM	83101	83200	1e-80	-0.024	0.005	0.029
chrM	83201	83300	1e-90	-0.025	0.005	0.029
chrM	83301	83400	1e-110	-0.03	0.005	0.034
chrM	83401	83500	1e-90	-0.028	0.005	0.033
chrM	83501	83600	1e-130	-0.029	0.004	0.033
chrM	83601	83700	1e-130	-0.032	0.006	0.038
chrM	83701	83800	1e-85	-0.024	0.004	0.028
chrM	84101	84200	1e-85	-0.021	0.004	0.025
chrM	84201	84300	1e-80	-0.025	0.004	0.028
chrM	84301	84400	1e-65	-0.042	0.003	0.044
chrM	84401	84500	1e-100	-0.033	0.006	0.039
chrM	84501	84600	1e-100	-0.029	0.003	0.032
chrM	84601	84700	1e-42	-0.021	0.003	0.024
chrM	84701	84800	1e-55	-0.022	0.003	0.025
chrM	84801	84900	1e-100	-0.03	0.006	0.036
chrM	84901	85000	1e-130	-0.042	0.005	0.047
chrM	85001	85100	1e-85	-0.034	0.004	0.038
chrM	85101	85200	1e-85	-0.027	0.005	0.032
chrM	85201	85300	1e-42	-0.021	0.003	0.025
chrM	85301	85400	1e-48	-0.029	0.004	0.034
chrM	85401	85500	1e-120	-0.036	0.004	0.04
chrM	85501	85600	1e-150	-0.044	0.006	0.05
chrM	85601	85700	1e-110	-0.06	0.01	0.07
chrM	85701	85800	1e-36	-0.035	0.005	0.039
chrM	85801	85900	1e-150	-0.046	0.006	0.052
chrM	85901	86000	1e-120	-0.038	0.004	0.042
chrM	86001	86100	1e-100	-0.031	0.005	0.035
chrM	86101	86200	1e-110	-0.031	0.004	0.035
chrM	86301	86400	1e-75	-0.03	0.007	0.037
chrM	86401	86500	1e-90	-0.028	0.006	0.034
chrM	86501	86600	1e-70	-0.027	0.007	0.034
chrM	86601	86700	1e-65	-0.043	0.01	0.053
chrM	86701	86800	1e-55	-0.034	0.01	0.044
chrM	86801	86900	1e-95	-0.034	0.009	0.043
chrM	86901	87000	1e-280	-0.064	0.003	0.067
chrM	87001	87100	1e-120	-0.035	0.004	0.038
chrM	87101	87200	1e-95	-0.033	0.004	0.037
chrM	87201	87300	1e-90	-0.026	0.004	0.03
chrM	87301	87400	1e-90	-0.029	0.007	0.035
chrM	87401	87500	1e-100	-0.033	0.004	0.037
chrM	87501	87600	1e-85	-0.038	0.006	0.044
chrM	87601	87700	1e-24	-0.043	0.004	0.047
chrM	87701	87800	5e-08	-0.022	0.002	0.024
chrM	87801	87900	1e-70	-0.028	0.005	0.033
chrM	87901	88000	1e-95	-0.033	0.004	0.037
chrM	88001	88100	1e-110	-0.039	0.007	0.046
chrM	88101	88200	1e-95	-0.033	0.006	0.039
chrM	88201	88300	1e-90	-0.029	0.002	0.032
chrM	88301	88400	1e-100	-0.032	0.005	0.037
chrM	88401	88500	1e-100	-0.034	0.004	0.038
chrM	88501	88600	1e-150	-0.044	0.005	0.048
chrM	88601	88700	1e-130	-0.044	0.005	0.049
chrM	88701	88800	1e-100	-0.038	0.003	0.041
chrM	88801	88900	1e-80	-0.03	0.004	0.034
chrM	88901	89000	1e-120	-0.034	0.004	0.038
chrM	89101	89200	1e-75	-0.026	0.006	0.032
chrM	89201	89300	1e-95	-0.028	0.003	0.032
chrM	89301	89400	1e-100	-0.028	0.004	0.032
chrM	89401	89500	1e-70	-0.03	0.004	0.033
chrM	89501	89600	1e-100	-0.031	0.005	0.036
chrM	89601	89700	1e-110	-0.036	0.004	0.04
chrM	89701	89800	1e-100	-0.035	0.005	0.04
chrM	89801	89900	1e-100	-0.031	0.006	0.037
chrM	89901	90000	1e-55	-0.023	0.004	0.027
chrM	90001	90100	1e-160	-0.034	0.003	0.037
chrM	90101	90200	1e-80	-0.031	0.004	0.036
chrM	90201	90300	1e-130	-0.033	0.005	0.038
chrM	90301	90400	1e-70	-0.024	0.004	0.029
chrM	90401	90500	1e-150	-0.036	0.003	0.038
chrM	90501	90600	1e-90	-0.025	0.004	0.03
chrM	90601	90700	1e-38	-0.023	0.005	0.027
chrM	90701	90800	1e-150	-0.034	0.002	0.036
chrM	90801	90900	1e-110	-0.035	0.004	0.039
chrM	90901	91000	1e-150	-0.041	0.004	0.045
chrM	91001	91100	1e-120	-0.035	0.004	0.039
chrM	91101	91200	1e-110	-0.037	0.004	0.041
chrM	91201	91300	1e-80	-0.033	0.006	0.038
chrM	91301	91400	1e-120	-0.042	0.003	0.045
chrM	91401	91500	1e-75	-0.031	0.005	0.036
chrM	91501	91600	1e-120	-0.034	0.005	0.039
chrM	91601	91700	1e-100	-0.029	0.003	0.032
chrM	91701	91800	1e-65	-0.032	0.004	0.036
chrM	91801	91900	1e-50	-0.033	0.001	0.035
chrM	91901	92000	1e-75	-0.034	0.004	0.038
chrM	92001	92100	1e-100	-0.035	0.007	0.042
chrM	92101	92200	1e-140	-0.048	0.003	0.051
chrM	92201	92300	1e-200	-0.038	0.002	0.04
chrM	92301	92400	1e-160	-0.032	0.002	0.034
chrM	92401	92500	1e-150	-0.032	0.002	0.034
chrM	92501	92600	1e-130	-0.035	0.004	0.039
chrM	92601	92700	1e-85	-0.027	0.004	0.031
chrM	92701	92800	1e-95	-0.029	0.002	0.03
chrM	92801	92900	1e-110	-0.037	0.005	0.042
chrM	92901	93000	1e-110	-0.048	0.003	0.051
chrM	93001	93100	1e-75	-0.03	0.004	0.033
chrM	93101	93200	1e-120	-0.034	0.005	0.04
chrM	93201	93300	1e-110	-0.034	0.003	0.036
chrM	93301	93400	1e-13	-0.028	0.005	0.033
chrM	93401	93500	1e-65	-0.033	0.004	0.037
chrM	93501	93600	1e-160	-0.032	0.005	0.036
chrM	93601	93700	1e-170	-0.04	0.003	0.042
chrM	93701	93800	1e-120	-0.031	0.005	0.036
chrM	93801	93900	1e-90	-0.023	0.004	0.027
chrM	94001	94100	1e-70	-0.022	0.002	0.024
chrM	94101	94200	1e-42	-0.028	0.002	0.03
chrM	94201	94300	1e-110	-0.029	0.004	0.033
chrM	94301	94400	1e-75	-0.023	0.004	0.026
chrM	94401	94500	1e-120	-0.031	0.005	0.036
chrM	94501	94600	1e-100	-0.055	0.007	0.062
chrM	94601	94700	1e-65	-0.026	0.004	0.03
chrM	94801	94900	1e-65	-0.025	0.004	0.029
chrM	94901	95000	1e-110	-0.03	0.003	0.033
chrM	95001	95100	1e-120	-0.033	0.005	0.037
chrM	95101	95200	1e-110	-0.032	0.004	0.036
chrM	95201	95300	1e-70	-0.026	0.004	0.03
chrM	95301	95400	1e-100	-0.031	0.004	0.035
chrM	95401	95500	1e-65	-0.032	0.004	0.037
chrM	95501	95600	1e-36	-0.025	0.004	0.029
chrM	95601	95700	1e-40	-0.024	0.005	0.029
chrM	95701	95800	1e-30	-0.021	0.007	0.028
chrM	95801	95900	1e-80	-0.029	0.004	0.033
chrM	95901	96000	1e-46	-0.031	0.004	0.035
chrM	96101	96200	1e-80	-0.036	0.004	0.04
chrM	96201	96300	1e-100	-0.028	0.005	0.033
chrM	96301	96400	1e-110	-0.03	0.004	0.034
chrM	96401	96500	1e-90	-0.031	0.003	0.034
chrM	96501	96600	1e-95	-0.026	0.005	0.031
chrM	96601	96700	1e-100	-0.024	0.005	0.029
chrM	96701	96800	1e-85	-0.024	0.004	0.028
chrM	96801	96900	1e-120	-0.025	0.004	0.029
chrM	96901	97000	1e-70	-0.027	0.005	0.032
chrM	97001	97100	1e-28	-0.037	0.008	0.045
chrM	97101	97200	1e-200	-0.055	0.008	0.063
chrM	97201	97300	1e-130	-0.039	0.006	0.045
chrM	97301	97400	1e-110	-0.038	0.005	0.043
chrM	97401	97500	1e-120	-0.037	0.003	0.041
chrM	97501	97600	1e-140	-0.04	0.003	0.043
chrM	97601	97700	1e-130	-0.04	0.004	0.044
chrM	97701	97800	1e-85	-0.033	0.004	0.037
chrM	97801	97900	1e-140	-0.048	0.004	0.052
chrM	97901	98000	1e-130	-0.058	0.005	0.062
chrM	98001	98100	1e-90	-0.063	0.006	0.069
chrM	98101	98200	1e-60	-0.052	0.005	0.058
chrM	98201	98300	1e-15	-0.026	0.005	0.031
chrM	98301	98400	1e-90	-0.03	0.003	0.033
chrM	98401	98500	1e-130	-0.035	0.003	0.038
chrM	98501	98600	1e-95	-0.024	0.002	0.026
chrM	98601	98700	1e-100	-0.033	0.005	0.038
chrM	98701	98800	1e-130	-0.054	0.007	0.061
chrM	98801	98900	1e-100	-0.049	0.005	0.053
chrM	98901	99000	1e-100	-0.043	0.005	0.048
chrM	99001	99100	1e-110	-0.035	0.003	0.037
chrM	99101	99200	1e-100	-0.032	0.005	0.037
chrM	99201	99300	1e-70	-0.04	0.008	0.048
chrM	99301	99400	1e-130	-0.036	0.005	0.041
chrM	99401	99500	1e-100	-0.033	0.006	0.038
chrM	99501	99600	1e-140	-0.039	0.005	0.043
chrM	99601	99700	1e-80	-0.035	0.007	0.041
chrM	99701	99800	1e-22	-0.034	0.005	0.039
chrM	99801	99900	1e-34	-0.027	0.002	0.029
chrM	99901	100000	1e-110	-0.043	0.003	0.046
chrM	100001	100100	1e-55	-0.03	0.002	0.033
chrM	100101	100200	1e-65	-0.027	0.004	0.032
chrM	100201	100300	1e-50	-0.02	0.004	0.024
chrM	100401	100500	5e-08	-0.025	0.004	0.029
chrM	100501	100600	1e-19	-0.049	0.002	0.052
chrM	100601	100700	1e-150	-0.062	0.006	0.068
chrM	100701	100800	1e-150	-0.04	0.005	0.046
chrM	100801	100900	1e-110	-0.036	0.005	0.04
chrM	100901	101000	1e-140	-0.034	0.004	0.038
chrM	101001	101100	1e-130	-0.044	0.006	0.05
chrM	101101	101200	1e-180	-0.059	0.005	0.063
chrM	101201	101300	1e-120	-0.039	0.006	0.045
chrM	101301	101400	1e-110	-0.041	0.006	0.048
chrM	101401	101500	1e-100	-0.038	0.007	0.045
chrM	101501	101600	1e-130	-0.04	0.006	0.046
chrM	101601	101700	1e-140	-0.037	0.002	0.039
chrM	101701	101800	1e-180	-0.041	0.003	0.044
chrM	101801	101900	1e-120	-0.039	0.003	0.042
chrM	101901	102000	1e-32	-0.051	0.004	0.055
chrM	102001	102100	1e-150	-0.039	0.004	0.044
chrM	102101	102200	1e-200	-0.058	0.005	0.063
chrM	102201	102300	1e-190	-0.05	0.005	0.055
chrM	102301	102400	1e-130	-0.03	0.004	0.035
chrM	102401	102500	1e-48	-0.045	0.005	0.051
chrM	102501	102600	1e-150	-0.043	0.005	0.048
chrM	102601	102700	1e-100	-0.037	0.004	0.042
chrM	102701	102800	1e-19	-0.037	0.002	0.039
chrM	102801	102900	1e-36	-0.065	0.004	0.068
chrM	102901	103000	1e-120	-0.045	0.003	0.048
chrM	103001	103100	1e-130	-0.044	0.006	0.05
chrM	103101	103200	1e-220	-0.058	0.005	0.063
chrM	103201	103300	1e-85	-0.036	0.004	0.04
chrM	103301	103400	1e-240	-0.05	0.003	0.053
chrM	103401	103500	1e-220	-0.043	0.003	0.046
chrM	103501	103600	1e-120	-0.029	0.004	0.033
chrM	103601	103700	1e-120	-0.021	0.001	0.021
chrM	103701	103800	1e-80	-0.028	0.004	0.031
chrM	103801	103900	1e-150	-0.044	0.004	0.048
chrM	103901	104000	1e-160	-0.052	0.006	0.058
chrM	104001	104100	1e-160	-0.069	0.02	0.089
chrM	104101	104200	1e-100	-0.039	0.009	0.047
chrM	104201	104300	1e-85	-0.035	0.006	0.042
chrM	104301	104400	1e-95	-0.033	0.006	0.039
chrM	104401	104500	1e-130	-0.05	0.005	0.055
chrM	104501	104600	1e-120	-0.035	0.004	0.04
chrM	104601	104700	1e-130	-0.039	0.004	0.042
chrM	104701	104800	1e-110	-0.045	0.004	0.049
chrM	104801	104900	1e-40	-0.033	0.003	0.036
chrM	104901	105000	1e-140	-0.032	0.003	0.035
chrM	105101	105200	1e-55	-0.026	0.002	0.028
chrM	105201	105300	1e-95	-0.028	0.004	0.031
chrM	105301	105400	1e-220	-0.057	0.004	0.061
chrM	105401	105500	1e-200	-0.067	0.007	0.074
chrM	105501	105600	1e-46	-0.024	0.002	0.027
chrM	105601	105700	1e-90	-0.021	0.002	0.023
chrM	105801	105900	1e-110	-0.023	0.002	0.025
chrM	105901	106000	1e-80	-0.027	0.004	0.03
chrM	106001	106100	1e-70	-0.022	0.004	0.027
chrM	106101	106200	1e-100	-0.029	0.004	0.032
chrM	106201	106300	1e-110	-0.037	0.007	0.044
chrM	106301	106400	1e-240	-0.06	0.006	0.066
chrM	106401	106500	1e-150	-0.068	0.003	0.071
chrM	106501	106600	1e-85	-0.043	0.003	0.046
chrM	106601	106700	1e-22	-0.041	0.007	0.048
chrM	106701	106800	1e-60	-0.04	0.001	0.042
chrM	106801	106900	1e-75	-0.041	0.003	0.044
chrM	107001	107100	1e-17	-0.024	0.006	0.029
chrM	107201	107300	1e-42	-0.022	0.004	0.026
chrM	107301	107400	1e-140	-0.029	0.002	0.031
chrM	107401	107500	1e-200	-0.04	0.002	0.043
chrM	107501	107600	1e-110	-0.03	0.008	0.038
chrM	107601	107700	1e-110	-0.037	0.006	0.044
chrM	107701	107800	1e-120	-0.038	0.005	0.043
chrM	107801	107900	1e-60	-0.043	0.002	0.046
chrM	107901	108000	1e-140	-0.038	0.004	0.042
chrM	108001	108100	1e-110	-0.031	0.006	0.037
chrM	108101	108200	1e-110	-0.033	0.003	0.037
chrM	108201	108300	1e-90	-0.029	0.002	0.031
chrM	108301	108400	1e-100	-0.036	0.004	0.04
chrM	108401	108500	1e-90	-0.036	0.003	0.039
chrM	108501	108600	1e-130	-0.036	0.005	0.041
chrM	108601	108700	1e-90	-0.031	0.007	0.038
chrM	108701	108800	1e-110	-0.035	0.005	0.04
chrM	108801	108900	1e-95	-0.049	0.004	0.053
chrM	108901	109000	1e-26	-0.039	0.007	0.046
chrM	109001	109100	1e-90	-0.031	0.004	0.035
chrM	109101	109200	1e-80	-0.032	0.002	0.034
chrM	109201	109300	1e-170	-0.051	0.003	0.054
chrM	109301	109400	1e-200	-0.054	0.004	0.058
chrM	109401	109500	1e-110	-0.055	0.008	0.063
chrM	109501	109600	1e-42	-0.058	0.006	0.065
chrM	109601	109700	1e-120	-0.043	0.005	0.048
chrM	109701	109800	1e-95	-0.029	0.002	0.032
chrM	109801	109900	1e-120	-0.04	0.005	0.044
chrM	109901	110000	1e-90	-0.03	0.004	0.034
chrM	110001	110100	1e-140	-0.024	0.001	0.026
chrM	110101	110200	1e-170	-0.026	0	0.026
chrM	110201	110300	1e-22	-0.021	0.001	0.022
chrM	110301	110400	1e-09	-0.022	0.002	0.024
chrM	110501	110600	1e-100	-0.03	0.004	0.034
chrM	110601	110700	1e-140	-0.047	0.005	0.052
chrM	110701	110800	1e-190	-0.054	0.004	0.058
chrM	110801	110900	1e-48	-0.03	0.003	0.033
chrM	110901	111000	1e-80	-0.034	0.005	0.04
chrM	111001	111100	1e-170	-0.048	0.006	0.055
chrM	111101	111200	1e-140	-0.037	0.003	0.04
chrM	111201	111300	1e-100	-0.047	0.007	0.054
chrM	111301	111400	1e-70	-0.032	0.002	0.034
chrM	111401	111500	1e-150	-0.043	0.004	0.047
chrM	111501	111600	1e-100	-0.044	0.007	0.051
chrM	111601	111700	1e-50	-0.022	0.016	0.039
chrM	111701	111800	1e-70	-0.031	0.008	0.039
chrM	111801	111900	1e-100	-0.038	0.012	0.05
chrM	111901	112000	1e-90	-0.045	0.011	0.056
chrM	112001	112100	1e-160	-0.061	0.011	0.072
chrM	112101	112200	1e-130	-0.039	0.007	0.046
chrM	112201	112300	1e-100	-0.033	0.006	0.039
chrM	112301	112400	1e-65	-0.026	0.008	0.034
chrM	112401	112500	1e-60	-0.023	0.005	0.028
chrM	112501	112600	1e-60	-0.026	0.008	0.034
chrM	112601	112700	1e-60	-0.023	0.004	0.027
chrM	112701	112800	1e-50	-0.021	0.005	0.026
chrM	112801	112900	1e-48	-0.025	0.007	0.031
chrM	112901	113000	1e-60	-0.03	0.006	0.036
chrM	113001	113100	1e-110	-0.039	0.004	0.044
chrM	113101	113200	1e-85	-0.029	0.006	0.034
chrM	113201	113300	1e-110	-0.044	0.004	0.048
chrM	113301	113400	1e-95	-0.045	0.006	0.051
chrM	113401	113500	1e-80	-0.034	0.006	0.04
chrM	113501	113600	1e-130	-0.042	0.006	0.048
chrM	113601	113700	1e-100	-0.035	0.012	0.047
chrM	113701	113800	1e-120	-0.044	0.009	0.053
chrM	113801	113900	1e-100	-0.036	0.009	0.046
chrM	113901	114000	1e-120	-0.039	0.008	0.047
chrM	114001	114100	1e-80	-0.036	0.007	0.044
chrM	114101	114200	1e-85	-0.032	0.008	0.04
chrM	114201	114300	1e-100	-0.031	0.008	0.039
chrM	114301	114400	1e-85	-0.039	0.008	0.047
chrM	114401	114500	1e-130	-0.049	0.006	0.056
chrM	114501	114600	1e-140	-0.052	0.008	0.06
chrM	114601	114700	1e-60	-0.03	0.012	0.042
chrM	114701	114800	1e-110	-0.029	0.005	0.034
chrM	114801	114900	1e-95	-0.041	0.011	0.052
chrM	114901	115000	1e-95	-0.038	0.007	0.045
chrM	115001	115100	1e-120	-0.035	0.007	0.043
chrM	115101	115200	1e-130	-0.039	0.008	0.047
chrM	115201	115300	1e-90	-0.043	0.006	0.049
chrM	115301	115400	1e-95	-0.033	0.007	0.04
chrM	115401	115500	1e-120	-0.043	0.007	0.051
chrM	115501	115600	1e-100	-0.035	0.005	0.041
chrM	115601	115700	1e-80	-0.027	0.008	0.035
chrM	115701	115800	1e-55	-0.026	0.008	0.034
chrM	115801	115900	1e-100	-0.042	0.01	0.052
chrM	115901	116000	1e-190	-0.058	0.014	0.071
chrM	116001	116100	1e-150	-0.06	0.011	0.071
chrM	116101	116200	1e-130	-0.049	0.012	0.061
chrM	116201	116300	1e-85	-0.03	0.01	0.04
chrM	116301	116400	1e-85	-0.033	0.008	0.041
chrM	116401	116500	1e-95	-0.033	0.009	0.042
chrM	116501	116600	1e-70	-0.04	0.012	0.052
chrM	116601	116700	1e-130	-0.044	0.008	0.052
chrM	116701	116800	1e-75	-0.038	0.011	0.049
chrM	116801	116900	1e-100	-0.043	0.012	0.055
chrM	116901	117000	1e-120	-0.039	0.008	0.048
chrM	117001	117100	1e-90	-0.03	0.008	0.038
chrM	117101	117200	1e-95	-0.03	0.007	0.037
chrM	117201	117300	1e-100	-0.033	0.003	0.036
chrM	117301	117400	1e-170	-0.049	0.007	0.056
chrM	117401	117500	1e-110	-0.054	0.012	0.065
chrM	117501	117600	1e-95	-0.04	0.009	0.048
chrM	117601	117700	1e-120	-0.036	0.007	0.043
chrM	117701	117800	1e-60	-0.032	0.008	0.041
chrM	117801	117900	1e-70	-0.032	0.008	0.04
chrM	117901	118000	1e-90	-0.044	0.012	0.056
chrM	118001	118100	1e-110	-0.031	0.007	0.038
chrM	118101	118200	1e-110	-0.035	0.006	0.041
chrM	118201	118300	1e-75	-0.035	0.009	0.044
chrM	118301	118400	1e-120	-0.059	0.009	0.068
chrM	118401	118500	1e-75	-0.035	0.014	0.049
chrM	118501	118600	1e-95	-0.039	0.009	0.049
chrM	118601	118700	1e-120	-0.042	0.007	0.049
chrM	118701	118800	1e-95	-0.057	0.009	0.067
chrM	118801	118900	1e-50	-0.039	0.005	0.044
chrM	118901	119000	1e-110	-0.035	0.005	0.04
chrM	119001	119100	1e-95	-0.034	0.005	0.038
chrM	119101	119200	1e-100	-0.027	0.002	0.03
chrM	119201	119300	1e-240	-0.065	0.005	0.07
chrM	119301	119400	1e-260	-0.053	0.002	0.055
chrM	119401	119500	1e-140	-0.048	0.004	0.053
chrM	119501	119600	1e-130	-0.043	0.006	0.05
chrM	119601	119700	1e-110	-0.047	0.008	0.055
chrM	119701	119800	1e-80	-0.033	0.006	0.039
chrM	119801	119900	1e-65	-0.03	0.005	0.036
chrM	119901	120000	1e-60	-0.024	0.005	0.029
chrM	120001	120100	1e-110	-0.034	0.005	0.039
chrM	120101	120200	1e-55	-0.039	0.005	0.044
chrM	120201	120300	1e-65	-0.033	0.004	0.037
chrM	120301	120400	1e-80	-0.048	0.007	0.054
chrM	120401	120500	1e-24	-0.03	0.004	0.034
chrM	120501	120600	1e-15	-0.022	0.006	0.029
chrM	120601	120700	1e-10	-0.022	0.004	0.026
chrM	120701	120800	1e-55	-0.033	0.003	0.036
chrM	120801	120900	1e-17	-0.03	0.005	0.035
chrM	120901	121000	1e-50	-0.032	0.002	0.035
chrM	121001	121100	1e-60	-0.021	0.003	0.024
chrM	121101	121200	1e-80	-0.034	0.004	0.037
chrM	121201	121300	1e-26	-0.039	0.007	0.046
chrM	121301	121400	1e-16	-0.042	0.002	0.044
chrM	121401	121500	1e-130	-0.041	0.003	0.044
chrM	121501	121600	1e-120	-0.048	0.007	0.055
chrM	121601	121700	1e-16	-0.041	0.009	0.05
chrM	122001	122100	1e-130	-0.054	0.005	0.059
chrM	122101	122200	1e-200	-0.068	0.006	0.073
chrM	122201	122300	1e-50	-0.051	0.006	0.057
chrM	122401	122500	1e-100	-0.022	0.003	0.025
chrM	122501	122600	1e-75	-0.034	0.01	0.044
chrM	122601	122700	1e-90	-0.042	0.01	0.051
chrM	122701	122800	1e-24	-0.036	0.011	0.047
chrM	122801	122900	1e-44	-0.032	0.01	0.043
chrM	122901	123000	1e-70	-0.029	0.01	0.039
chrM	123001	123100	1e-50	-0.024	0.01	0.034
chrM	123101	123200	1e-55	-0.033	0.016	0.048
chrM	123201	123300	1e-60	-0.027	0.009	0.036
chrM	123301	123400	1e-38	-0.027	0.016	0.043
chrM	123401	123500	1e-55	-0.027	0.011	0.038
chrM	123501	123600	1e-44	-0.025	0.016	0.041
chrM	123601	123700	1e-65	-0.04	0.011	0.05
chrM	123701	123800	1e-70	-0.034	0.012	0.046
chrM	123801	123900	1e-42	-0.034	0.012	0.046
chrM	123901	124000	1e-55	-0.032	0.011	0.044
chrM	124001	124100	1e-50	-0.035	0.013	0.048
chrM	124101	124200	1e-75	-0.034	0.011	0.045
chrM	124201	124300	1e-34	-0.031	0.01	0.041
chrM	124301	124400	1e-110	-0.045	0.01	0.054
chrM	124401	124500	1e-90	-0.037	0.01	0.047
chrM	124501	124600	1e-80	-0.039	0.012	0.051
chrM	124601	124700	1e-110	-0.046	0.012	0.058
chrM	124701	124800	1e-110	-0.057	0.007	0.063
chrM	124801	124900	1e-85	-0.038	0.012	0.05
chrM	124901	125000	1e-80	-0.044	0.015	0.059
chrM	125001	125100	1e-80	-0.04	0.009	0.049
chrM	125101	125200	1e-48	-0.027	0.018	0.045
chrM	125201	125300	1e-75	-0.029	0.004	0.033
chrM	125301	125400	1e-85	-0.037	0.008	0.045
chrM	125401	125500	1e-85	-0.031	0.003	0.034
chrM	125501	125600	1e-32	-0.044	0.007	0.051
chrM	125601	125700	1e-100	-0.036	0.004	0.04
chrM	125701	125800	1e-180	-0.046	0.006	0.052
chrM	125801	125900	1e-130	-0.042	0.003	0.045
chrM	125901	126000	1e-65	-0.038	0.003	0.041
chrM	126001	126100	1e-95	-0.039	0.005	0.044
chrM	126101	126200	1e-75	-0.024	0.004	0.028
chrM	126201	126300	1e-65	-0.023	0.005	0.029
chrM	126301	126400	1e-70	-0.024	0.005	0.028
chrM	126401	126500	1e-36	-0.022	0.004	0.026
chrM	126501	126600	1e-120	-0.034	0.005	0.039
chrM	126601	126700	1e-95	-0.038	0.003	0.041
chrM	126701	126800	1e-150	-0.055	0.007	0.061
chrM	126801	126900	1e-160	-0.065	0.006	0.071
chrM	126901	127000	1e-90	-0.048	0.006	0.054
chrM	127001	127100	1e-100	-0.031	0.004	0.035
chrM	127101	127200	1e-170	-0.047	0.006	0.053
chrM	127201	127300	1e-55	-0.036	0.006	0.042
chrM	127301	127400	1e-100	-0.04	0.005	0.045
chrM	127401	127500	1e-55	-0.022	0.004	0.026
chrM	127501	127600	1e-75	-0.025	0.004	0.029
chrM	127601	127700	1e-85	-0.024	0.002	0.026
chrM	127701	127800	1e-120	-0.045	0.003	0.047
chrM	127801	127900	1e-110	-0.037	0.003	0.04
chrM	127901	128000	1e-200	-0.045	0.004	0.05
chrM	128001	128100	1e-110	-0.031	0.005	0.036
chrM	128101	128200	1e-110	-0.034	0.004	0.038
chrM	128201	128300	1e-90	-0.036	0.004	0.04
chrM	128301	128400	1e-160	-0.043	0.004	0.048
chrM	128401	128500	1e-100	-0.033	0.003	0.036
chrM	128501	128600	1e-80	-0.027	0.004	0.031
chrM	128601	128700	1e-75	-0.029	0.006	0.036
chrM	128701	128800	1e-34	-0.022	0.006	0.028
chrM	128801	128900	1e-100	-0.027	0.003	0.03
chrM	128901	129000	1e-170	-0.043	0.003	0.046
chrM	129001	129100	1e-160	-0.049	0.004	0.053
chrM	129101	129200	1e-190	-0.054	0.004	0.058
chrM	129201	129300	1e-190	-0.065	0.004	0.069
chrM	129301	129400	1e-170	-0.042	0.004	0.046
chrM	129401	129500	1e-120	-0.032	0.003	0.035
chrM	129501	129600	1e-100	-0.03	0.004	0.034
chrM	129601	129700	1e-60	-0.033	0.005	0.038
chrM	129701	129800	1e-100	-0.036	0.008	0.043
chrM	129801	129900	1e-65	-0.024	0.011	0.035
chrM	130001	130100	1e-85	-0.025	0.004	0.028
chrM	130101	130200	1e-80	-0.025	0.005	0.03
chrM	130201	130300	1e-85	-0.029	0.003	0.032
chrM	130301	130400	1e-85	-0.025	0.004	0.029
chrM	130401	130500	1e-100	-0.033	0.005	0.038
chrM	130501	130600	1e-110	-0.035	0.003	0.039
chrM	130601	130700	1e-140	-0.044	0.004	0.049
chrM	130701	130800	1e-170	-0.054	0.005	0.059
chrM	130801	130900	1e-190	-0.064	0.004	0.068
chrM	130901	131000	1e-150	-0.042	0.004	0.046
chrM	131001	131100	1e-70	-0.021	0.003	0.024
chrM	131101	131200	1e-85	-0.028	0.004	0.033
chrM	131201	131300	1e-110	-0.039	0.003	0.042
chrM	131301	131400	1e-75	-0.025	0.004	0.029
chrM	131401	131500	1e-95	-0.031	0.004	0.035
chrM	131501	131600	1e-85	-0.033	0.004	0.038
chrM	131601	131700	1e-110	-0.032	0.005	0.037
chrM	131701	131800	1e-90	-0.03	0.005	0.035
chrM	131801	131900	1e-90	-0.034	0.005	0.039
chrM	131901	132000	1e-130	-0.031	0.003	0.034
chrM	132001	132100	1e-100	-0.038	0.005	0.043
chrM	132101	132200	1e-110	-0.036	0.003	0.039
chrM	132201	132300	1e-160	-0.058	0.003	0.061
chrM	132301	132400	1e-200	-0.064	0.005	0.069
chrM	132401	132500	1e-200	-0.057	0.003	0.06
chrM	132501	132600	1e-190	-0.062	0.004	0.066
chrM	132601	132700	1e-60	-0.061	0.005	0.066
chrM	132701	132800	1e-120	-0.068	0.007	0.076
chrM	132801	132900	1e-100	-0.033	0.006	0.04
chrM	132901	133000	1e-70	-0.033	0.005	0.038
chrM	133001	133100	1e-55	-0.046	0.005	0.051
chrM	133101	133200	1e-75	-0.055	0.007	0.062
chrM	133201	133300	1e-160	-0.051	0.004	0.055
chrM	133301	133400	1e-240	-0.066	0.005	0.071
chrM	133401	133500	1e-240	-0.071	0.004	0.075
chrM	133501	133600	1e-240	-0.073	0.003	0.077
chrM	133601	133700	1e-200	-0.049	0.004	0.052
chrM	133701	133800	1e-220	-0.048	0.003	0.051
chrM	133801	133900	1e-170	-0.045	0.005	0.05
chrM	133901	134000	1e-140	-0.041	0.006	0.047
chrM	134001	134100	1e-180	-0.035	0.004	0.039
chrM	134101	134200	1e-130	-0.035	0.004	0.039
chrM	134201	134300	1e-120	-0.041	0.004	0.045
chrM	134301	134400	1e-110	-0.031	0.004	0.035
chrM	134401	134500	1e-95	-0.026	0.003	0.03
chrM	134501	134600	1e-150	-0.038	0.005	0.043
chrM	134601	134700	1e-140	-0.048	0.007	0.055
chrM	134701	134800	1e-130	-0.039	0.005	0.044
chrM	134801	134900	1e-130	-0.031	0.004	0.036
chrM	134901	135000	1e-150	-0.042	0.004	0.046
chrM	135001	135100	1e-220	-0.052	0.002	0.054
chrM	135101	135200	1e-160	-0.049	0.006	0.054
chrM	135201	135300	1e-190	-0.055	0.007	0.062
chrM	135301	135400	1e-140	-0.04	0.005	0.045
chrM	135401	135500	1e-220	-0.048	0.006	0.054
chrM	135501	135600	1e-190	-0.057	0.005	0.063
chrM	135601	135700	1e-190	-0.061	0.005	0.066
chrM	135701	135800	1e-260	-0.054	0.002	0.056
chrM	135801	135900	1e-260	-0.056	0.002	0.058
chrM	135901	136000	1e-130	-0.048	0.006	0.054
chrM	136001	136100	1e-190	-0.06	0.003	0.063
chrM	136101	136200	1e-200	-0.05	0.005	0.055
chrM	136201	136300	1e-100	-0.04	0.003	0.042
chrM	136301	136400	1e-180	-0.044	0.005	0.048
chrM	136401	136500	1e-300	-0.09	0.004	0.094
chrM	136501	136600	1e-300	-0.079	0.004	0.083
chrM	136601	136700	1e-160	-0.046	0.008	0.054
chrM	136701	136800	1e-150	-0.045	0.006	0.051
chrM	136801	136900	1e-260	-0.05	0.004	0.054
chrM	136901	137000	1e-200	-0.041	0.001	0.042
chrM	137001	137100	1e-11	-0.032	0.001	0.033
chrM	137101	137200	1e-90	-0.047	0.002	0.048
chrM	137201	137300	1e-150	-0.046	0.004	0.049
chrM	137301	137400	1e-110	-0.051	0.002	0.053
chrM	137401	137500	1e-110	-0.036	0.005	0.041
chrM	137501	137600	1e-150	-0.053	0.003	0.057
chrM	137601	137700	5e-09	-0.051	0.006	0.057
chrM	137701	137800	1e-50	-0.031	0.005	0.037
chrM	137801	137900	1e-100	-0.042	0.007	0.049
chrM	137901	138000	1e-140	-0.051	0.005	0.056
chrM	138001	138100	1e-280	-0.061	0.003	0.064
chrM	138101	138200	1e-120	-0.037	0.005	0.043
chrM	138201	138300	1e-100	-0.036	0.01	0.046
chrM	138301	138400	1e-100	-0.039	0.008	0.047
chrM	138401	138500	1e-130	-0.035	0.005	0.039
chrM	138501	138600	1e-60	-0.029	0.005	0.035
chrM	138601	138700	1e-180	-0.049	0.005	0.054
chrM	138701	138800	1e-24	-0.028	0.005	0.033
chrM	138801	138900	1e-80	-0.035	0.004	0.039
chrM	138901	139000	1e-180	-0.046	0.006	0.052
chrM	139001	139100	1e-120	-0.032	0.004	0.036
chrM	139201	139300	1e-75	-0.022	0.003	0.026
chrM	139301	139400	1e-70	-0.024	0.004	0.028
chrM	139401	139500	1e-38	-0.022	0.004	0.026
chrM	139501	139600	1e-65	-0.025	0.006	0.031
chrM	139601	139700	1e-100	-0.027	0.006	0.033
chrM	139701	139800	1e-95	-0.027	0.005	0.032
chrM	139801	139900	1e-70	-0.022	0.004	0.026
chrM	139901	140000	1e-50	-0.034	0.003	0.037
chrM	140001	140100	1e-80	-0.038	0.005	0.043
chrM	140101	140200	1e-180	-0.04	0.004	0.045
chrM	140201	140300	1e-95	-0.042	0.003	0.045
chrM	140301	140400	1e-85	-0.033	0.003	0.036
chrM	140401	140500	1e-200	-0.053	0.002	0.055
chrM	140501	140600	1e-180	-0.064	0.006	0.07
chrM	140601	140700	1e-55	-0.063	0.004	0.067
chrM	140701	140800	1e-60	-0.024	0.002	0.025
chrM	140801	140900	1e-20	-0.02	0.003	0.023
chrM	140901	141000	1e-44	-0.022	0.003	0.025
chrM	141001	141100	1e-95	-0.023	0.004	0.028
chrM	141101	141200	1e-75	-0.032	0.006	0.037
chrM	141201	141300	1e-100	-0.032	0.006	0.038
chrM	141301	141400	1e-120	-0.034	0.004	0.037
chrM	141401	141500	1e-120	-0.036	0.006	0.042
chrM	141501	141600	1e-95	-0.03	0.005	0.035
chrM	141601	141700	1e-65	-0.024	0.006	0.03
chrM	141701	141800	1e-80	-0.022	0.005	0.027
chrM	141801	141900	1e-75	-0.026	0.002	0.028
chrM	141901	142000	1e-100	-0.037	0.003	0.04
chrM	142001	142100	1e-200	-0.049	0.003	0.051
chrM	142101	142200	1e-80	-0.055	0.005	0.06
chrM	142201	142300	1e-80	-0.051	0.005	0.056
chrM	142301	142400	1e-100	-0.05	0.002	0.052
chrM	142401	142500	1e-20	-0.033	0	0.033
chrM	142501	142600	1e-100	-0.053	0.002	0.055
chrM	142601	142700	1e-60	-0.054	0.004	0.058
chrM	142701	142800	1e-75	-0.032	0.007	0.039
chrM	142901	143000	1e-80	-0.037	0.006	0.043
chrM	143001	143100	1e-14	-0.037	0.009	0.046
chrM	143101	143200	1e-120	-0.037	0.004	0.042
chrM	143201	143300	1e-220	-0.053	0.003	0.056
chrM	143301	143400	1e-100	-0.04	0.002	0.042
chrM	143401	143500	1e-85	-0.024	0.003	0.027
chrM	143501	143600	1e-55	-0.035	0.003	0.038
chrM	143601	143700	1e-60	-0.024	0.004	0.028
chrM	143701	143800	1e-24	-0.023	0.004	0.027
chrM	143901	144000	1e-20	-0.033	0.005	0.038
chrM	144001	144100	1e-100	-0.048	0.009	0.057
chrM	144101	144200	1e-150	-0.045	0.009	0.055
chrM	144201	144300	1e-95	-0.038	0.009	0.047
chrM	144301	144400	1e-140	-0.043	0.004	0.048
chrM	144401	144500	1e-36	-0.052	0.004	0.056
chrM	144501	144600	1e-140	-0.073	0.006	0.079
chrM	144601	144700	1e-110	-0.052	0.005	0.057
chrM	144701	144800	1e-200	-0.063	0.005	0.068
chrM	144801	144900	1e-170	-0.056	0.003	0.06
chrM	144901	145000	1e-140	-0.046	0.004	0.05
chrM	145001	145100	1e-130	-0.037	0.003	0.04
chrM	145101	145200	1e-170	-0.059	0.003	0.062
chrM	145201	145300	1e-170	-0.052	0.003	0.055
chrM	145301	145400	1e-200	-0.054	0.002	0.056
chrM	145401	145500	1e-160	-0.043	0.005	0.048
chrM	145501	145600	1e-200	-0.049	0.003	0.051
chrM	145601	145700	1e-200	-0.054	0.004	0.058
chrM	145701	145800	1e-140	-0.042	0.006	0.048
chrM	145801	145900	1e-100	-0.043	0.004	0.047
chrM	145901	146000	1e-80	-0.05	0.008	0.058
chrM	146001	146100	1e-50	-0.054	0.005	0.059
chrM	146101	146200	1e-120	-0.044	0.004	0.047
chrM	146201	146300	1e-70	-0.03	0.005	0.034
chrM	146301	146400	1e-80	-0.037	0.008	0.045
chrM	146401	146500	1e-55	-0.029	0.008	0.037
chrM	146601	146700	1e-55	-0.038	0.003	0.042
chrM	146701	146800	1e-150	-0.053	0.004	0.057
chrM	146801	146900	1e-140	-0.055	0.006	0.062
chrM	146901	147000	1e-170	-0.06	0.006	0.066
chrM	147001	147100	1e-170	-0.048	0.008	0.057
chrM	147101	147200	1e-100	-0.039	0.007	0.046
chrM	147201	147300	1e-15	-0.028	0.008	0.036
chrM	147301	147400	1e-60	-0.024	0.004	0.028
chrM	147401	147500	1e-180	-0.045	0.005	0.05
chrM	147501	147600	1e-95	-0.048	0.009	0.057
chrM	147601	147700	1e-110	-0.054	0.005	0.059
chrM	147801	147900	1e-40	-0.033	0.008	0.041
chrM	147901	148000	1e-170	-0.049	0.01	0.059
chrM	148001	148100	1e-260	-0.057	0.004	0.061
chrM	148101	148200	1e-80	-0.047	0.012	0.059
chrM	148201	148300	1e-50	-0.023	0.005	0.028
chrM	148301	148400	1e-50	-0.033	0.012	0.045
chrM	148401	148500	1e-34	-0.031	0.005	0.037
chrM	148501	148600	1e-36	-0.024	0.003	0.026
chrM	148601	148700	1e-140	-0.033	0.003	0.036
chrM	148701	148800	1e-140	-0.045	0.005	0.05
chrM	148801	148900	1e-120	-0.043	0.005	0.047
chrM	148901	149000	1e-110	-0.027	0.004	0.031
chrM	149001	149100	1e-60	-0.034	0.005	0.039
chrM	149101	149200	1e-34	-0.032	0.004	0.036
chrM	149301	149400	1e-50	-0.021	0.005	0.026
chrM	149401	149500	1e-80	-0.024	0.004	0.028
chrM	149501	149600	1e-95	-0.031	0.005	0.035
chrM	149601	149700	1e-150	-0.04	0.004	0.043
chrM	149701	149800	1e-120	-0.04	0.006	0.045
chrM	149801	149900	1e-85	-0.027	0.006	0.033
chrM	149901	150000	1e-32	-0.027	0.006	0.033
chrM	150101	150200	1e-70	-0.031	0.005	0.036
chrM	150201	150300	1e-100	-0.036	0.008	0.044
chrM	150301	150400	1e-170	-0.036	0.002	0.038
chrM	150401	150500	1e-150	-0.037	0.002	0.039
chrM	150501	150600	1e-110	-0.033	0.003	0.036
chrM	150601	150700	1e-170	-0.043	0.004	0.047
chrM	150701	150800	1e-110	-0.037	0.004	0.041
chrM	150801	150900	1e-95	-0.038	0.004	0.042
chrM	150901	151000	1e-130	-0.048	0.005	0.054
chrM	151001	151100	1e-120	-0.037	0.005	0.042
chrM	151101	151200	1e-130	-0.039	0.003	0.042
chrM	151201	151300	1e-70	-0.038	0.002	0.04
chrM	151301	151400	1e-100	-0.032	0.003	0.035
chrM	151401	151500	1e-170	-0.039	0.004	0.043
chrM	151501	151600	1e-190	-0.059	0.007	0.067
chrM	151601	151700	1e-180	-0.037	0.004	0.041
chrM	151701	151800	1e-140	-0.028	0.004	0.032
chrM	151801	151900	1e-130	-0.036	0.003	0.039
chrM	151901	152000	1e-100	-0.032	0.005	0.037
chrM	152001	152100	1e-190	-0.035	0.002	0.038
chrM	152101	152200	1e-170	-0.034	0.002	0.036
chrM	152201	152300	1e-200	-0.041	0.003	0.044
chrM	152301	152400	1e-120	-0.038	0.004	0.041
chrM	152401	152500	1e-46	-0.042	0.007	0.049
chrM	152501	152600	1e-95	-0.033	0.008	0.041
chrM	152601	152700	1e-32	-0.021	0.005	0.026
chrM	152801	152900	1e-70	-0.023	0.003	0.027
chrM	153201	153300	1e-85	-0.023	0.004	0.028
chrM	153301	153400	1e-170	-0.043	0.006	0.049
chrM	153401	153500	1e-42	-0.034	0.007	0.041
chrM	153501	153600	1e-65	-0.028	0.003	0.031
chrM	153601	153700	1e-160	-0.03	0.003	0.033
chrM	153701	153800	1e-110	-0.037	0.006	0.043
chrM	153801	153900	1e-100	-0.027	0.005	0.032
chrM	153901	154000	1e-120	-0.027	0.004	0.031
chrM	154001	154100	1e-240	-0.053	0.003	0.056
chrM	154101	154200	1e-200	-0.05	0.005	0.054
chrM	154201	154300	1e-85	-0.022	0.004	0.026
chrM	154301	154400	1e-95	-0.025	0.005	0.03
chrM	154701	154800	1e-80	-0.028	0.005	0.032
chrM	154801	154900	1e-160	-0.047	0.003	0.05
chrM	154901	155000	1e-180	-0.047	0.003	0.05
chrM	155001	155100	1e-200	-0.057	0.003	0.06
chrM	155101	155200	1e-200	-0.05	0.009	0.059
chrM	155201	155300	1e-300	-0.065	0.004	0.069
chrM	155301	155400	1e-300	-0.058	0.004	0.062
chrM	155401	155500	1e-220	-0.048	0.006	0.054
chrM	155501	155600	1e-220	-0.053	0.006	0.059
chrM	155601	155700	1e-260	-0.061	0.004	0.065
chrM	155701	155800	1e-180	-0.054	0.004	0.057
chrM	155801	155900	1e-220	-0.057	0.004	0.061
chrM	155901	156000	1e-170	-0.049	0.007	0.057
chrM	156001	156100	1e-260	-0.057	0.004	0.06
chrM	156101	156200	1e-280	-0.062	0.002	0.064
chrM	156201	156300	1e-65	-0.052	0.006	0.058
chrM	156301	156400	1e-85	-0.033	0.005	0.038
chrM	156401	156500	1e-90	-0.035	0.007	0.042
chrM	156501	156600	1e-150	-0.038	0.006	0.043
chrM	156601	156700	1e-300	-0.072	0.005	0.077
chrM	156701	156800	1e-150	-0.045	0.005	0.049
chrM	156801	156900	1e-120	-0.036	0.004	0.04
chrM	156901	157000	1e-110	-0.044	0.005	0.049
chrM	157001	157100	1e-140	-0.036	0.003	0.04
chrM	157101	157200	1e-90	-0.033	0.003	0.036
chrM	157201	157300	1e-150	-0.051	0.005	0.055
chrM	157301	157400	1e-180	-0.046	0.003	0.049
chrM	157401	157500	1e-90	-0.032	0.004	0.036
chrM	158101	158200	1e-44	-0.024	0.004	0.027
chrM	158201	158300	1e-170	-0.036	0.004	0.04
chrM	158301	158400	1e-170	-0.029	0.001	0.031
chrM	158401	158500	1e-150	-0.039	0.005	0.045
chrM	158501	158600	1e-190	-0.039	0.007	0.046
chrM	158601	158700	1e-120	-0.037	0.004	0.041
chrM	158701	158800	1e-110	-0.036	0.002	0.039
chrM	158801	158900	1e-130	-0.033	0.004	0.036
chrM	158901	159000	1e-110	-0.03	0.005	0.035
chrM	159001	159100	1e-95	-0.028	0.005	0.033
chrM	159101	159200	1e-100	-0.024	0.005	0.029
chrM	159201	159300	1e-65	-0.03	0.006	0.035
chrM	159301	159400	1e-200	-0.049	0.005	0.054
chrM	159401	159500	1e-160	-0.045	0.003	0.048
chrM	159501	159600	1e-90	-0.034	0.006	0.04
chrM	159601	159700	1e-110	-0.049	0.003	0.052
chrM	159701	159800	1e-110	-0.027	0.004	0.031
chrM	159801	159900	1e-90	-0.024	0.005	0.028
chrM	159901	160000	1e-65	-0.021	0.005	0.025
chrM	160001	160100	1e-70	-0.021	0.003	0.024
chrM	160101	160200	1e-95	-0.029	0.005	0.034
chrM	160201	160300	1e-100	-0.026	0.006	0.032
chrM	160301	160400	1e-160	-0.038	0.004	0.042
chrM	160401	160500	1e-130	-0.037	0.004	0.042
chrM	160501	160600	1e-140	-0.059	0.009	0.068
chrM	160601	160700	1e-160	-0.048	0.003	0.051
chrM	160701	160800	1e-120	-0.027	0.004	0.031
chrM	160801	160900	1e-130	-0.04	0.008	0.048
chrM	160901	161000	1e-220	-0.046	0.003	0.05
chrM	161001	161100	1e-120	-0.04	0.005	0.046
chrM	161101	161200	1e-130	-0.028	0.005	0.033
chrM	161201	161300	1e-80	-0.024	0.005	0.028
chrM	161301	161400	1e-90	-0.023	0.005	0.027
chrM	161401	161500	1e-85	-0.035	0.005	0.041
chrM	161501	161600	1e-140	-0.026	0.004	0.03
chrM	161601	161700	1e-110	-0.037	0.008	0.045
chrM	161701	161800	1e-85	-0.022	0.003	0.025
chrM	161801	161900	1e-80	-0.025	0.005	0.03
chrM	161901	162000	1e-90	-0.026	0.005	0.031
chrM	162001	162100	1e-70	-0.021	0.003	0.024
chrM	162101	162200	1e-75	-0.032	0.006	0.037
chrM	162201	162300	1e-60	-0.057	0.005	0.062
chrM	162301	162400	1e-150	-0.05	0.005	0.055
chrM	162401	162500	1e-120	-0.04	0.004	0.044
chrM	162501	162600	1e-140	-0.044	0.004	0.048
chrM	162601	162700	1e-200	-0.042	0.002	0.045
chrM	162701	162800	1e-220	-0.044	0.003	0.047
chrM	162801	162900	1e-120	-0.045	0.005	0.05
chrM	162901	163000	1e-110	-0.041	0.005	0.047
chrM	163001	163100	1e-95	-0.04	0.005	0.045
chrM	163101	163200	1e-160	-0.053	0.004	0.057
chrM	163201	163300	1e-120	-0.047	0.003	0.051
chrM	163301	163400	1e-260	-0.071	0.004	0.075
chrM	163401	163500	1e-120	-0.049	0.005	0.054
chrM	163501	163600	1e-120	-0.046	0.004	0.05
chrM	163601	163700	1e-100	-0.029	0.004	0.033
chrM	163701	163800	1e-60	-0.025	0.004	0.029
chrM	163801	163900	1e-75	-0.025	0.006	0.031
chrM	163901	164000	1e-70	-0.024	0.003	0.027
chrM	164001	164100	1e-75	-0.033	0.004	0.037
chrM	164101	164200	1e-180	-0.041	0.004	0.045
chrM	164201	164300	1e-200	-0.058	0.003	0.062
chrM	164301	164400	1e-180	-0.059	0.004	0.063
chrM	164401	164500	1e-170	-0.037	0.004	0.041
chrM	164501	164600	1e-90	-0.032	0.003	0.035
chrM	164601	164700	1e-75	-0.026	0.005	0.031
chrM	164701	164800	1e-70	-0.031	0.005	0.036
chrM	164801	164900	1e-300	-0.099	0.009	0.108
chrM	164901	165000	1e-300	-0.097	0.003	0.099
chrM	165001	165100	1e-220	-0.09	0.003	0.093
chrM	165101	165200	1e-200	-0.062	0.003	0.065
chrM	165201	165300	1e-200	-0.075	0.003	0.078
chrM	165301	165400	1e-160	-0.047	0.002	0.05
chrM	165401	165500	1e-90	-0.042	0.005	0.047
chrM	165501	165600	1e-170	-0.059	0.007	0.066
chrM	165601	165700	1e-220	-0.056	0.005	0.061
chrM	165701	165800	1e-200	-0.053	0.005	0.058
chrM	165801	165900	1e-160	-0.055	0.004	0.06
chrM	165901	166000	1e-120	-0.04	0.005	0.045
chrM	166001	166100	1e-170	-0.05	0.004	0.054
chrM	166101	166200	1e-160	-0.055	0.005	0.06
chrM	166201	166300	1e-170	-0.055	0.005	0.06
chrM	166301	166400	1e-120	-0.042	0.003	0.045
chrM	166401	166500	1e-100	-0.041	0.004	0.044
chrM	166501	166600	1e-75	-0.024	0.003	0.028
chrM	166601	166700	1e-130	-0.034	0.004	0.038
chrM	166701	166800	1e-220	-0.059	0.003	0.062
chrM	166801	166900	1e-220	-0.065	0.005	0.07
chrM	166901	167000	1e-110	-0.037	0.004	0.041
chrM	167001	167100	1e-120	-0.051	0.002	0.053
chrM	167101	167200	1e-85	-0.033	0.001	0.034
chrM	167201	167300	1e-130	-0.04	0.003	0.043
chrM	167301	167400	1e-120	-0.038	0.004	0.042
chrM	167401	167500	1e-90	-0.024	0.004	0.028
chrM	167501	167600	1e-75	-0.027	0.006	0.033
chrM	167601	167700	1e-140	-0.032	0.002	0.034
chrM	167701	167800	1e-220	-0.048	0.007	0.055
chrM	167801	167900	1e-120	-0.041	0.014	0.055
chrM	167901	168000	1e-160	-0.04	0.002	0.041
chrM	168001	168100	1e-110	-0.04	0.002	0.042
chrM	168101	168200	1e-140	-0.04	0.002	0.042
chrM	168201	168300	1e-200	-0.051	0.002	0.054
chrM	168301	168400	1e-200	-0.059	0.004	0.063
chrM	168401	168500	1e-170	-0.055	0.005	0.06
chrM	168501	168600	1e-170	-0.053	0.006	0.059
chrM	168601	168700	1e-130	-0.041	0.006	0.047
chrM	168701	168800	1e-130	-0.053	0.005	0.057
chrM	168801	168900	1e-240	-0.062	0.004	0.066
chrM	168901	169000	1e-190	-0.054	0.005	0.059
chrM	169001	169100	1e-200	-0.062	0.004	0.066
chrM	169101	169200	1e-240	-0.069	0.005	0.074
chrM	169201	169300	1e-240	-0.071	0.004	0.075
chrM	169301	169400	1e-200	-0.054	0.003	0.057
chrM	169401	169500	1e-120	-0.036	0.004	0.039
chrM	169501	169600	1e-140	-0.043	0.005	0.049
chrM	169601	169700	1e-90	-0.032	0.005	0.037
chrM	169701	169800	1e-150	-0.033	0.005	0.038
chrM	169801	169900	1e-75	-0.027	0.004	0.031
chrM	170001	170100	1e-42	-0.021	0.007	0.028
chrM	170101	170200	1e-50	-0.022	0.005	0.027
chrM	170201	170300	1e-100	-0.029	0.003	0.032
chrM	170301	170400	1e-70	-0.025	0.002	0.027
chrM	170401	170500	1e-80	-0.027	0.004	0.031
chrM	170501	170600	1e-85	-0.032	0.004	0.036
chrM	170601	170700	1e-75	-0.029	0.003	0.032
chrM	170701	170800	1e-75	-0.036	0.007	0.043
chrM	170801	170900	1e-130	-0.027	0.005	0.032
chrM	170901	171000	1e-120	-0.038	0.005	0.043
chrM	171001	171100	1e-85	-0.031	0.004	0.034
chrM	171101	171200	1e-70	-0.031	0.004	0.035
chrM	171201	171300	1e-100	-0.028	0.007	0.035
chrM	171301	171400	1e-75	-0.023	0.008	0.03
chrM	171401	171500	1e-80	-0.035	0.007	0.041
chrM	171501	171600	1e-80	-0.024	0.004	0.028
chrM	171601	171700	1e-80	-0.026	0.005	0.031
chrM	171701	171800	1e-130	-0.043	0.003	0.046
chrM	171801	171900	1e-120	-0.038	0.009	0.047
chrM	171901	172000	1e-100	-0.034	0.004	0.038
chrM	172001	172100	1e-80	-0.029	0.005	0.034
chrM	172101	172200	1e-75	-0.034	0.008	0.042
chrM	172201	172300	1e-120	-0.029	0.003	0.033
chrM	172301	172400	1e-80	-0.04	0.004	0.044
chrM	172401	172500	1e-130	-0.032	0.003	0.034
chrM	172501	172600	1e-55	-0.039	0.002	0.041
chrM	172601	172700	1e-120	-0.038	0.003	0.041
chrM	172701	172800	1e-50	-0.031	0.005	0.037
chrM	172801	172900	1e-60	-0.028	0.005	0.034
chrM	172901	173000	1e-110	-0.034	0.003	0.038
chrM	173001	173100	1e-120	-0.049	0.004	0.053
chrM	173101	173200	1e-110	-0.032	0.003	0.035
chrM	173201	173300	1e-140	-0.04	0.004	0.044
chrM	173301	173400	1e-300	-0.053	0.003	0.056
chrM	173401	173500	1e-90	-0.038	0.006	0.043
chrM	173501	173600	1e-75	-0.028	0.005	0.032
chrM	173601	173700	1e-240	-0.054	0.006	0.06
chrM	173701	173800	1e-100	-0.028	0.003	0.032
chrM	173801	173900	1e-65	-0.029	0.006	0.035
chrM	173901	174000	1e-95	-0.03	0.005	0.035
chrM	174001	174100	1e-75	-0.027	0.007	0.033
chrM	174101	174200	1e-70	-0.032	0.004	0.036
chrM	174201	174300	1e-130	-0.048	0.003	0.051
chrM	174301	174400	1e-60	-0.035	0.005	0.039
chrM	174401	174500	1e-80	-0.023	0.005	0.029
chrM	174501	174600	1e-50	-0.021	0.003	0.025
chrM	174601	174700	1e-65	-0.021	0.007	0.028
chrM	174701	174800	1e-60	-0.031	0.011	0.042
chrM	174801	174900	1e-120	-0.031	0.006	0.037
chrM	174901	175000	1e-100	-0.037	0.004	0.041
chrM	175001	175100	1e-80	-0.045	0.005	0.05
chrM	175101	175200	1e-180	-0.054	0.004	0.057
chrM	175201	175300	1e-200	-0.042	0.005	0.047
chrM	175301	175400	1e-140	-0.041	0.005	0.046
chrM	175401	175500	1e-140	-0.039	0.007	0.046
chrM	175501	175600	1e-100	-0.033	0.006	0.04
chrM	175601	175700	1e-110	-0.039	0.007	0.046
chrM	175701	175800	1e-160	-0.039	0.005	0.044
chrM	175801	175900	1e-150	-0.039	0.004	0.042
chrM	175901	176000	1e-220	-0.042	0.003	0.045
chrM	176001	176100	1e-150	-0.041	0.007	0.048
chrM	176101	176200	1e-150	-0.044	0.006	0.05
chrM	176201	176300	1e-160	-0.036	0.005	0.041
chrM	176301	176400	1e-160	-0.045	0.005	0.05
chrM	176401	176500	1e-180	-0.035	0.003	0.038
chrM	176501	176600	1e-140	-0.037	0.003	0.04
chrM	176601	176700	1e-90	-0.022	0.005	0.027
chrM	176701	176800	1e-95	-0.028	0.003	0.031
chrM	176801	176900	1e-100	-0.032	0.005	0.037
chrM	176901	177000	1e-75	-0.026	0.007	0.033
chrM	177001	177100	1e-110	-0.026	0.006	0.032
chrM	177101	177200	1e-100	-0.029	0.006	0.035
chrM	177301	177400	1e-60	-0.025	0.012	0.037
chrM	177401	177500	1e-75	-0.035	0.009	0.045
chrM	177501	177600	1e-46	-0.042	0.005	0.047
chrM	177601	177700	1e-110	-0.042	0.005	0.047
chrM	177701	177800	1e-110	-0.045	0.005	0.049
chrM	177801	177900	1e-40	-0.039	0.008	0.047
chrM	177901	178000	1e-60	-0.043	0.005	0.048
chrM	178001	178100	1e-180	-0.053	0.006	0.059
chrM	178101	178200	1e-110	-0.038	0.006	0.045
chrM	178201	178300	1e-120	-0.038	0.007	0.045
chrM	178301	178400	1e-120	-0.041	0.005	0.046
chrM	178401	178500	1e-120	-0.033	0.006	0.039
chrM	178501	178600	1e-120	-0.031	0.006	0.037
chrM	178601	178700	1e-100	-0.036	0.007	0.043
chrM	178701	178800	1e-130	-0.032	0.005	0.037
chrM	178801	178900	1e-110	-0.031	0.006	0.037
chrM	178901	179000	1e-95	-0.039	0.003	0.043
chrM	179001	179100	1e-100	-0.034	0.004	0.038
chrM	179101	179200	1e-110	-0.039	0.005	0.043
chrM	179201	179300	1e-100	-0.034	0.006	0.04
chrM	179301	179400	1e-190	-0.058	0.003	0.061
chrM	179401	179500	1e-85	-0.033	0.004	0.037
chrM	179501	179600	1e-75	-0.029	0.005	0.034
chrM	179601	179700	1e-130	-0.04	0.005	0.046
chrM	179701	179800	1e-100	-0.05	0.011	0.061
chrM	179801	179900	1e-130	-0.046	0.008	0.054
chrM	179901	180000	1e-65	-0.024	0.005	0.029
chrM	180001	180100	1e-140	-0.047	0.004	0.051
chrM	180101	180200	1e-85	-0.039	0.005	0.044
chrM	180201	180300	1e-110	-0.037	0.003	0.04
chrM	180301	180400	1e-95	-0.038	0.006	0.044
chrM	180401	180500	1e-150	-0.039	0.003	0.042
chrM	180501	180600	1e-100	-0.032	0.004	0.036
chrM	180601	180700	1e-110	-0.05	0.005	0.056
chrM	180701	180800	1e-130	-0.052	0.004	0.056
chrM	180801	180900	1e-110	-0.049	0.006	0.055
chrM	180901	181000	1e-180	-0.054	0.006	0.06
chrM	181001	181100	1e-120	-0.048	0.005	0.053
chrM	181101	181200	1e-110	-0.039	0.003	0.043
chrM	181201	181300	1e-150	-0.041	0.005	0.046
chrM	181301	181400	1e-170	-0.046	0.006	0.052
chrM	181401	181500	1e-70	-0.027	0.003	0.03
chrM	181501	181600	1e-95	-0.04	0.007	0.046
chrM	181601	181700	1e-75	-0.033	0.007	0.04
chrM	181701	181800	1e-85	-0.03	0.005	0.034
chrM	181801	181900	1e-36	-0.027	0.004	0.031
chrM	181901	182000	1e-120	-0.036	0.003	0.039
chrM	182001	182100	1e-220	-0.045	0.003	0.048
chrM	182101	182200	1e-120	-0.047	0.005	0.052
chrM	182201	182300	1e-48	-0.03	0.004	0.033
chrM	182301	182400	1e-40	-0.035	0.008	0.043
chrM	182401	182500	1e-65	-0.035	0.005	0.04
chrM	182501	182600	1e-160	-0.045	0.005	0.05
chrM	182601	182700	1e-120	-0.05	0.003	0.053
chrM	182701	182800	1e-220	-0.062	0.006	0.068
chrM	182801	182900	1e-160	-0.05	0.004	0.054
chrM	182901	183000	1e-90	-0.031	0.005	0.036
chrM	183001	183100	1e-140	-0.037	0.004	0.041
chrM	183101	183200	1e-180	-0.036	0.004	0.041
chrM	183201	183300	1e-190	-0.039	0.005	0.044
chrM	183301	183400	1e-220	-0.041	0.003	0.044
chrM	183401	183500	1e-190	-0.034	0.005	0.038
chrM	183501	183600	1e-190	-0.043	0.006	0.049
chrM	183601	183700	1e-220	-0.049	0.007	0.055
chrM	183701	183800	1e-160	-0.029	0.005	0.034
chrM	183801	183900	1e-120	-0.026	0.006	0.032
chrM	183901	184000	1e-120	-0.023	0.002	0.026
chrM	184101	184200	1e-130	-0.03	0.008	0.038
chrM	184201	184300	1e-130	-0.031	0.005	0.036
chrM	184301	184400	1e-150	-0.033	0.005	0.038
chrM	184401	184500	1e-220	-0.049	0.01	0.059
chrM	184501	184600	1e-260	-0.043	0.003	0.045
chrM	184601	184700	1e-160	-0.037	0.005	0.042
chrM	184701	184800	1e-220	-0.038	0.007	0.045
chrM	184801	184900	1e-100	-0.027	0.008	0.035
chrM	184901	185000	1e-120	-0.024	0.004	0.028
chrM	185001	185100	1e-100	-0.027	0.002	0.029
chrM	185101	185200	1e-180	-0.034	0.005	0.039
chrM	185201	185300	1e-200	-0.038	0.006	0.045
chrM	185301	185400	1e-70	-0.038	0.006	0.044
chrM	185401	185500	1e-22	-0.034	0.003	0.038
chrM	185501	185600	1e-90	-0.023	0.004	0.028
chrM	185601	185700	1e-220	-0.042	0.006	0.048
chrM	185701	185800	1e-160	-0.036	0.004	0.04
chrM	185801	185900	1e-220	-0.036	0.002	0.038
chrM	185901	186000	1e-150	-0.034	0.004	0.038
chrM	186001	186100	1e-140	-0.028	0.003	0.031
chrM	186101	186200	1e-160	-0.027	0.006	0.032
chrM	186201	186300	1e-200	-0.04	0.006	0.046
chrM	186301	186400	1e-190	-0.045	0.006	0.052
chrM	186401	186500	1e-180	-0.032	0.004	0.036
chrM	186501	186600	1e-110	-0.025	0.006	0.031
chrM	186601	186700	1e-120	-0.021	0.003	0.025
chrM	186701	186800	1e-110	-0.028	0.005	0.033
chrM	186801	186900	1e-110	-0.025	0.004	0.03
chrM	186901	187000	1e-130	-0.025	0.004	0.029
chrM	187001	187100	1e-260	-0.042	0.006	0.048
chrM	187101	187200	1e-180	-0.051	0.009	0.06
chrM	187201	187300	1e-260	-0.059	0.007	0.066
chrM	187301	187400	1e-300	-0.051	0.003	0.054
chrM	187401	187500	1e-280	-0.042	0.003	0.045
chrM	187501	187600	1e-240	-0.052	0.004	0.055
chrM	187601	187700	1e-220	-0.048	0.004	0.053
chrM	187701	187800	1e-300	-0.051	0.006	0.057
chrM	187801	187900	1e-110	-0.033	0.006	0.039
chrM	187901	188000	1e-55	-0.044	0.004	0.049
chrM	188001	188100	1e-200	-0.036	0.002	0.038
chrM	188101	188200	1e-160	-0.027	0.003	0.03
chrM	188201	188300	1e-200	-0.045	0.005	0.05
chrM	188301	188400	1e-190	-0.044	0.006	0.049
chrM	188401	188500	1e-150	-0.034	0.004	0.038
chrM	188501	188600	1e-120	-0.033	0.006	0.04
chrM	188601	188700	1e-36	-0.034	0.006	0.04
chrM	188701	188800	1e-110	-0.028	0.005	0.033
chrM	188801	188900	1e-130	-0.025	0.003	0.028
chrM	188901	189000	1e-110	-0.03	0.004	0.035
chrM	189001	189100	1e-150	-0.033	0.005	0.039
chrM	189101	189200	1e-110	-0.028	0.005	0.032
chrM	189201	189300	1e-140	-0.036	0.003	0.039
chrM	189301	189400	1e-220	-0.045	0.004	0.049
chrM	189401	189500	1e-240	-0.064	0.003	0.067
chrM	189501	189600	1e-240	-0.036	0.003	0.039
chrM	189601	189700	1e-120	-0.034	0.008	0.042
chrM	189701	189800	1e-150	-0.03	0.006	0.035
chrM	189801	189900	1e-110	-0.032	0.008	0.04
chrM	189901	190000	1e-120	-0.033	0.008	0.041
chrM	190001	190100	1e-200	-0.04	0.005	0.044
chrM	190101	190200	1e-140	-0.038	0.005	0.043
chrM	190201	190300	1e-200	-0.039	0.003	0.042
chrM	190301	190400	1e-300	-0.052	0.004	0.057
chrM	190401	190500	1e-300	-0.071	0.003	0.075
chrM	190501	190600	1e-300	-0.072	0.004	0.076
chrM	190601	190700	1e-300	-0.054	0.004	0.058
chrM	190701	190800	1e-300	-0.056	0.006	0.062
chrM	190801	190900	1e-220	-0.04	0.005	0.045
chrM	190901	191000	1e-170	-0.04	0.004	0.044
chrM	191001	191100	1e-90	-0.056	0.005	0.062
chrM	191101	191200	1e-170	-0.065	0.004	0.069
chrM	191201	191300	1e-220	-0.054	0.004	0.059
chrM	191301	191400	1e-300	-0.057	0.005	0.062
chrM	191401	191500	1e-300	-0.057	0.004	0.061
chrM	191501	191600	1e-260	-0.044	0.004	0.048
chrM	191601	191700	1e-170	-0.038	0.006	0.044
chrM	191701	191800	1e-140	-0.039	0.006	0.045
chrM	191801	191900	1e-90	-0.027	0.005	0.032
chrM	191901	192000	1e-95	-0.023	0.006	0.029
chrM	192001	192100	1e-120	-0.027	0.004	0.031
chrM	192101	192200	1e-85	-0.025	0.006	0.031
chrM	192201	192300	1e-90	-0.024	0.007	0.031
chrM	192401	192500	1e-100	-0.025	0.004	0.03
chrM	192501	192600	1e-90	-0.023	0.005	0.027
chrM	192601	192700	1e-170	-0.031	0.005	0.036
chrM	192701	192800	1e-260	-0.046	0.006	0.053
chrM	192801	192900	1e-220	-0.049	0.005	0.053
chrM	192901	193000	1e-200	-0.043	0.007	0.05
chrM	193001	193100	1e-240	-0.058	0.009	0.067
chrM	193101	193200	1e-200	-0.044	0.005	0.049
chrM	193201	193300	1e-190	-0.037	0.005	0.042
chrM	193301	193400	1e-200	-0.036	0.005	0.042
chrM	193401	193500	1e-260	-0.051	0.003	0.054
chrM	193501	193600	1e-170	-0.037	0.004	0.041
chrM	193601	193700	1e-150	-0.03	0.004	0.033
chrM	193701	193800	1e-140	-0.035	0.005	0.04
chrM	193801	193900	1e-150	-0.044	0.007	0.052
chrM	193901	194000	1e-240	-0.04	0.005	0.045
chrM	194001	194100	1e-140	-0.034	0.006	0.04
chrM	194101	194200	1e-150	-0.026	0.004	0.03
chrM	194201	194300	1e-100	-0.032	0.003	0.035
chrM	194301	194400	1e-100	-0.02	0.004	0.024
chrM	194401	194500	1e-120	-0.025	0.005	0.031
chrM	194501	194600	1e-50	-0.025	0.005	0.03
chrM	194601	194700	1e-150	-0.036	0.004	0.04
chrM	194701	194800	1e-130	-0.027	0.004	0.031
chrM	194801	194900	1e-120	-0.029	0.006	0.036
chrM	194901	195000	1e-140	-0.028	0.006	0.034
chrM	195001	195100	1e-120	-0.024	0.004	0.029
chrM	195101	195200	1e-120	-0.029	0.009	0.037
chrM	195401	195500	1e-120	-0.021	0.003	0.024
chrM	195501	195600	1e-130	-0.029	0.005	0.034
chrM	195601	195700	1e-46	-0.024	0.004	0.028
chrM	195701	195800	1e-90	-0.036	0.003	0.039
chrM	195801	195900	1e-150	-0.033	0.004	0.037
chrM	195901	196000	1e-150	-0.032	0.003	0.035
chrM	196001	196100	1e-160	-0.035	0.005	0.04
chrM	196101	196200	1e-200	-0.051	0.006	0.057
chrM	196201	196300	1e-240	-0.042	0.006	0.048
chrM	196301	196400	1e-300	-0.053	0.003	0.056
chrM	196401	196500	1e-260	-0.054	0.006	0.06
chrM	196501	196600	1e-200	-0.037	0.004	0.041
chrM	196601	196700	1e-300	-0.057	0.004	0.06
chrM	196701	196800	1e-240	-0.049	0.006	0.055
chrM	196801	196900	1e-190	-0.04	0.004	0.044
chrM	196901	197000	1e-200	-0.044	0.005	0.049
chrM	197001	197100	1e-170	-0.034	0.003	0.037
chrM	197101	197200	1e-180	-0.041	0.006	0.046
chrM	197201	197300	1e-200	-0.034	0.003	0.037
chrM	197301	197400	1e-260	-0.039	0.004	0.043
chrM	197401	197500	1e-200	-0.032	0.004	0.037
chrM	197501	197600	1e-280	-0.052	0.006	0.058
chrM	197601	197700	1e-300	-0.059	0.005	0.064
chrM	197701	197800	1e-120	-0.029	0.005	0.034
chrM	197801	197900	1e-170	-0.028	0.004	0.032
chrM	197901	198000	1e-160	-0.035	0.005	0.039
chrM	198001	198100	1e-200	-0.038	0.006	0.043
chrM	198101	198200	1e-220	-0.039	0.004	0.043
chrM	198201	198300	1e-190	-0.032	0.005	0.038
chrM	198301	198400	1e-220	-0.054	0.006	0.06
chrM	198401	198500	1e-300	-0.068	0.006	0.074
chrM	198501	198600	1e-180	-0.042	0.006	0.048
chrM	198601	198700	1e-260	-0.053	0.006	0.058
chrM	198701	198800	1e-300	-0.069	0.006	0.074
chrM	198801	198900	1e-190	-0.039	0.005	0.044
chrM	198901	199000	1e-180	-0.037	0.006	0.042
chrM	199001	199100	1e-110	-0.03	0.005	0.036
chrM	199101	199200	1e-100	-0.056	0.006	0.062
chrM	199201	199300	1e-260	-0.052	0.005	0.056
chrM	199301	199400	1e-190	-0.035	0.004	0.039
chrM	199401	199500	1e-220	-0.049	0.003	0.052
chrM	199501	199600	1e-260	-0.049	0.008	0.056
chrM	199601	199700	1e-170	-0.04	0.006	0.046
chrM	199701	199800	1e-190	-0.038	0.008	0.046
chrM	199801	199900	1e-220	-0.05	0.005	0.054
chrM	199901	200000	1e-190	-0.044	0.004	0.048
chrM	200001	200100	1e-130	-0.033	0.005	0.038
chrM	200101	200200	1e-240	-0.042	0.003	0.045
chrM	200201	200300	1e-95	-0.033	0.004	0.037
chrM	200301	200400	1e-50	-0.034	0.002	0.037
chrM	200401	200500	1e-150	-0.035	0.004	0.04
chrM	200501	200600	1e-280	-0.048	0.004	0.052
chrM	200601	200700	1e-240	-0.048	0.004	0.052
chrM	200701	200800	1e-200	-0.037	0.002	0.039
chrM	200801	200900	1e-160	-0.035	0.004	0.039
chrM	200901	201000	1e-180	-0.034	0.005	0.039
chrM	201001	201100	1e-190	-0.034	0.004	0.038
chrM	201101	201200	1e-220	-0.038	0.005	0.043
chrM	201201	201300	1e-130	-0.027	0.005	0.032
chrM	201301	201400	1e-70	-0.02	0.008	0.028
chrM	201401	201500	1e-130	-0.025	0.004	0.029
chrM	201501	201600	1e-140	-0.045	0.006	0.052
chrM	201601	201700	1e-200	-0.043	0.005	0.049
chrM	201701	201800	1e-220	-0.042	0.004	0.046
chrM	201801	201900	1e-140	-0.031	0.004	0.035
chrM	201901	202000	1e-190	-0.04	0.005	0.044
chrM	202001	202100	1e-180	-0.044	0.004	0.047
chrM	202101	202200	1e-70	-0.046	0.006	0.053
chrM	202201	202300	1e-95	-0.04	0.003	0.044
chrM	202301	202400	1e-240	-0.05	0.004	0.053
chrM	202401	202500	1e-240	-0.05	0.006	0.056
chrM	202501	202600	1e-200	-0.04	0.006	0.045
chrM	202601	202700	1e-150	-0.034	0.003	0.037
chrM	202701	202800	1e-220	-0.037	0.005	0.041
chrM	202801	202900	1e-150	-0.032	0.005	0.037
chrM	202901	203000	1e-170	-0.029	0.002	0.031
chrM	203001	203100	1e-200	-0.051	0.004	0.055
chrM	203101	203200	1e-150	-0.036	0.007	0.043
chrM	203201	203300	1e-140	-0.03	0.005	0.036
chrM	203301	203400	1e-46	-0.028	0.006	0.034
chrM	203401	203500	1e-140	-0.04	0.009	0.049
chrM	203501	203600	1e-130	-0.033	0.004	0.036
chrM	203601	203700	1e-280	-0.054	0.003	0.057
chrM	203701	203800	1e-200	-0.054	0.006	0.06
chrM	203801	203900	1e-300	-0.055	0.004	0.06
chrM	203901	204000	1e-300	-0.07	0.006	0.076
chrM	204001	204100	1e-160	-0.041	0.009	0.05
chrM	204101	204200	1e-90	-0.032	0.005	0.037
chrM	204201	204300	1e-110	-0.033	0.004	0.037
chrM	204301	204400	1e-110	-0.028	0.005	0.033
chrM	204401	204500	1e-130	-0.035	0.006	0.041
chrM	204501	204600	1e-200	-0.046	0.004	0.051
chrM	204601	204700	1e-180	-0.044	0.006	0.05
chrM	204701	204800	1e-110	-0.03	0.005	0.035
chrM	204801	204900	1e-130	-0.026	0.005	0.031
chrM	204901	205000	1e-120	-0.027	0.005	0.032
chrM	205001	205100	1e-200	-0.036	0.005	0.041
chrM	205101	205200	1e-160	-0.036	0.004	0.04
chrM	205201	205300	1e-160	-0.044	0.004	0.048
chrM	205301	205400	1e-150	-0.033	0.004	0.036
chrM	205401	205500	1e-48	-0.029	0.004	0.033
chrM	205501	205600	1e-110	-0.033	0.007	0.041
chrM	205601	205700	1e-140	-0.026	0.004	0.031
chrM	205701	205800	1e-180	-0.033	0.005	0.038
chrM	205801	205900	1e-130	-0.032	0.005	0.037
chrM	205901	206000	1e-120	-0.028	0.003	0.031
chrM	206001	206100	1e-140	-0.032	0.005	0.036
chrM	206101	206200	1e-200	-0.032	0.004	0.036
[truncated: 1,564 more rows]
