# Supplementary material for: Efficient and accurate determination of genome-wide DNA methylation patterns in Arabidopsis thaliana with enzymatic methyl sequencing
Source: Epigenetics Chromatin. 2020 Oct 7;13:42. doi: 10.1186/s13072-020-00361-9 (PMC7542392; doi:10.1186/s13072-020-00361-9)
Supplement: Supplementary file 6 — Additional file 6: Table S5. DMRs between Arabidopsis leaf and flower samples. [file 13072_2020_361_MOESM6_ESM.xlsx]

## Sheet: Leaf hyper-CG DMRs
Chr	Start	End	p_value	diff_ratio	leaf_level	flower_level
chr1	290501	290600	1e-55	0.741	0.741	0
chr1	429001	429100	1e-14	0.427	0.575	0.148
chr1	441301	441400	1e-13	0.432	0.589	0.157
chr1	462101	462200	1e-10	0.497	0.889	0.392
chr1	572401	572500	1e-26	0.437	0.538	0.101
chr1	585201	585300	1e-22	0.423	0.453	0.029
chr1	720301	720400	1e-13	0.556	0.931	0.375
chr1	815401	815500	1e-11	0.459	0.95	0.49
chr1	992401	992500	1e-11	0.407	0.718	0.311
chr1	1066401	1066500	1e-13	0.463	0.463	0
chr1	1912001	1912100	1e-22	0.423	0.596	0.172
chr1	2005001	2005100	1e-13	0.486	0.491	0.005
chr1	2297301	2297400	1e-17	0.539	0.544	0.005
chr1	2639201	2639300	1e-14	0.434	0.434	0
chr1	2895301	2895400	5e-08	0.412	0.611	0.199
chr1	2896401	2896500	1e-11	0.467	0.467	0
chr1	2954601	2954700	1e-13	0.433	0.438	0.004
chr1	2959601	2959700	1e-10	0.408	0.445	0.037
chr1	3316301	3316400	1e-12	0.479	0.926	0.447
chr1	3534501	3534600	1e-19	0.486	0.841	0.355
chr1	3642301	3642400	1e-10	0.451	0.451	0
chr1	3992001	3992100	1e-19	0.409	0.444	0.035
chr1	4614001	4614100	1e-13	0.443	0.443	0
chr1	4736401	4736500	1e-12	0.402	0.471	0.069
chr1	4737401	4737500	1e-24	0.416	0.587	0.171
chr1	5142301	5142400	1e-11	0.505	0.904	0.399
chr1	5185901	5186000	1e-14	0.557	0.885	0.328
chr1	5320301	5320400	1e-22	0.547	0.674	0.127
chr1	5565801	5565900	1e-13	0.574	0.919	0.345
chr1	5567201	5567300	1e-16	0.402	0.906	0.504
chr1	5661801	5661900	1e-30	0.841	0.841	0
chr1	5747301	5747400	1e-22	0.702	0.959	0.257
chr1	5779901	5780000	1e-14	0.539	0.912	0.373
chr1	5814001	5814100	5e-07	0.42	0.78	0.36
chr1	5924701	5924800	1e-12	0.538	0.896	0.358
chr1	6048601	6048700	1e-17	0.432	0.669	0.238
chr1	6077401	6077500	1e-13	0.45	0.45	0
chr1	6113801	6113900	1e-13	0.59	0.937	0.346
chr1	6359101	6359200	1e-11	0.445	0.451	0.005
chr1	6749501	6749600	1e-19	0.455	0.764	0.309
chr1	6750101	6750200	1e-16	0.554	0.888	0.334
chr1	6750201	6750300	1e-15	0.539	0.885	0.346
chr1	6896101	6896200	1e-13	0.401	0.714	0.313
chr1	7019501	7019600	1e-13	0.452	0.452	0
chr1	7214101	7214200	1e-17	0.584	0.959	0.376
chr1	7218101	7218200	1e-28	0.483	0.485	0.002
chr1	7306201	7306300	5e-09	0.432	0.753	0.321
chr1	7621701	7621800	1e-14	0.535	0.896	0.361
chr1	7650401	7650500	1e-11	0.416	0.416	0
chr1	7750301	7750400	1e-20	0.74	0.74	0
chr1	7766101	7766200	1e-18	0.415	0.645	0.23
chr1	7999201	7999300	1e-22	0.427	0.789	0.362
chr1	8247601	8247700	1e-20	0.686	0.701	0.015
chr1	8603301	8603400	1e-08	0.414	0.746	0.332
chr1	8686201	8686300	1e-14	0.539	0.95	0.411
chr1	8753301	8753400	1e-17	0.651	0.657	0.006
chr1	8952201	8952300	1e-10	0.48	0.844	0.364
chr1	9201701	9201800	1e-16	0.593	0.834	0.241
chr1	9297701	9297800	1e-15	0.405	0.85	0.446
chr1	9727801	9727900	1e-13	0.466	0.466	0
chr1	9728301	9728400	1e-13	0.483	0.497	0.015
chr1	9781401	9781500	1e-14	0.425	0.432	0.008
chr1	9879601	9879700	5e-09	0.408	0.459	0.051
chr1	9981101	9981200	1e-11	0.401	0.411	0.01
chr1	10328001	10328100	1e-26	0.802	0.802	0
chr1	10385401	10385500	1e-22	0.44	0.44	0
chr1	10405801	10405900	1e-10	0.406	0.412	0.005
chr1	10671001	10671100	1e-15	0.427	0.927	0.5
chr1	10883201	10883300	1e-14	0.483	0.488	0.005
chr1	10885001	10885100	1e-15	0.424	0.924	0.5
chr1	10889701	10889800	1e-12	0.458	0.473	0.015
chr1	10962601	10962700	1e-11	0.408	0.423	0.015
chr1	11141801	11141900	1e-17	0.447	0.885	0.438
chr1	11161101	11161200	1e-14	0.457	0.457	0
chr1	11184201	11184300	1e-17	0.447	0.495	0.048
chr1	11327801	11327900	1e-26	0.875	0.881	0.006
chr1	11602701	11602800	1e-28	0.463	0.472	0.009
chr1	11613301	11613400	1e-11	0.489	0.754	0.266
chr1	11636101	11636200	1e-18	0.514	0.589	0.076
chr1	11761101	11761200	1e-16	0.436	0.93	0.494
chr1	11772101	11772200	1e-22	0.415	0.433	0.018
chr1	11863401	11863500	1e-30	0.504	0.722	0.219
chr1	12060601	12060700	1e-13	0.473	0.473	0
chr1	12111901	12112000	1e-13	0.478	0.483	0.005
chr1	12843501	12843600	1e-16	0.469	0.797	0.328
chr1	12847301	12847400	1e-10	0.439	0.668	0.229
chr1	12847401	12847500	1e-28	0.461	0.769	0.307
chr1	13262201	13262300	5e-09	0.488	0.808	0.32
chr1	16398301	16398400	1e-16	0.435	0.869	0.434
chr1	17000301	17000400	1e-18	0.414	0.853	0.439
chr1	17060601	17060700	1e-14	0.445	0.658	0.213
chr1	17148701	17148800	5e-10	0.477	0.854	0.377
chr1	17163301	17163400	1e-12	0.426	0.431	0.005
chr1	17302301	17302400	1e-13	0.514	0.629	0.115
chr1	17338501	17338600	1e-10	0.424	0.959	0.535
chr1	17421901	17422000	5e-06	0.435	0.749	0.314
chr1	17462701	17462800	1e-11	0.449	0.953	0.504
chr1	17619701	17619800	1e-14	0.421	0.675	0.254
chr1	17755901	17756000	1e-12	0.539	0.861	0.322
chr1	17778201	17778300	1e-20	0.679	0.679	0
chr1	18145501	18145600	1e-14	0.567	0.932	0.364
chr1	18257701	18257800	1e-11	0.405	0.43	0.025
chr1	18308201	18308300	1e-13	0.525	0.724	0.199
chr1	18441701	18441800	1e-08	0.474	0.803	0.329
chr1	18465101	18465200	1e-13	0.471	0.471	0
chr1	18729201	18729300	1e-24	0.554	0.908	0.354
chr1	18747701	18747800	1e-15	0.542	0.567	0.024
chr1	19131501	19131600	1e-13	0.565	0.907	0.342
chr1	19289501	19289600	1e-13	0.593	0.827	0.235
chr1	19297501	19297600	1e-15	0.574	0.591	0.016
chr1	19311801	19311900	1e-12	0.417	0.417	0
chr1	19413101	19413200	1e-13	0.455	0.459	0.005
chr1	19662101	19662200	1e-28	0.535	0.618	0.083
chr1	19743901	19744000	1e-20	0.52	0.815	0.296
chr1	19744001	19744100	1e-11	0.43	0.74	0.31
chr1	19744201	19744300	1e-20	0.597	0.813	0.216
chr1	19872601	19872700	1e-09	0.421	0.888	0.466
chr1	19922701	19922800	1e-13	0.435	0.435	0
chr1	19989601	19989700	1e-14	0.469	0.875	0.406
chr1	20064001	20064100	1e-12	0.443	0.443	0
chr1	20261901	20262000	5e-10	0.404	0.644	0.24
chr1	20294501	20294600	1e-15	0.575	0.926	0.351
chr1	20351501	20351600	1e-13	0.561	0.847	0.286
chr1	20584901	20585000	1e-15	0.507	0.512	0.005
chr1	20661401	20661500	1e-14	0.467	0.472	0.004
chr1	20736501	20736600	1e-22	0.647	0.663	0.016
chr1	21009001	21009100	1e-14	0.407	0.601	0.194
chr1	21010801	21010900	5e-09	0.414	0.94	0.526
chr1	21026701	21026800	1e-19	0.501	0.882	0.381
chr1	22019101	22019200	1e-08	0.409	0.742	0.333
chr1	22172201	22172300	1e-10	0.427	0.452	0.025
chr1	22286601	22286700	1e-20	0.416	0.416	0
chr1	22404401	22404500	5e-10	0.426	0.432	0.006
chr1	22675601	22675700	1e-10	0.428	0.956	0.528
chr1	22691501	22691600	1e-10	0.416	0.416	0
chr1	23007601	23007700	1e-14	0.585	0.812	0.227
chr1	23376501	23376600	1e-09	0.472	0.746	0.274
chr1	23428501	23428600	1e-12	0.427	0.454	0.028
chr1	23536801	23536900	1e-50	0.807	0.807	0
chr1	23586501	23586600	1e-19	0.506	0.928	0.423
chr1	23663401	23663500	1e-28	0.822	0.822	0
chr1	23759201	23759300	1e-14	0.542	0.898	0.355
chr1	23971101	23971200	1e-12	0.465	0.465	0
chr1	23982501	23982600	1e-20	0.517	0.977	0.46
chr1	24131201	24131300	1e-10	0.484	0.835	0.351
chr1	24146401	24146500	1e-24	0.46	0.764	0.303
chr1	24178701	24178800	5e-10	0.477	0.804	0.327
chr1	24247001	24247100	1e-12	0.45	0.484	0.034
chr1	24301601	24301700	1e-12	0.47	0.47	0
chr1	24365001	24365100	1e-11	0.523	0.887	0.364
chr1	24423401	24423500	1e-30	0.461	0.461	0
chr1	24455401	24455500	5e-08	0.426	0.426	0
chr1	24716701	24716800	1e-11	0.542	0.839	0.298
chr1	25057401	25057500	1e-40	0.593	0.718	0.125
chr1	25489701	25489800	1e-17	0.55	0.587	0.037
chr1	25492601	25492700	1e-12	0.448	0.448	0
chr1	25936701	25936800	1e-11	0.457	0.945	0.488
chr1	26233701	26233800	1e-18	0.416	0.964	0.548
chr1	26784501	26784600	1e-14	0.456	0.456	0
chr1	26834201	26834300	1e-12	0.459	0.556	0.097
chr1	27063301	27063400	1e-11	0.503	0.846	0.344
chr1	27194501	27194600	1e-11	0.498	0.847	0.349
chr1	27352301	27352400	1e-11	0.487	0.87	0.383
chr1	27564601	27564700	1e-10	0.412	0.434	0.022
chr1	27693401	27693500	1e-24	0.548	0.863	0.315
chr1	28136901	28137000	1e-32	0.404	0.501	0.097
chr1	28834301	28834400	1e-11	0.504	0.892	0.388
chr1	28853001	28853100	5e-10	0.408	0.45	0.042
chr1	29669201	29669300	1e-15	0.583	0.93	0.347
chr1	29721101	29721200	1e-20	0.444	0.951	0.507
chr1	29775301	29775400	1e-17	0.4	0.424	0.024
chr1	29775801	29775900	1e-34	0.909	0.913	0.004
chr1	29900101	29900200	5e-10	0.523	0.655	0.132
chr1	30078901	30079000	1e-12	0.419	0.871	0.452
chr1	30230701	30230800	1e-13	0.542	0.85	0.308
chr1	30318301	30318400	1e-18	0.414	0.706	0.292
chr2	207301	207400	1e-15	0.509	0.514	0.005
chr2	270101	270200	1e-24	0.57	0.57	0
chr2	555001	555100	1e-26	0.417	0.605	0.187
chr2	699301	699400	1e-15	0.503	0.503	0
chr2	842801	842900	1e-20	0.414	0.414	0
chr2	861101	861200	1e-11	0.513	0.803	0.29
chr2	908201	908300	1e-11	0.435	0.435	0
chr2	949601	949700	1e-22	0.689	0.957	0.268
chr2	1101601	1101700	1e-12	0.421	0.426	0.005
chr2	1411301	1411400	5e-09	0.409	0.415	0.007
chr2	1501401	1501500	1e-12	0.472	0.513	0.041
chr2	1625301	1625400	1e-10	0.414	0.414	0
chr2	1672801	1672900	5e-10	0.454	0.674	0.22
chr2	1893301	1893400	1e-12	0.422	0.422	0
chr2	2265501	2265600	5e-10	0.416	0.5	0.084
chr2	2927601	2927700	1e-14	0.422	0.721	0.299
chr2	5083201	5083300	1e-36	0.447	0.65	0.203
chr2	5083301	5083400	1e-12	0.48	0.66	0.18
chr2	5083401	5083500	5e-06	0.459	0.768	0.308
chr2	5553901	5554000	1e-15	0.584	0.916	0.332
chr2	5554901	5555000	1e-10	0.473	0.836	0.363
chr2	5831501	5831600	1e-38	0.476	0.736	0.26
chr2	5958201	5958300	5e-10	0.423	0.442	0.019
chr2	6304801	6304900	1e-16	0.606	0.63	0.024
chr2	6305001	6305100	1e-08	0.433	0.605	0.172
chr2	6403901	6404000	5e-08	0.437	0.806	0.369
chr2	6634101	6634200	1e-10	0.5	0.608	0.107
chr2	6822701	6822800	1e-18	0.482	0.704	0.222
chr2	6835401	6835500	1e-10	0.472	0.839	0.366
chr2	6896701	6896800	5e-07	0.462	0.509	0.048
chr2	6896801	6896900	1e-15	0.448	0.46	0.012
chr2	6929201	6929300	1e-13	0.472	0.75	0.278
chr2	7334501	7334600	1e-22	0.45	0.509	0.059
chr2	7334801	7334900	1e-11	0.438	0.443	0.005
chr2	7335701	7335800	1e-26	0.554	0.566	0.012
chr2	7427601	7427700	1e-10	0.439	0.456	0.017
chr2	7544701	7544800	5e-10	0.455	0.462	0.007
chr2	7787201	7787300	1e-10	0.469	0.901	0.431
chr2	7940801	7940900	1e-10	0.424	0.429	0.006
chr2	8041501	8041600	1e-16	0.552	0.711	0.158
chr2	8041601	8041700	1e-24	0.541	0.725	0.184
chr2	8416301	8416400	1e-14	0.521	0.948	0.427
chr2	8610501	8610600	1e-11	0.498	0.616	0.118
chr2	8632301	8632400	1e-19	0.495	0.763	0.268
chr2	8767601	8767700	5e-10	0.408	0.455	0.047
chr2	8973501	8973600	1e-11	0.518	0.75	0.232
chr2	9133901	9134000	1e-34	0.827	0.947	0.121
chr2	9177501	9177600	1e-13	0.469	0.469	0
chr2	9385101	9385200	1e-12	0.408	0.413	0.004
chr2	9962001	9962100	1e-12	0.496	0.496	0
chr2	10981601	10981700	1e-14	0.487	0.487	0
chr2	10986001	10986100	1e-20	0.419	0.424	0.005
chr2	11189201	11189300	1e-10	0.475	0.962	0.487
chr2	11407201	11407300	5e-08	0.405	0.865	0.46
chr2	11426201	11426300	1e-12	0.43	0.43	0
chr2	11452301	11452400	5e-10	0.445	0.848	0.403
chr2	11957501	11957600	5e-09	0.407	0.934	0.527
chr2	11975701	11975800	1e-13	0.49	0.554	0.063
chr2	12211901	12212000	1e-16	0.426	0.766	0.339
chr2	12219801	12219900	1e-12	0.403	0.686	0.283
chr2	12220201	12220300	1e-15	0.618	0.899	0.282
chr2	12692401	12692500	1e-13	0.519	0.884	0.365
chr2	12883801	12883900	5e-09	0.422	0.914	0.492
chr2	13400101	13400200	5e-10	0.402	0.934	0.532
chr2	14625701	14625800	1e-10	0.416	0.416	0
chr2	14847101	14847200	5e-10	0.443	0.45	0.007
chr2	14899601	14899700	5e-10	0.464	0.726	0.261
chr2	14987401	14987500	1e-22	0.41	0.555	0.146
chr2	15147001	15147100	1e-10	0.419	0.419	0
chr2	15198701	15198800	1e-13	0.441	0.441	0
chr2	15266901	15267000	5e-09	0.428	0.553	0.126
chr2	15341501	15341600	1e-12	0.457	0.462	0.005
chr2	15979401	15979500	1e-13	0.471	0.476	0.005
chr2	16036701	16036800	1e-24	0.461	0.468	0.007
chr2	16088501	16088600	1e-15	0.593	0.922	0.329
chr2	16185301	16185400	1e-17	0.474	0.691	0.217
chr2	16411901	16412000	1e-10	0.421	0.421	0
chr2	16914201	16914300	1e-13	0.424	0.429	0.004
chr2	17333401	17333500	1e-12	0.473	0.921	0.448
chr2	17386701	17386800	1e-11	0.454	0.942	0.488
chr2	17391301	17391400	1e-12	0.439	0.444	0.005
chr2	17433301	17433400	5e-09	0.401	0.928	0.527
chr2	17865401	17865500	1e-10	0.448	0.948	0.5
chr2	18063201	18063300	1e-17	0.587	0.933	0.345
chr2	18210801	18210900	1e-12	0.438	0.438	0
chr2	19381301	19381400	1e-11	0.437	0.437	0
chr2	19518501	19518600	1e-34	0.659	0.747	0.089
chr3	282401	282500	1e-13	0.408	0.881	0.473
chr3	440001	440100	1e-12	0.523	0.895	0.372
chr3	581101	581200	1e-24	0.503	0.658	0.155
chr3	602801	602900	1e-32	0.609	0.609	0
chr3	706301	706400	5e-10	0.456	0.754	0.298
chr3	1017001	1017100	1e-10	0.41	0.927	0.517
chr3	1026201	1026300	1e-08	0.412	0.907	0.495
chr3	1203401	1203500	1e-15	0.475	0.479	0.004
chr3	1279501	1279600	1e-22	0.451	0.478	0.027
chr3	1324501	1324600	1e-13	0.435	0.435	0
chr3	1700201	1700300	1e-13	0.422	0.422	0
chr3	1977601	1977700	1e-14	0.56	0.595	0.034
chr3	2035701	2035800	1e-17	0.607	0.949	0.343
chr3	2266501	2266600	1e-10	0.46	0.969	0.51
chr3	2681301	2681400	1e-13	0.409	0.417	0.008
chr3	2784201	2784300	1e-15	0.485	0.485	0
chr3	2823501	2823600	1e-24	0.78	0.855	0.075
chr3	2981401	2981500	1e-18	0.449	0.66	0.211
chr3	3209501	3209600	1e-14	0.529	0.534	0.005
chr3	3769201	3769300	1e-10	0.488	0.802	0.315
chr3	3824901	3825000	1e-13	0.448	0.448	0
chr3	3829201	3829300	1e-12	0.455	0.455	0
chr3	3874501	3874600	1e-11	0.418	0.813	0.395
chr3	4068601	4068700	1e-34	0.838	0.838	0
chr3	4598701	4598800	1e-13	0.476	0.476	0
chr3	5114601	5114700	1e-16	0.567	0.577	0.009
chr3	5128201	5128300	5e-09	0.403	0.92	0.518
chr3	5217401	5217500	1e-26	0.409	0.919	0.511
chr3	5371201	5371300	1e-26	0.503	0.503	0
chr3	5673401	5673500	1e-11	0.515	0.877	0.362
chr3	5786701	5786800	1e-12	0.469	0.48	0.011
chr3	6075301	6075400	1e-14	0.589	0.93	0.341
chr3	6100501	6100600	1e-05	0.41	0.78	0.37
chr3	6172301	6172400	5e-07	0.402	0.542	0.14
chr3	6197701	6197800	1e-13	0.423	0.423	0
chr3	6241701	6241800	1e-32	0.484	0.686	0.202
chr3	6424701	6424800	1e-14	0.436	0.663	0.227
chr3	6428501	6428600	1e-12	0.417	0.421	0.005
chr3	6449901	6450000	1e-20	0.427	0.434	0.007
chr3	6458801	6458900	5e-10	0.478	0.805	0.327
chr3	6506201	6506300	1e-20	0.453	0.462	0.009
chr3	6629401	6629500	1e-11	0.454	0.486	0.032
chr3	6748901	6749000	1e-22	0.427	0.689	0.262
chr3	6793901	6794000	1e-22	0.448	0.819	0.371
chr3	6794101	6794200	1e-18	0.475	0.562	0.087
chr3	6819501	6819600	5e-09	0.402	0.866	0.464
chr3	6830301	6830400	1e-26	0.463	0.463	0
chr3	6852001	6852100	1e-34	0.94	0.94	0
chr3	6871601	6871700	1e-34	0.519	0.522	0.002
chr3	6954401	6954500	1e-17	0.471	0.932	0.461
chr3	6986101	6986200	1e-22	0.474	0.48	0.006
chr3	6998601	6998700	1e-22	0.736	0.859	0.123
chr3	7074801	7074900	1e-15	0.482	0.482	0
chr3	7075101	7075200	1e-32	0.652	0.771	0.119
chr3	7075701	7075800	1e-34	0.861	0.861	0
chr3	7127401	7127500	1e-16	0.457	0.863	0.406
chr3	7155201	7155300	1e-28	0.639	0.836	0.196
chr3	7307101	7307200	1e-10	0.433	0.668	0.235
chr3	7307201	7307300	1e-28	0.444	0.444	0
chr3	7589701	7589800	1e-16	0.428	0.899	0.471
chr3	7688701	7688800	1e-50	0.656	0.843	0.187
chr3	8308301	8308400	1e-11	0.532	0.72	0.188
chr3	8560701	8560800	1e-38	0.604	0.69	0.085
chr3	8571901	8572000	1e-15	0.548	0.554	0.006
chr3	8964801	8964900	1e-11	0.427	0.427	0
chr3	9090801	9090900	1e-11	0.411	0.416	0.005
chr3	9215201	9215300	1e-26	0.415	0.417	0.002
chr3	9462101	9462200	1e-30	0.42	0.802	0.383
chr3	9673101	9673200	5e-08	0.448	0.811	0.362
chr3	9999001	9999100	1e-22	0.518	0.831	0.313
chr3	10124401	10124500	1e-22	0.577	0.905	0.329
chr3	10125301	10125400	1e-06	0.401	0.624	0.223
chr3	10724501	10724600	1e-10	0.42	0.43	0.01
chr3	10989201	10989300	1e-15	0.463	0.463	0
chr3	15333801	15333900	1e-18	0.744	0.77	0.026
chr3	15407201	15407300	1e-26	0.437	0.444	0.006
chr3	15407401	15407500	1e-34	0.54	0.54	0
chr3	15776801	15776900	1e-15	0.744	0.753	0.008
chr3	15776901	15777000	1e-26	0.495	0.505	0.009
chr3	15855501	15855600	5e-07	0.42	0.612	0.193
chr3	16776901	16777000	1e-19	0.427	0.462	0.035
chr3	16858501	16858600	5e-08	0.426	0.752	0.326
chr3	16859401	16859500	1e-13	0.448	0.729	0.281
chr3	17320601	17320700	1e-12	0.503	0.582	0.079
chr3	17335301	17335400	1e-10	0.435	0.446	0.011
chr3	17579701	17579800	5e-09	0.503	0.756	0.253
chr3	17579801	17579900	1e-15	0.446	0.909	0.463
chr3	18326401	18326500	1e-12	0.432	0.441	0.009
chr3	18626101	18626200	1e-11	0.4	0.4	0
chr3	18756301	18756400	1e-26	0.412	0.438	0.026
chr3	19140401	19140500	1e-17	0.506	0.52	0.015
chr3	19609701	19609800	1e-22	0.409	0.792	0.383
chr3	19708401	19708500	1e-13	0.438	0.447	0.009
chr3	19876901	19877000	1e-10	0.438	0.947	0.509
chr3	20401601	20401700	1e-36	0.444	0.446	0.002
chr3	20960401	20960500	1e-34	0.904	0.904	0
chr3	21432201	21432300	1e-32	0.641	0.892	0.251
chr3	21485301	21485400	1e-22	0.447	0.45	0.003
chr3	21623901	21624000	1e-19	0.469	0.854	0.384
chr3	21730201	21730300	1e-09	0.434	0.96	0.525
chr3	21764501	21764600	1e-20	0.403	0.407	0.005
chr3	21842201	21842300	1e-12	0.561	0.864	0.302
chr3	21902201	21902300	1e-18	0.655	0.882	0.227
chr3	21968301	21968400	1e-13	0.41	0.849	0.439
chr3	22137901	22138000	1e-26	0.458	0.46	0.002
chr3	22407701	22407800	1e-12	0.514	0.919	0.404
chr3	22638001	22638100	1e-13	0.406	0.5	0.094
chr3	23039201	23039300	1e-24	0.511	0.633	0.122
chr3	23307601	23307700	1e-12	0.417	0.417	0
chr4	254001	254100	1e-14	0.574	0.901	0.327
chr4	263301	263400	1e-16	0.615	0.954	0.338
chr4	277301	277400	1e-19	0.442	0.573	0.132
chr4	308301	308400	5e-10	0.455	0.748	0.294
chr4	520101	520200	1e-20	0.417	0.653	0.236
chr4	988801	988900	1e-17	0.514	0.519	0.004
chr4	1135801	1135900	5e-10	0.466	0.825	0.359
chr4	1493401	1493500	1e-11	0.447	0.447	0
chr4	1550701	1550800	1e-22	0.427	0.568	0.141
chr4	2395701	2395800	1e-11	0.537	0.962	0.425
chr4	2511401	2511500	5e-10	0.441	0.895	0.454
chr4	2584101	2584200	1e-18	0.413	0.416	0.003
chr4	2584201	2584300	1e-32	0.411	0.411	0
chr4	2610501	2610600	1e-10	0.403	0.403	0
chr4	2666101	2666200	1e-15	0.413	0.783	0.37
chr4	2817201	2817300	1e-14	0.489	0.489	0
chr4	2910601	2910700	1e-17	0.496	0.646	0.149
chr4	5231601	5231700	1e-12	0.453	0.463	0.01
chr4	5379001	5379100	1e-10	0.429	0.44	0.011
chr4	5843901	5844000	1e-22	0.478	0.492	0.014
chr4	5844001	5844100	1e-13	0.432	0.769	0.337
chr4	6118201	6118300	1e-15	0.578	0.913	0.335
chr4	6138201	6138300	1e-12	0.513	0.836	0.323
chr4	6138401	6138500	1e-17	0.457	0.872	0.415
chr4	6142201	6142300	1e-08	0.446	0.452	0.007
chr4	6312901	6313000	1e-11	0.519	0.548	0.029
chr4	6382301	6382400	1e-19	0.676	0.814	0.138
chr4	6621801	6621900	1e-10	0.418	0.451	0.034
chr4	6922401	6922500	1e-20	0.495	0.884	0.389
chr4	7050901	7051000	1e-11	0.526	0.79	0.264
chr4	7092601	7092700	1e-13	0.437	0.437	0
chr4	7131201	7131300	1e-13	0.564	0.869	0.305
chr4	7707801	7707900	1e-15	0.438	0.805	0.366
chr4	7872801	7872900	1e-10	0.479	0.865	0.385
chr4	8330201	8330300	1e-18	0.495	0.596	0.101
chr4	8423701	8423800	1e-15	0.413	0.868	0.455
chr4	8580901	8581000	1e-13	0.44	0.44	0
chr4	8656501	8656600	1e-12	0.443	0.458	0.015
chr4	8956301	8956400	5e-10	0.433	0.506	0.073
chr4	9139001	9139100	1e-13	0.5	0.5	0
chr4	9238001	9238100	1e-11	0.408	0.413	0.004
chr4	9358701	9358800	1e-19	0.416	0.838	0.422
chr4	9554101	9554200	1e-13	0.4	0.854	0.454
chr4	10056501	10056600	1e-11	0.418	0.446	0.028
chr4	10086101	10086200	1e-17	0.437	0.899	0.462
chr4	10086601	10086700	1e-17	0.601	0.858	0.257
chr4	10314301	10314400	1e-13	0.469	0.479	0.009
chr4	10451101	10451200	1e-24	0.519	0.889	0.37
chr4	10587901	10588000	5e-10	0.477	0.819	0.341
chr4	10660001	10660100	1e-13	0.566	0.927	0.36
chr4	10663101	10663200	1e-11	0.46	0.46	0
chr4	10857201	10857300	1e-19	0.464	0.706	0.242
chr4	10985801	10985900	1e-22	0.448	0.448	0
chr4	10985901	10986000	1e-19	0.423	0.423	0
chr4	11280101	11280200	1e-14	0.463	0.463	0
chr4	12423901	12424000	1e-10	0.481	0.737	0.256
chr4	12644401	12644500	1e-12	0.462	0.486	0.024
chr4	12704001	12704100	1e-12	0.425	0.425	0
chr4	12797801	12797900	1e-14	0.49	0.49	0
chr4	13301701	13301800	1e-12	0.44	0.44	0
chr4	13311001	13311100	1e-13	0.482	0.482	0
chr4	13311501	13311600	1e-19	0.649	0.649	0
chr4	13546701	13546800	5e-09	0.438	0.917	0.479
chr4	13556401	13556500	5e-09	0.402	0.904	0.503
chr4	14593901	14594000	1e-13	0.434	0.615	0.181
chr4	15025101	15025200	1e-18	0.555	0.555	0
chr4	15158201	15158300	1e-12	0.488	0.488	0
chr4	15531701	15531800	1e-10	0.407	0.407	0
chr4	15893601	15893700	5e-10	0.401	0.959	0.558
chr4	15893701	15893800	1e-13	0.453	0.476	0.024
chr4	16121101	16121200	1e-14	0.509	0.509	0
chr4	16303801	16303900	1e-19	0.419	0.812	0.393
chr4	16333501	16333600	1e-22	0.731	0.954	0.224
chr4	16334101	16334200	1e-11	0.436	0.463	0.027
chr4	16459301	16459400	1e-26	0.409	0.539	0.13
chr4	16558101	16558200	1e-11	0.429	0.435	0.005
chr4	16870201	16870300	1e-20	0.529	0.812	0.283
chr4	16954101	16954200	1e-20	0.662	0.662	0
chr4	16956801	16956900	1e-13	0.551	0.905	0.354
chr4	16962501	16962600	1e-19	0.441	0.905	0.464
chr4	16964701	16964800	1e-22	0.434	0.452	0.017
chr4	17219601	17219700	1e-24	0.472	0.959	0.486
chr4	17240601	17240700	1e-28	0.565	0.72	0.155
chr4	17890301	17890400	1e-11	0.407	0.412	0.005
chr4	18002501	18002600	1e-15	0.437	0.437	0
chr4	18376101	18376200	1e-16	0.563	0.862	0.299
chr5	2101	2200	1e-14	0.418	0.422	0.004
chr5	275401	275500	1e-28	0.401	0.413	0.012
chr5	614001	614100	1e-17	0.617	0.622	0.005
chr5	634301	634400	1e-22	0.428	0.433	0.005
chr5	1088101	1088200	1e-32	0.403	0.403	0
chr5	1088201	1088300	1e-36	0.432	0.432	0
chr5	1273301	1273400	1e-32	0.597	0.957	0.36
chr5	1329301	1329400	1e-16	0.419	0.631	0.212
chr5	1586501	1586600	1e-22	0.498	0.741	0.242
chr5	1630101	1630200	1e-16	0.408	0.435	0.027
chr5	1644101	1644200	1e-13	0.473	0.473	0
chr5	1650101	1650200	5e-10	0.46	0.821	0.362
chr5	1652101	1652200	1e-13	0.452	0.452	0
chr5	1730001	1730100	1e-14	0.423	0.423	0
chr5	1871301	1871400	1e-24	0.461	0.478	0.016
chr5	2049401	2049500	1e-12	0.454	0.454	0
chr5	2053701	2053800	1e-17	0.59	0.915	0.326
chr5	2153201	2153300	1e-12	0.453	0.453	0
chr5	2346101	2346200	1e-20	0.526	0.595	0.069
chr5	2346201	2346300	1e-30	0.548	0.789	0.241
chr5	2403201	2403300	1e-11	0.407	0.407	0
chr5	2590701	2590800	1e-20	0.535	0.803	0.268
chr5	2643601	2643700	1e-13	0.466	0.466	0
chr5	2724301	2724400	1e-20	0.626	0.631	0.005
chr5	2730601	2730700	1e-13	0.541	0.541	0
chr5	2901301	2901400	1e-16	0.425	0.948	0.523
chr5	3039801	3039900	1e-14	0.422	0.739	0.317
chr5	3149601	3149700	1e-11	0.42	0.42	0
chr5	3584001	3584100	1e-20	0.682	0.682	0
chr5	3588101	3588200	1e-22	0.416	0.427	0.011
chr5	3590601	3590700	1e-12	0.481	0.487	0.005
chr5	3803801	3803900	1e-11	0.441	0.738	0.296
chr5	3804201	3804300	1e-19	0.645	0.671	0.025
chr5	4080601	4080700	1e-13	0.554	0.865	0.31
chr5	4168801	4168900	1e-12	0.457	0.457	0
chr5	4247901	4248000	1e-26	0.416	0.416	0
chr5	4510001	4510100	1e-14	0.562	0.92	0.359
chr5	4606601	4606700	1e-15	0.482	0.482	0
chr5	4616601	4616700	1e-16	0.458	0.458	0
chr5	4725901	4726000	1e-34	0.806	0.81	0.004
chr5	4751201	4751300	1e-17	0.608	0.938	0.329
chr5	5055701	5055800	1e-11	0.475	0.475	0
chr5	5335201	5335300	1e-19	0.643	0.827	0.184
chr5	5335401	5335500	5e-08	0.41	0.838	0.427
chr5	5520301	5520400	5e-09	0.401	0.583	0.182
chr5	5761501	5761600	1e-12	0.408	0.559	0.151
chr5	5761701	5761800	1e-19	0.408	0.422	0.014
chr5	5812101	5812200	1e-15	0.464	0.758	0.294
chr5	5918401	5918500	1e-22	0.426	0.869	0.443
chr5	6132801	6132900	1e-12	0.516	0.912	0.395
chr5	6152001	6152100	1e-24	0.47	0.47	0
chr5	6273801	6273900	1e-09	0.43	0.807	0.377
chr5	6294501	6294600	1e-22	0.617	0.617	0
chr5	6403201	6403300	1e-14	0.43	0.631	0.202
chr5	6427101	6427200	1e-34	0.879	0.884	0.004
chr5	6429401	6429500	1e-15	0.432	0.715	0.282
chr5	6525701	6525800	1e-12	0.403	0.616	0.213
chr5	6559501	6559600	1e-16	0.563	0.568	0.005
chr5	6699001	6699100	1e-16	0.495	0.495	0
chr5	6759201	6759300	1e-38	0.434	0.434	0
chr5	6785901	6786000	1e-12	0.562	0.882	0.32
chr5	6888701	6888800	1e-11	0.408	0.408	0
chr5	6969701	6969800	1e-22	0.677	0.701	0.023
chr5	7027701	7027800	1e-90	0.585	0.59	0.005
chr5	7398101	7398200	1e-10	0.433	0.782	0.349
chr5	7629201	7629300	1e-22	0.728	0.733	0.005
chr5	7765901	7766000	1e-28	0.792	0.792	0
chr5	7922701	7922800	1e-14	0.508	0.508	0
chr5	7940001	7940100	1e-18	0.422	0.836	0.414
chr5	7948701	7948800	1e-11	0.481	0.857	0.376
chr5	8052201	8052300	5e-09	0.41	0.929	0.519
chr5	8060601	8060700	1e-16	0.561	0.639	0.077
chr5	8061101	8061200	1e-24	0.404	0.871	0.467
chr5	8153601	8153700	1e-13	0.535	0.892	0.357
chr5	8248501	8248600	5e-10	0.445	0.858	0.413
chr5	8511201	8511300	1e-14	0.438	0.505	0.066
chr5	8604401	8604500	1e-17	0.592	0.592	0
chr5	8617101	8617200	1e-10	0.479	0.504	0.024
chr5	8617201	8617300	1e-65	0.596	0.597	0.001
chr5	8617301	8617400	1e-14	0.505	0.51	0.005
chr5	8715601	8715700	1e-12	0.467	0.477	0.01
chr5	8760101	8760200	1e-10	0.446	0.894	0.449
chr5	8763301	8763400	5e-07	0.501	0.524	0.022
chr5	8889501	8889600	1e-15	0.418	0.601	0.182
chr5	8979901	8980000	1e-13	0.538	0.911	0.373
chr5	8981301	8981400	1e-15	0.479	0.611	0.131
chr5	9078401	9078500	1e-12	0.516	0.528	0.013
chr5	9100101	9100200	1e-22	0.735	0.786	0.051
chr5	9404201	9404300	1e-17	0.682	0.846	0.164
chr5	9503601	9503700	1e-24	0.446	0.769	0.322
chr5	9640201	9640300	5e-06	0.412	0.624	0.212
chr5	9910701	9910800	1e-07	0.5	0.5	0
chr5	9968601	9968700	1e-11	0.538	0.814	0.277
chr5	10806801	10806900	1e-17	0.413	0.492	0.079
chr5	13109901	13110000	1e-22	0.575	0.675	0.1
chr5	13600601	13600700	1e-11	0.407	0.407	0
chr5	13605201	13605300	1e-12	0.535	0.541	0.006
chr5	13605801	13605900	5e-08	0.453	0.744	0.291
chr5	13699101	13699200	5e-08	0.435	0.655	0.22
chr5	13867401	13867500	5e-07	0.405	0.808	0.403
chr5	14687101	14687200	5e-07	0.406	0.919	0.513
chr5	15448801	15448900	1e-13	0.411	0.411	0
chr5	15651201	15651300	5e-08	0.415	0.493	0.078
chr5	15732801	15732900	1e-10	0.416	0.416	0
chr5	15768701	15768800	1e-32	0.611	0.611	0
chr5	15933701	15933800	1e-17	0.52	0.52	0
chr5	16094801	16094900	1e-16	0.59	0.632	0.042
chr5	16112201	16112300	1e-16	0.518	0.518	0
chr5	16227101	16227200	1e-19	0.433	0.896	0.463
chr5	16344901	16345000	1e-42	0.51	0.521	0.012
chr5	16597601	16597700	1e-13	0.45	0.455	0.005
chr5	16731901	16732000	1e-15	0.529	0.539	0.01
chr5	16821801	16821900	1e-12	0.524	0.838	0.314
chr5	16822001	16822100	1e-18	0.572	0.572	0
chr5	17197501	17197600	5e-07	0.427	0.743	0.316
chr5	17239301	17239400	1e-13	0.407	0.411	0.004
chr5	17514401	17514500	1e-19	0.445	0.456	0.011
chr5	17521401	17521500	1e-15	0.637	0.657	0.02
chr5	17528801	17528900	1e-20	0.438	0.459	0.021
chr5	17930401	17930500	1e-13	0.516	0.881	0.366
chr5	18253701	18253800	1e-20	0.624	0.624	0
chr5	18323201	18323300	1e-13	0.47	0.47	0
chr5	18356001	18356100	1e-13	0.421	0.429	0.008
chr5	18489401	18489500	1e-13	0.443	0.443	0
chr5	18559901	18560000	1e-10	0.411	0.416	0.005
chr5	18562201	18562300	1e-18	0.6	0.691	0.091
chr5	18671501	18671600	1e-15	0.417	0.501	0.084
chr5	18715501	18715600	1e-13	0.464	0.511	0.047
chr5	18770901	18771000	1e-10	0.403	0.403	0
chr5	18885801	18885900	1e-20	0.445	0.906	0.461
chr5	18889401	18889500	1e-18	0.549	0.882	0.332
chr5	18965901	18966000	1e-14	0.464	0.464	0
chr5	19222301	19222400	1e-19	0.435	0.601	0.165
chr5	19259601	19259700	1e-11	0.526	0.834	0.309
chr5	19293501	19293600	1e-14	0.468	0.468	0
chr5	19373601	19373700	1e-10	0.413	0.419	0.006
chr5	19552501	19552600	1e-16	0.426	0.426	0
chr5	19615101	19615200	1e-15	0.492	0.654	0.162
chr5	19665401	19665500	1e-14	0.455	0.46	0.005
chr5	19872301	19872400	1e-13	0.444	0.449	0.004
chr5	20148001	20148100	5e-10	0.436	0.503	0.068
chr5	20223301	20223400	1e-18	0.452	0.452	0
chr5	20393901	20394000	1e-14	0.42	0.643	0.223
chr5	20530801	20530900	1e-11	0.502	0.947	0.445
chr5	20896001	20896100	1e-13	0.435	0.444	0.008
chr5	20973501	20973600	1e-18	0.438	0.617	0.179
chr5	21059101	21059200	5e-06	0.4	0.738	0.338
chr5	21105501	21105600	1e-30	0.5	0.506	0.006
chr5	21394301	21394400	1e-11	0.408	0.413	0.005
chr5	21863901	21864000	1e-11	0.42	0.42	0
chr5	22374801	22374900	1e-16	0.604	0.993	0.389
chr5	22426401	22426500	1e-11	0.403	0.403	0
chr5	22610501	22610600	1e-28	0.523	0.525	0.003
chr5	22680401	22680500	1e-15	0.466	0.47	0.004
chr5	22926201	22926300	1e-12	0.548	0.771	0.223
chr5	23158001	23158100	1e-15	0.578	0.923	0.344
chr5	23464001	23464100	1e-26	0.581	0.922	0.341
chr5	23726001	23726100	1e-48	0.48	0.48	0
chr5	23808701	23808800	5e-09	0.41	0.435	0.024
chr5	23916701	23916800	1e-13	0.528	0.61	0.082
chr5	23987101	23987200	1e-12	0.408	0.82	0.413
chr5	24594401	24594500	1e-12	0.505	0.94	0.435
chr5	24879201	24879300	1e-16	0.631	0.798	0.166
chr5	24912201	24912300	5e-10	0.437	0.922	0.485
chr5	25057901	25058000	1e-10	0.501	0.838	0.337
chr5	25154501	25154600	1e-10	0.488	0.911	0.423
chr5	25627101	25627200	1e-12	0.456	0.466	0.01
chr5	25642301	25642400	1e-17	0.463	0.7	0.237
chr5	25819701	25819800	1e-11	0.407	0.416	0.009
chr5	26488801	26488900	1e-12	0.433	0.433	0

## Sheet: Flower hyper-CG DMRs
Chr	Start	End	p_value	diff_ratio	leaf_level	flower_level
chr1	6501	6600	1e-24	-0.441	0.099	0.54
chr1	647001	647100	1e-13	-0.543	0.22	0.763
chr1	895001	895100	1e-19	-0.436	0.109	0.545
chr1	939801	939900	5e-10	-0.432	0.493	0.925
chr1	946801	946900	1e-11	-0.485	0.406	0.891
chr1	1047001	1047100	1e-16	-0.471	0.207	0.678
chr1	1386201	1386300	5e-10	-0.451	0.102	0.553
chr1	2328601	2328700	1e-19	-0.488	0.28	0.768
chr1	2506001	2506100	1e-19	-0.447	0.242	0.689
chr1	2644401	2644500	1e-30	-0.565	0.333	0.899
chr1	2673401	2673500	1e-34	-0.423	0.05	0.473
chr1	2737801	2737900	1e-13	-0.494	0.083	0.577
chr1	2766301	2766400	1e-13	-0.505	0.066	0.571
chr1	2997701	2997800	1e-13	-0.435	0.307	0.742
chr1	3055301	3055400	1e-20	-0.479	0.322	0.801
chr1	3280601	3280700	1e-13	-0.496	0.433	0.929
chr1	3426201	3426300	5e-08	-0.444	0.098	0.542
chr1	3437901	3438000	1e-19	-0.471	0.416	0.887
chr1	3467901	3468000	5e-10	-0.478	0.374	0.852
chr1	3533801	3533900	1e-10	-0.422	0.494	0.917
chr1	3585701	3585800	1e-24	-0.536	0.397	0.933
chr1	3629701	3629800	1e-10	-0.513	0.109	0.622
chr1	3754601	3754700	5e-10	-0.453	0.405	0.858
chr1	4002901	4003000	1e-28	-0.436	0.302	0.738
chr1	4207301	4207400	1e-15	-0.418	0.498	0.916
chr1	4448101	4448200	1e-28	-0.447	0.155	0.603
chr1	4778001	4778100	1e-18	-0.472	0.249	0.722
chr1	5246501	5246600	1e-17	-0.577	0.006	0.583
chr1	5689101	5689200	5e-09	-0.433	0.49	0.923
chr1	5894201	5894300	1e-17	-0.465	0.449	0.915
chr1	5952601	5952700	1e-11	-0.5	0.431	0.931
chr1	6022901	6023000	1e-19	-0.624	0	0.624
chr1	6045401	6045500	1e-24	-0.541	0	0.541
chr1	6069801	6069900	1e-28	-0.605	0	0.605
chr1	6097201	6097300	1e-11	-0.473	0.452	0.924
chr1	6163801	6163900	1e-12	-0.403	0.358	0.761
chr1	6167301	6167400	1e-11	-0.532	0.284	0.816
chr1	6321701	6321800	1e-10	-0.465	0.38	0.845
chr1	6548101	6548200	1e-11	-0.433	0.415	0.848
chr1	6713101	6713200	1e-19	-0.413	0.184	0.597
chr1	6721701	6721800	1e-15	-0.471	0.067	0.538
chr1	7165901	7166000	1e-11	-0.404	0	0.404
chr1	7432601	7432700	1e-12	-0.407	0.015	0.423
chr1	7775701	7775800	1e-12	-0.573	0.163	0.736
chr1	8288001	8288100	1e-22	-0.566	0.125	0.691
chr1	8444801	8444900	1e-12	-0.436	0.53	0.967
chr1	8510101	8510200	1e-15	-0.625	0.137	0.762
chr1	8751401	8751500	1e-26	-0.613	0.142	0.755
chr1	9096601	9096700	1e-13	-0.508	0.411	0.919
chr1	9353801	9353900	1e-14	-0.444	0.099	0.543
chr1	9756901	9757000	1e-18	-0.413	0.244	0.657
chr1	9757001	9757100	1e-34	-0.408	0.33	0.739
chr1	9920901	9921000	1e-22	-0.482	0.342	0.823
chr1	9927501	9927600	1e-15	-0.467	0.057	0.524
chr1	9927601	9927700	1e-30	-0.453	0.061	0.514
chr1	9948801	9948900	1e-20	-0.484	0.252	0.736
chr1	9982501	9982600	1e-09	-0.425	0.512	0.938
chr1	10050601	10050700	0.001	-0.414	0.23	0.644
chr1	10101701	10101800	1e-10	-0.432	0.524	0.957
chr1	10176601	10176700	1e-08	-0.441	0.403	0.844
chr1	10200201	10200300	1e-30	-0.409	0.046	0.455
chr1	10231201	10231300	1e-38	-0.707	0	0.707
chr1	10277601	10277700	1e-34	-0.733	0.048	0.781
chr1	10311301	10311400	1e-11	-0.501	0.464	0.966
chr1	10389101	10389200	1e-22	-0.534	0	0.534
chr1	10404601	10404700	1e-20	-0.736	0.189	0.924
chr1	10439701	10439800	1e-16	-0.546	0.006	0.552
chr1	10445801	10445900	1e-19	-0.452	0.046	0.497
chr1	10448701	10448800	5e-09	-0.417	0.467	0.884
chr1	10485801	10485900	1e-24	-0.439	0.005	0.445
chr1	10688301	10688400	1e-13	-0.515	0.007	0.521
chr1	10735101	10735200	1e-20	-0.444	0.458	0.902
chr1	10741901	10742000	1e-10	-0.472	0.437	0.909
chr1	10742301	10742400	5e-10	-0.465	0.427	0.892
chr1	10783201	10783300	1e-16	-0.555	0.411	0.965
chr1	10812101	10812200	1e-19	-0.436	0.448	0.884
chr1	10839101	10839200	1e-26	-0.466	0.003	0.469
chr1	10962001	10962100	1e-20	-0.46	0	0.46
chr1	11125301	11125400	1e-22	-0.469	0	0.469
chr1	11143201	11143300	1e-26	-0.752	0	0.752
chr1	11143601	11143700	1e-34	-0.626	0	0.626
chr1	11155501	11155600	5e-09	-0.413	0.272	0.686
chr1	11178401	11178500	1e-75	-0.609	0	0.609
chr1	11178501	11178600	1e-28	-0.618	0	0.618
chr1	11178701	11178800	1e-22	-0.561	0.312	0.873
chr1	11178801	11178900	1e-42	-0.661	0.157	0.818
chr1	11312701	11312800	5e-10	-0.465	0.393	0.858
chr1	11564701	11564800	1e-24	-0.445	0.142	0.588
chr1	11771701	11771800	1e-16	-0.632	0.114	0.746
chr1	11832601	11832700	5e-10	-0.488	0.008	0.497
chr1	12129101	12129200	1e-24	-0.415	0.432	0.847
chr1	12212001	12212100	1e-14	-0.513	0	0.513
chr1	12248101	12248200	5e-06	-0.444	0.344	0.788
chr1	12354201	12354300	1e-13	-0.423	0	0.423
chr1	12487701	12487800	1e-10	-0.437	0	0.437
chr1	12549601	12549700	5e-09	-0.414	0.453	0.868
chr1	12591801	12591900	1e-20	-0.5	0	0.5
chr1	12591901	12592000	1e-17	-0.584	0.017	0.6
chr1	12618901	12619000	5e-05	-0.411	0.151	0.562
chr1	12967001	12967100	1e-26	-0.445	0.327	0.772
chr1	13025001	13025100	1e-15	-0.454	0.369	0.823
chr1	13073101	13073200	1e-10	-0.442	0.007	0.449
chr1	13122501	13122600	1e-19	-0.405	0.009	0.415
chr1	13195401	13195500	1e-16	-0.552	0.049	0.601
chr1	13221601	13221700	5e-09	-0.455	0.294	0.749
chr1	13491901	13492000	1e-11	-0.486	0.439	0.926
chr1	13501901	13502000	1e-11	-0.426	0.006	0.432
chr1	13547101	13547200	1e-16	-0.45	0.355	0.805
chr1	13702001	13702100	1e-16	-0.564	0	0.564
chr1	13980401	13980500	1e-10	-0.495	0.056	0.551
chr1	13980501	13980600	1e-26	-0.616	0.031	0.647
chr1	14152901	14153000	1e-38	-0.524	0.176	0.7
chr1	14153501	14153600	1e-10	-0.468	0	0.468
chr1	14310301	14310400	1e-14	-0.562	0.03	0.592
chr1	14310401	14310500	5e-09	-0.461	0.123	0.583
chr1	15623201	15623300	1e-11	-0.465	0.013	0.478
chr1	15623301	15623400	1e-12	-0.472	0	0.472
chr1	15642101	15642200	1e-20	-0.452	0.159	0.61
chr1	16138201	16138300	1e-14	-0.479	0.01	0.488
chr1	16439301	16439400	5e-09	-0.418	0.291	0.709
chr1	16493201	16493300	1e-14	-0.65	0.248	0.898
chr1	16493301	16493400	1e-14	-0.662	0.211	0.873
chr1	16566901	16567000	1e-22	-0.441	0.193	0.634
chr1	16648501	16648600	1e-17	-0.524	0.195	0.719
chr1	16688201	16688300	1e-14	-0.55	0.394	0.944
chr1	16706001	16706100	5e-06	-0.401	0.204	0.606
chr1	16751101	16751200	1e-12	-0.552	0.212	0.764
chr1	16757601	16757700	5e-08	-0.414	0.11	0.524
chr1	16757701	16757800	5e-09	-0.518	0.315	0.834
chr1	16877901	16878000	1e-14	-0.466	0.084	0.549
chr1	16878001	16878100	5e-07	-0.429	0.347	0.776
chr1	16885201	16885300	1e-12	-0.444	0.011	0.455
chr1	16939501	16939600	1e-22	-0.444	0.152	0.597
chr1	16973501	16973600	1e-11	-0.453	0.497	0.95
chr1	17057601	17057700	1e-13	-0.559	0	0.559
chr1	17064101	17064200	1e-09	-0.423	0	0.423
chr1	17094101	17094200	5e-08	-0.474	0.222	0.696
chr1	17111701	17111800	1e-19	-0.583	0	0.583
chr1	17111801	17111900	1e-44	-0.612	0.038	0.65
chr1	17111901	17112000	1e-26	-0.491	0.209	0.701
chr1	17155501	17155600	1e-13	-0.457	0.282	0.739
chr1	17373401	17373500	1e-10	-0.472	0.444	0.916
chr1	17374001	17374100	1e-17	-0.582	0	0.582
chr1	17374301	17374400	1e-24	-0.534	0.358	0.892
chr1	17513501	17513600	1e-18	-0.688	0.069	0.757
chr1	17594501	17594600	1e-12	-0.519	0.033	0.552
chr1	17640201	17640300	1e-14	-0.427	0.276	0.703
chr1	17647901	17648000	1e-22	-0.483	0.431	0.914
chr1	17648001	17648100	1e-10	-0.442	0.48	0.922
chr1	17725201	17725300	1e-15	-0.533	0	0.533
chr1	17742901	17743000	1e-11	-0.483	0	0.483
chr1	17777001	17777100	1e-26	-0.407	0	0.407
chr1	17903101	17903200	1e-24	-0.457	0.003	0.46
chr1	18189401	18189500	5e-07	-0.409	0.304	0.713
chr1	18189501	18189600	1e-13	-0.424	0.349	0.773
chr1	18228301	18228400	1e-10	-0.465	0.335	0.801
chr1	18244901	18245000	1e-10	-0.552	0.283	0.835
chr1	18263101	18263200	1e-13	-0.575	0.284	0.86
chr1	18372101	18372200	1e-10	-0.466	0.443	0.909
chr1	18384501	18384600	5e-09	-0.405	0.486	0.891
chr1	18403101	18403200	1e-18	-0.629	0.006	0.635
chr1	18421301	18421400	1e-17	-0.535	0.257	0.791
chr1	18455501	18455600	1e-13	-0.5	0	0.5
chr1	18550401	18550500	5e-07	-0.436	0.308	0.744
chr1	18631101	18631200	1e-15	-0.436	0.32	0.756
chr1	18649101	18649200	1e-42	-0.448	0.011	0.459
chr1	18687301	18687400	1e-12	-0.423	0	0.423
chr1	18718101	18718200	1e-18	-0.575	0	0.575
chr1	18772701	18772800	1e-16	-0.615	0	0.615
chr1	18783401	18783500	1e-10	-0.461	0.47	0.931
chr1	19055601	19055700	5e-08	-0.415	0.427	0.842
chr1	19331901	19332000	1e-34	-0.495	0.204	0.699
chr1	19354401	19354500	1e-42	-0.41	0.056	0.466
chr1	19394401	19394500	1e-07	-0.455	0.402	0.857
chr1	19394501	19394600	1e-12	-0.45	0.244	0.693
chr1	19421501	19421600	1e-22	-0.416	0.145	0.562
chr1	19522601	19522700	1e-17	-0.616	0.006	0.622
chr1	19542901	19543000	1e-11	-0.476	0.393	0.869
chr1	19905801	19905900	1e-19	-0.401	0.01	0.411
chr1	19933801	19933900	5e-10	-0.477	0.329	0.806
chr1	19938901	19939000	1e-28	-0.423	0.452	0.875
chr1	20332401	20332500	1e-15	-0.452	0.214	0.666
chr1	20465501	20465600	1e-15	-0.582	0.037	0.619
chr1	20465601	20465700	1e-14	-0.657	0.096	0.752
chr1	20586401	20586500	1e-32	-0.45	0.038	0.488
chr1	20715901	20716000	1e-18	-0.419	0.515	0.934
chr1	20894501	20894600	1e-13	-0.433	0.302	0.735
chr1	20977801	20977900	1e-12	-0.449	0.006	0.455
chr1	21162101	21162200	1e-16	-0.609	0.007	0.616
chr1	21343501	21343600	1e-10	-0.404	0	0.404
chr1	21664401	21664500	1e-16	-0.627	0.095	0.723
chr1	21697501	21697600	1e-17	-0.449	0.181	0.63
chr1	21712101	21712200	1e-26	-0.427	0.149	0.576
chr1	21747001	21747100	5e-10	-0.494	0.254	0.748
chr1	21882801	21882900	1e-22	-0.529	0.385	0.914
chr1	22087001	22087100	5e-08	-0.613	0.058	0.67
chr1	22353501	22353600	1e-14	-0.502	0.006	0.508
chr1	22463201	22463300	5e-09	-0.421	0.428	0.849
chr1	22863201	22863300	1e-15	-0.449	0	0.449
chr1	22966701	22966800	5e-10	-0.447	0.47	0.917
chr1	23084701	23084800	1e-09	-0.454	0.438	0.892
chr1	23094501	23094600	1e-15	-0.418	0.332	0.75
chr1	23204401	23204500	1e-16	-0.411	0.088	0.498
chr1	23427001	23427100	1e-18	-0.532	0.272	0.804
chr1	23436101	23436200	1e-28	-0.55	0.112	0.661
chr1	23591001	23591100	1e-14	-0.515	0	0.515
chr1	23646201	23646300	5e-09	-0.439	0.404	0.843
chr1	23864001	23864100	1e-30	-0.448	0.121	0.569
chr1	23884501	23884600	1e-12	-0.403	0.378	0.781
chr1	23997001	23997100	1e-09	-0.406	0.453	0.859
chr1	24101801	24101900	1e-11	-0.446	0.013	0.459
chr1	24107401	24107500	1e-11	-0.427	0	0.427
chr1	24189001	24189100	5e-08	-0.4	0.046	0.446
chr1	24287801	24287900	1e-28	-0.507	0.301	0.808
chr1	24310201	24310300	1e-12	-0.454	0.46	0.914
chr1	24338501	24338600	1e-34	-0.491	0.009	0.5
chr1	24354101	24354200	1e-36	-0.478	0.425	0.903
chr1	24540801	24540900	1e-09	-0.419	0.403	0.822
chr1	24633201	24633300	1e-20	-0.485	0.367	0.853
chr1	24730801	24730900	1e-13	-0.544	0.021	0.565
chr1	24867401	24867500	1e-18	-0.65	0.297	0.947
chr1	24870601	24870700	1e-10	-0.439	0.007	0.446
chr1	24948401	24948500	1e-26	-0.559	0.17	0.729
chr1	24984101	24984200	5e-08	-0.436	0.425	0.861
chr1	25145801	25145900	1e-13	-0.529	0.361	0.89
chr1	25187601	25187700	1e-14	-0.58	0.199	0.779
chr1	25309001	25309100	1e-14	-0.4	0.505	0.906
chr1	25439001	25439100	1e-28	-0.459	0.113	0.572
chr1	25469301	25469400	1e-14	-0.529	0	0.529
chr1	25750201	25750300	1e-13	-0.469	0.278	0.748
chr1	25891001	25891100	1e-09	-0.453	0.12	0.573
chr1	26006401	26006500	1e-14	-0.592	0	0.592
chr1	26671301	26671400	1e-24	-0.548	0.238	0.786
chr1	26969601	26969700	1e-12	-0.532	0.387	0.919
chr1	27038501	27038600	1e-18	-0.461	0.02	0.481
chr1	27121501	27121600	1e-85	-0.52	0.238	0.758
chr1	27249201	27249300	1e-12	-0.479	0.455	0.934
chr1	27269701	27269800	1e-17	-0.414	0.52	0.934
chr1	27287401	27287500	1e-24	-0.53	0.377	0.908
chr1	27374901	27375000	1e-10	-0.427	0.069	0.496
chr1	27391801	27391900	1e-11	-0.443	0.013	0.456
chr1	27411801	27411900	1e-20	-0.443	0.02	0.463
chr1	27718301	27718400	1e-10	-0.426	0.013	0.439
chr1	27900301	27900400	1e-10	-0.456	0.457	0.913
chr1	28230501	28230600	1e-09	-0.447	0.403	0.849
chr1	28470401	28470500	1e-10	-0.489	0.106	0.595
chr1	28470501	28470600	1e-20	-0.53	0.375	0.904
chr1	28470801	28470900	1e-13	-0.405	0.501	0.906
chr1	28471001	28471100	5e-10	-0.47	0.327	0.796
chr1	29817401	29817500	1e-32	-0.517	0.09	0.607
chr1	29817501	29817600	1e-18	-0.467	0.376	0.843
chr1	30001401	30001500	1e-13	-0.463	0	0.463
chr1	30076401	30076500	1e-15	-0.583	0.305	0.887
chr1	30160101	30160200	1e-20	-0.405	0.435	0.84
chr1	30385901	30386000	1e-10	-0.442	0.109	0.551
chr2	146301	146400	1e-24	-0.443	0.191	0.634
chr2	146601	146700	1e-18	-0.449	0.124	0.573
chr2	325401	325500	1e-30	-0.423	0.45	0.873
chr2	575601	575700	1e-26	-0.551	0.016	0.567
chr2	585601	585700	1e-19	-0.513	0.21	0.724
chr2	878001	878100	1e-19	-0.404	0.106	0.51
chr2	1105301	1105400	1e-11	-0.542	0.377	0.919
chr2	1112301	1112400	1e-20	-0.571	0.085	0.656
chr2	1112401	1112500	1e-18	-0.483	0.091	0.573
chr2	1112501	1112600	1e-10	-0.516	0.091	0.607
chr2	1114901	1115000	5e-09	-0.416	0.098	0.514
chr2	1225401	1225500	1e-19	-0.56	0.146	0.706
chr2	1382301	1382400	5e-09	-0.515	0.064	0.579
chr2	1534001	1534100	1e-18	-0.457	0.442	0.899
chr2	1682001	1682100	1e-50	-0.5	0.2	0.7
chr2	1682201	1682300	5e-07	-0.429	0.152	0.581
chr2	1682401	1682500	5e-08	-0.433	0.111	0.544
chr2	1735701	1735800	1e-07	-0.434	0.369	0.802
chr2	1842201	1842300	5e-10	-0.415	0.269	0.684
chr2	1973701	1973800	1e-08	-0.402	0.41	0.811
chr2	2192701	2192800	5e-08	-0.408	0.066	0.474
chr2	2268801	2268900	1e-20	-0.437	0.227	0.664
chr2	2561301	2561400	5e-08	-0.413	0.319	0.732
chr2	2797301	2797400	5e-08	-0.438	0.182	0.62
chr2	2898701	2898800	5e-10	-0.456	0.504	0.96
chr2	3160401	3160500	1e-22	-0.499	0.098	0.596
chr2	3160501	3160600	1e-14	-0.421	0.368	0.789
chr2	3238501	3238600	5e-08	-0.441	0.331	0.772
chr2	3572101	3572200	1e-08	-0.457	0.253	0.71
chr2	3572301	3572400	5e-07	-0.429	0.159	0.588
chr2	3615501	3615600	1e-12	-0.538	0.28	0.819
chr2	4101501	4101600	5e-09	-0.448	0.135	0.583
chr2	4304501	4304600	5e-06	-0.406	0.223	0.629
chr2	4306301	4306400	5e-10	-0.508	0.286	0.794
chr2	4314601	4314700	1e-07	-0.404	0.178	0.581
chr2	4468701	4468800	5e-09	-0.448	0.434	0.882
chr2	4501501	4501600	5e-08	-0.405	0.387	0.792
chr2	4747301	4747400	5e-06	-0.401	0.214	0.615
chr2	5083801	5083900	1e-09	-0.414	0.007	0.42
chr2	5083901	5084000	5e-08	-0.467	0.231	0.698
chr2	5445801	5445900	1e-11	-0.51	0.329	0.839
chr2	5949001	5949100	5e-08	-0.455	0.36	0.815
chr2	6012401	6012500	5e-10	-0.462	0.405	0.867
chr2	6043001	6043100	1e-13	-0.462	0.226	0.688
chr2	6055201	6055300	1e-17	-0.628	0.272	0.9
chr2	6155301	6155400	5e-08	-0.418	0.224	0.643
chr2	6215801	6215900	1e-11	-0.426	0.257	0.683
chr2	6397801	6397900	1e-22	-0.4	0.034	0.435
chr2	6440501	6440600	1e-19	-0.454	0.412	0.866
chr2	6440601	6440700	1e-10	-0.5	0.328	0.827
chr2	6483401	6483500	1e-16	-0.503	0.231	0.734
chr2	6507701	6507800	1e-36	-0.417	0.477	0.894
chr2	6533301	6533400	1e-10	-0.467	0.101	0.567
chr2	6858701	6858800	5e-10	-0.487	0.333	0.82
chr2	6858801	6858900	1e-20	-0.507	0.3	0.807
chr2	6889601	6889700	1e-09	-0.429	0.469	0.899
chr2	6931101	6931200	1e-11	-0.452	0	0.452
chr2	7124601	7124700	1e-18	-0.501	0.108	0.608
chr2	7148901	7149000	1e-20	-0.495	0.268	0.763
chr2	7269601	7269700	5e-07	-0.476	0.388	0.864
chr2	7397201	7397300	1e-20	-0.453	0.48	0.933
chr2	7483901	7484000	1e-13	-0.516	0.426	0.942
chr2	7529301	7529400	1e-07	-0.427	0.205	0.631
chr2	7554501	7554600	1e-16	-0.559	0.388	0.947
chr2	7633001	7633100	1e-16	-0.531	0.062	0.593
chr2	7633101	7633200	1e-13	-0.518	0.024	0.543
chr2	7633201	7633300	1e-38	-0.509	0.034	0.543
chr2	7635401	7635500	1e-20	-0.493	0.064	0.558
chr2	7695301	7695400	1e-09	-0.422	0.056	0.478
chr2	7734801	7734900	5e-08	-0.414	0.364	0.777
chr2	7830901	7831000	1e-36	-0.58	0.124	0.703
chr2	8034401	8034500	1e-14	-0.436	0.201	0.637
chr2	8251801	8251900	1e-50	-0.452	0.344	0.796
chr2	8517001	8517100	1e-12	-0.524	0.212	0.736
chr2	8633101	8633200	1e-11	-0.478	0.458	0.936
chr2	8768801	8768900	1e-13	-0.523	0.346	0.869
chr2	8788001	8788100	1e-08	-0.498	0.212	0.71
chr2	9595901	9596000	1e-10	-0.4	0.522	0.922
chr2	9640601	9640700	5e-09	-0.454	0.312	0.766
chr2	9735201	9735300	5e-10	-0.49	0.117	0.606
chr2	9742501	9742600	1e-20	-0.405	0.156	0.561
chr2	9762601	9762700	1e-13	-0.429	0.262	0.691
chr2	9945701	9945800	1e-12	-0.533	0.083	0.616
chr2	9975801	9975900	5e-07	-0.466	0.281	0.748
chr2	9976001	9976100	1e-13	-0.422	0.125	0.546
chr2	10053701	10053800	1e-24	-0.491	0	0.491
chr2	10129501	10129600	1e-44	-0.693	0	0.693
chr2	10227501	10227600	1e-12	-0.431	0.169	0.6
chr2	10442601	10442700	1e-10	-0.509	0.105	0.614
chr2	10512901	10513000	1e-13	-0.4	0.297	0.697
chr2	10762801	10762900	5e-10	-0.429	0.434	0.863
chr2	10931301	10931400	1e-10	-0.432	0.034	0.466
chr2	11098001	11098100	1e-17	-0.522	0.174	0.696
chr2	11098401	11098500	1e-13	-0.575	0.243	0.818
chr2	11216301	11216400	1e-16	-0.445	0.255	0.7
chr2	11546901	11547000	1e-16	-0.406	0	0.406
chr2	11549201	11549300	1e-10	-0.45	0.304	0.755
chr2	11550301	11550400	1e-10	-0.422	0.227	0.649
chr2	11694401	11694500	1e-20	-0.46	0.356	0.815
chr2	11698201	11698300	1e-11	-0.49	0.449	0.939
chr2	11854901	11855000	1e-19	-0.405	0.323	0.728
chr2	12015401	12015500	1e-10	-0.43	0.065	0.495
chr2	12125901	12126000	1e-15	-0.58	0.007	0.587
chr2	12149801	12149900	1e-26	-0.48	0.392	0.872
chr2	12212301	12212400	1e-09	-0.402	0.521	0.922
chr2	12462701	12462800	1e-14	-0.527	0.036	0.563
chr2	12862301	12862400	1e-11	-0.501	0.032	0.532
chr2	13020901	13021000	1e-10	-0.458	0.404	0.862
chr2	13039301	13039400	1e-14	-0.406	0.434	0.84
chr2	13313101	13313200	1e-28	-0.465	0.218	0.682
chr2	13343301	13343400	1e-11	-0.467	0.03	0.498
chr2	13637201	13637300	1e-14	-0.551	0.366	0.917
chr2	14171101	14171200	1e-13	-0.434	0	0.434
chr2	14476701	14476800	1e-28	-0.428	0.024	0.452
chr2	14653501	14653600	1e-19	-0.463	0.4	0.863
chr2	14653601	14653700	1e-16	-0.465	0.301	0.766
chr2	14653701	14653800	1e-22	-0.505	0.409	0.913
chr2	14918001	14918100	5e-09	-0.437	0.458	0.895
chr2	14919601	14919700	1e-17	-0.613	0.23	0.842
chr2	15242701	15242800	1e-15	-0.417	0.102	0.518
chr2	15315001	15315100	5e-09	-0.412	0.236	0.648
chr2	15381801	15381900	1e-75	-0.562	0.256	0.818
chr2	15455401	15455500	1e-13	-0.467	0.469	0.937
chr2	15570101	15570200	1e-28	-0.53	0.394	0.924
chr2	15682101	15682200	1e-10	-0.475	0.385	0.86
chr2	15791501	15791600	5e-09	-0.454	0.163	0.616
chr2	16035601	16035700	1e-11	-0.464	0.392	0.857
chr2	16093601	16093700	1e-07	-0.4	0.433	0.833
chr2	16394201	16394300	1e-13	-0.519	0.427	0.947
chr2	16394401	16394500	1e-11	-0.502	0.417	0.919
chr2	16560401	16560500	1e-18	-0.459	0.227	0.685
chr2	16738401	16738500	1e-09	-0.412	0.467	0.879
chr2	16742301	16742400	1e-20	-0.508	0.356	0.864
chr2	16752901	16753000	5e-08	-0.411	0.339	0.75
chr2	16993101	16993200	1e-14	-0.523	0.456	0.979
chr2	17020501	17020600	1e-11	-0.486	0.333	0.819
chr2	17320201	17320300	1e-14	-0.52	0.426	0.946
chr2	17322101	17322200	1e-13	-0.497	0.429	0.926
chr2	17362701	17362800	1e-44	-0.452	0.356	0.808
chr2	17362901	17363000	1e-46	-0.483	0.394	0.878
chr2	17363001	17363100	1e-11	-0.466	0.406	0.873
chr2	17363201	17363300	1e-34	-0.478	0.436	0.914
chr2	17363301	17363400	1e-19	-0.417	0.518	0.935
chr2	17363401	17363500	1e-36	-0.487	0.447	0.933
chr2	17363501	17363600	1e-16	-0.571	0.329	0.9
chr2	17363601	17363700	1e-42	-0.515	0.333	0.848
chr2	17390201	17390300	5e-10	-0.464	0.407	0.871
chr2	17425501	17425600	1e-22	-0.505	0.422	0.927
chr2	17524801	17524900	5e-10	-0.477	0.432	0.909
chr2	17695201	17695300	1e-36	-0.448	0.031	0.479
chr2	17737201	17737300	1e-18	-0.43	0.464	0.895
chr2	17951301	17951400	1e-11	-0.487	0.474	0.961
chr2	17956901	17957000	5e-10	-0.42	0	0.42
chr2	18056301	18056400	1e-15	-0.4	0.349	0.749
chr2	18074601	18074700	1e-15	-0.411	0.131	0.541
chr2	18320001	18320100	1e-13	-0.544	0.333	0.877
chr2	18512301	18512400	1e-11	-0.419	0.549	0.968
chr2	18555401	18555500	1e-13	-0.536	0.337	0.873
chr2	18695601	18695700	1e-28	-0.523	0.006	0.529
chr2	18845701	18845800	1e-08	-0.458	0.11	0.568
chr2	18938901	18939000	1e-11	-0.475	0	0.475
chr2	19635401	19635500	1e-14	-0.509	0.461	0.971
chr3	156001	156100	1e-15	-0.418	0.268	0.686
chr3	407201	407300	1e-09	-0.433	0.373	0.806
chr3	544401	544500	5e-10	-0.452	0.137	0.589
chr3	711301	711400	1e-11	-0.445	0	0.445
chr3	753101	753200	1e-13	-0.545	0.322	0.867
chr3	777001	777100	1e-12	-0.482	0.415	0.897
chr3	818001	818100	1e-14	-0.416	0.419	0.835
chr3	1041601	1041700	1e-14	-0.593	0.243	0.836
chr3	1122101	1122200	1e-18	-0.515	0.178	0.694
chr3	1279201	1279300	5e-08	-0.403	0.479	0.882
chr3	1409801	1409900	1e-11	-0.425	0	0.425
chr3	1504401	1504500	1e-14	-0.509	0.426	0.934
chr3	2033001	2033100	1e-19	-0.692	0.196	0.888
chr3	2230301	2230400	1e-30	-0.501	0.06	0.561
chr3	2282601	2282700	5e-09	-0.451	0.377	0.828
chr3	2991101	2991200	1e-13	-0.482	0.435	0.917
chr3	3604601	3604700	1e-10	-0.433	0.444	0.878
chr3	3783901	3784000	1e-14	-0.434	0.416	0.85
chr3	3870601	3870700	1e-11	-0.484	0.394	0.878
chr3	3926901	3927000	1e-19	-0.576	0.384	0.96
chr3	4333601	4333700	1e-12	-0.487	0.451	0.938
chr3	4381001	4381100	1e-11	-0.476	0.425	0.901
chr3	4513201	4513300	1e-38	-0.423	0.476	0.9
chr3	4513401	4513500	1e-28	-0.581	0.179	0.76
chr3	4513501	4513600	1e-10	-0.466	0.386	0.852
chr3	4513701	4513800	1e-15	-0.528	0	0.528
chr3	4585301	4585400	1e-13	-0.56	0.152	0.712
chr3	4628501	4628600	1e-11	-0.55	0.39	0.94
chr3	4664601	4664700	1e-24	-0.478	0.006	0.484
chr3	4669901	4670000	1e-14	-0.541	0.199	0.739
chr3	4866501	4866600	1e-26	-0.406	0.135	0.541
chr3	4868301	4868400	1e-38	-0.515	0.009	0.523
chr3	5317801	5317900	1e-15	-0.553	0.012	0.565
chr3	5389801	5389900	1e-30	-0.644	0.197	0.841
chr3	5414701	5414800	1e-08	-0.417	0.44	0.857
chr3	5724101	5724200	1e-17	-0.547	0	0.547
chr3	5724901	5725000	1e-11	-0.469	0.481	0.95
chr3	5737201	5737300	1e-13	-0.439	0	0.439
chr3	5767301	5767400	1e-17	-0.463	0.077	0.54
chr3	5805801	5805900	1e-16	-0.547	0	0.547
chr3	5970001	5970100	1e-11	-0.522	0.38	0.902
chr3	5983601	5983700	1e-26	-0.469	0.324	0.793
chr3	6036101	6036200	1e-20	-0.464	0.476	0.94
chr3	6082301	6082400	1e-13	-0.49	0.486	0.975
chr3	6238501	6238600	1e-24	-0.817	0.073	0.89
chr3	6326901	6327000	1e-11	-0.518	0.279	0.797
chr3	6329901	6330000	1e-28	-0.521	0.273	0.794
chr3	6458001	6458100	1e-24	-0.46	0.428	0.888
chr3	6657101	6657200	5e-09	-0.443	0.383	0.826
chr3	6688101	6688200	1e-19	-0.402	0.167	0.57
chr3	6800801	6800900	1e-22	-0.484	0.385	0.869
chr3	6873501	6873600	1e-12	-0.475	0.468	0.943
chr3	6909401	6909500	1e-22	-0.406	0.538	0.945
chr3	6973001	6973100	1e-36	-0.941	0.006	0.947
chr3	7060601	7060700	1e-12	-0.505	0	0.505
chr3	7184301	7184400	1e-32	-0.873	0.047	0.92
chr3	7271401	7271500	1e-24	-0.573	0.258	0.832
chr3	7286801	7286900	5e-10	-0.434	0	0.434
chr3	7310101	7310200	1e-20	-0.462	0	0.462
chr3	7426101	7426200	1e-22	-0.662	0.022	0.684
chr3	7483001	7483100	1e-14	-0.511	0	0.511
chr3	7573901	7574000	1e-13	-0.553	0.254	0.807
chr3	8026501	8026600	1e-16	-0.623	0.211	0.834
chr3	8135501	8135600	1e-10	-0.499	0.32	0.82
chr3	8285601	8285700	1e-14	-0.556	0.214	0.769
chr3	8368201	8368300	5e-10	-0.444	0.439	0.883
chr3	8369301	8369400	5e-09	-0.47	0.135	0.605
chr3	8369401	8369500	1e-15	-0.413	0.099	0.512
chr3	8494901	8495000	1e-11	-0.553	0.266	0.818
chr3	8570201	8570300	1e-14	-0.558	0.349	0.907
chr3	8577201	8577300	1e-11	-0.469	0.416	0.885
chr3	8824601	8824700	1e-13	-0.566	0.348	0.913
chr3	8824801	8824900	1e-10	-0.442	0.5	0.942
chr3	8832601	8832700	1e-36	-0.555	0.168	0.724
chr3	8840501	8840600	5e-10	-0.442	0.5	0.942
chr3	8962101	8962200	1e-20	-0.499	0.197	0.696
chr3	8967201	8967300	1e-44	-0.485	0.114	0.599
chr3	8967301	8967400	1e-16	-0.546	0.372	0.918
chr3	9135701	9135800	1e-22	-0.455	0.353	0.808
chr3	9189801	9189900	1e-10	-0.505	0.378	0.882
chr3	9354601	9354700	1e-24	-0.412	0.376	0.788
chr3	9500401	9500500	5e-09	-0.408	0.403	0.811
chr3	9652001	9652100	1e-17	-0.453	0.443	0.896
chr3	9658001	9658100	1e-10	-0.459	0.407	0.866
chr3	10134201	10134300	1e-17	-0.451	0.253	0.704
chr3	10331701	10331800	1e-09	-0.455	0.265	0.72
chr3	10695301	10695400	1e-20	-0.467	0.03	0.498
chr3	10757501	10757600	1e-22	-0.407	0.083	0.489
chr3	10788101	10788200	5e-07	-0.411	0.407	0.818
chr3	10795801	10795900	1e-11	-0.416	0.309	0.726
chr3	10795901	10796000	1e-26	-0.434	0.405	0.839
chr3	10798401	10798500	1e-26	-0.581	0.183	0.764
chr3	10993801	10993900	1e-13	-0.486	0.291	0.777
chr3	10994001	10994100	1e-11	-0.452	0.196	0.647
chr3	11025301	11025400	1e-12	-0.402	0.453	0.855
chr3	11025401	11025500	1e-10	-0.498	0.409	0.906
chr3	11288101	11288200	1e-20	-0.517	0.393	0.91
chr3	11288201	11288300	1e-19	-0.478	0.43	0.908
chr3	11345601	11345700	5e-10	-0.475	0.162	0.637
chr3	11641701	11641800	1e-10	-0.487	0.291	0.779
chr3	11641801	11641900	1e-22	-0.55	0.333	0.883
chr3	11641901	11642000	5e-10	-0.501	0.329	0.83
chr3	11698301	11698400	1e-16	-0.622	0.108	0.729
chr3	11912301	11912400	1e-13	-0.6	0.166	0.765
chr3	12274301	12274400	1e-15	-0.417	0.413	0.83
chr3	12274501	12274600	1e-13	-0.442	0.273	0.715
chr3	14232401	14232500	1e-08	-0.423	0.411	0.834
chr3	14333901	14334000	1e-24	-0.528	0.063	0.59
chr3	14400601	14400700	1e-15	-0.416	0.302	0.719
chr3	14401001	14401100	1e-36	-0.92	0.006	0.926
chr3	14608301	14608400	1e-14	-0.645	0.1	0.745
chr3	14764501	14764600	1e-13	-0.417	0.525	0.942
chr3	14944301	14944400	1e-15	-0.539	0.006	0.545
chr3	14997801	14997900	5e-09	-0.404	0.471	0.875
chr3	15058001	15058100	1e-10	-0.459	0.342	0.801
chr3	15076901	15077000	5e-09	-0.45	0.129	0.579
chr3	15077101	15077200	1e-14	-0.554	0.079	0.633
chr3	15077401	15077500	1e-15	-0.433	0.45	0.883
chr3	15077501	15077600	1e-44	-0.499	0.388	0.887
chr3	15094901	15095000	1e-17	-0.425	0.052	0.477
chr3	15211501	15211600	1e-12	-0.454	0.306	0.76
chr3	15650501	15650600	1e-10	-0.56	0.204	0.764
chr3	15657301	15657400	1e-16	-0.443	0.105	0.547
chr3	15780601	15780700	5e-07	-0.43	0.243	0.673
chr3	15786901	15787000	1e-12	-0.419	0.405	0.823
chr3	15832601	15832700	5e-09	-0.453	0.392	0.845
chr3	15973201	15973300	1e-10	-0.469	0.421	0.89
chr3	16071001	16071100	1e-12	-0.53	0.23	0.76
chr3	16233301	16233400	1e-08	-0.414	0.333	0.748
chr3	16280601	16280700	1e-15	-0.417	0.173	0.59
chr3	16409701	16409800	1e-19	-0.542	0.23	0.772
chr3	16496901	16497000	1e-10	-0.488	0.038	0.525
chr3	16505901	16506000	1e-10	-0.44	0.497	0.937
chr3	16526101	16526200	1e-36	-0.401	0.261	0.661
chr3	16546301	16546400	5e-10	-0.501	0.411	0.912
chr3	16791601	16791700	1e-10	-0.415	0.006	0.421
chr3	16804901	16805000	1e-28	-0.452	0.162	0.614
chr3	16829101	16829200	1e-10	-0.454	0.261	0.715
chr3	16943001	16943100	5e-10	-0.441	0.254	0.695
chr3	16943101	16943200	1e-14	-0.403	0.433	0.836
chr3	16943201	16943300	5e-08	-0.426	0.444	0.87
chr3	17041901	17042000	1e-13	-0.406	0.179	0.585
chr3	17046001	17046100	1e-07	-0.426	0.336	0.762
chr3	17050901	17051000	1e-06	-0.443	0.122	0.565
chr3	17075001	17075100	5e-10	-0.436	0	0.436
chr3	17094701	17094800	1e-16	-0.563	0.04	0.603
chr3	17105701	17105800	5e-09	-0.474	0.194	0.668
chr3	17140301	17140400	1e-19	-0.427	0.404	0.831
chr3	17221201	17221300	1e-19	-0.461	0.168	0.629
chr3	17266201	17266300	1e-15	-0.477	0	0.477
chr3	17489001	17489100	5e-10	-0.434	0.072	0.506
chr3	17745801	17745900	1e-18	-0.456	0.492	0.948
chr3	17908101	17908200	1e-65	-0.614	0.204	0.818
chr3	17930701	17930800	1e-11	-0.499	0.329	0.829
chr3	18431401	18431500	1e-10	-0.556	0.19	0.746
chr3	18437101	18437200	1e-08	-0.498	0.182	0.68
chr3	18535401	18535500	5e-10	-0.408	0.492	0.9
chr3	18626601	18626700	1e-16	-0.571	0	0.571
chr3	18832201	18832300	1e-13	-0.401	0.101	0.502
chr3	18845301	18845400	1e-34	-0.547	0.105	0.652
chr3	19034801	19034900	1e-10	-0.444	0.491	0.935
chr3	19045701	19045800	1e-10	-0.402	0.562	0.964
chr3	19245001	19245100	1e-08	-0.423	0.405	0.829
chr3	19518601	19518700	1e-18	-0.597	0.349	0.946
chr3	19681901	19682000	1e-18	-0.597	0.339	0.936
chr3	20095401	20095500	1e-14	-0.537	0.396	0.933
chr3	20149201	20149300	1e-14	-0.511	0.052	0.564
chr3	20314001	20314100	1e-28	-0.429	0.18	0.609
chr3	20334401	20334500	1e-12	-0.512	0.414	0.926
chr3	20410301	20410400	1e-13	-0.496	0.011	0.508
chr3	20922501	20922600	1e-12	-0.451	0.292	0.743
chr3	21016401	21016500	1e-26	-0.56	0.355	0.915
chr3	21211901	21212000	5e-10	-0.458	0.2	0.658
chr3	21360101	21360200	1e-14	-0.559	0.324	0.883
chr3	21638301	21638400	1e-18	-0.42	0.51	0.93
chr3	21725601	21725700	1e-18	-0.576	0	0.576
chr3	21870001	21870100	1e-07	-0.44	0.39	0.83
chr3	21937301	21937400	1e-12	-0.457	0.475	0.932
chr3	22032701	22032800	1e-18	-0.704	0.225	0.929
chr3	22032801	22032900	1e-18	-0.67	0.265	0.935
chr3	22097301	22097400	1e-13	-0.42	0.33	0.75
chr3	22099401	22099500	5e-09	-0.439	0.437	0.876
chr3	22100501	22100600	1e-10	-0.407	0	0.407
chr3	22193801	22193900	5e-10	-0.455	0.455	0.91
chr3	22451701	22451800	1e-11	-0.537	0.059	0.596
chr3	22455301	22455400	1e-22	-0.556	0.253	0.809
chr3	22624701	22624800	1e-13	-0.407	0.275	0.682
chr3	22668401	22668500	1e-12	-0.483	0.48	0.963
chr3	22737001	22737100	5e-10	-0.446	0.158	0.604
chr3	22747201	22747300	1e-15	-0.404	0.045	0.449
chr3	22747901	22748000	1e-22	-0.416	0.296	0.711
chr3	22748201	22748300	1e-11	-0.454	0.2	0.654
chr3	22970001	22970100	1e-12	-0.492	0.073	0.565
chr4	27701	27800	1e-11	-0.481	0.007	0.488
chr4	62001	62100	1e-28	-0.407	0.07	0.477
chr4	138101	138200	1e-20	-0.447	0.026	0.472
chr4	593901	594000	1e-11	-0.49	0.099	0.589
chr4	661401	661500	1e-19	-0.439	0.294	0.733
chr4	706301	706400	5e-06	-0.464	0.104	0.567
chr4	835501	835600	1e-32	-0.455	0.169	0.624
chr4	1016301	1016400	5e-10	-0.452	0.388	0.84
chr4	1016401	1016500	1e-36	-0.564	0.271	0.835
chr4	1126301	1126400	1e-15	-0.491	0.47	0.961
chr4	1194901	1195000	1e-17	-0.632	0.292	0.924
chr4	1211901	1212000	1e-18	-0.478	0.3	0.778
chr4	1290001	1290100	5e-06	-0.402	0.383	0.785
chr4	1362501	1362600	1e-19	-0.43	0.036	0.466
chr4	1362901	1363000	1e-10	-0.482	0.372	0.854
chr4	1525201	1525300	1e-19	-0.463	0.419	0.883
chr4	1585001	1585100	1e-08	-0.403	0.457	0.86
chr4	1779401	1779500	1e-13	-0.417	0.415	0.832
chr4	2085901	2086000	1e-15	-0.549	0.378	0.928
chr4	2137501	2137600	1e-13	-0.484	0.433	0.916
chr4	2137601	2137700	1e-22	-0.5	0.301	0.801
chr4	2137701	2137800	1e-24	-0.536	0.261	0.797
chr4	2290901	2291000	1e-18	-0.472	0.17	0.642
chr4	2291001	2291100	1e-20	-0.471	0.056	0.527
chr4	2317001	2317100	1e-17	-0.433	0.476	0.91
chr4	2317101	2317200	1e-14	-0.421	0.386	0.807
chr4	2353001	2353100	1e-11	-0.424	0.182	0.606
chr4	2381701	2381800	1e-20	-0.429	0	0.429
chr4	2420601	2420700	1e-17	-0.495	0.422	0.917
chr4	2514401	2514500	1e-10	-0.426	0.521	0.947
chr4	2566501	2566600	1e-22	-0.405	0.534	0.938
chr4	2680801	2680900	1e-24	-0.491	0.4	0.891
chr4	2747801	2747900	1e-10	-0.445	0.512	0.957
chr4	4267201	4267300	5e-08	-0.459	0.288	0.747
chr4	4799001	4799100	1e-14	-0.416	0.477	0.892
chr4	4976801	4976900	5e-08	-0.431	0.246	0.678
chr4	5231301	5231400	1e-13	-0.42	0.283	0.703
chr4	5282001	5282100	1e-06	-0.442	0.217	0.659
chr4	5295801	5295900	5e-09	-0.435	0.355	0.79
chr4	5359401	5359500	1e-55	-0.511	0.015	0.526
chr4	5435901	5436000	5e-09	-0.411	0.509	0.92
chr4	5650201	5650300	1e-11	-0.419	0.294	0.713
chr4	6124001	6124100	5e-08	-0.439	0.109	0.548
chr4	6124101	6124200	1e-15	-0.462	0.014	0.476
chr4	6281801	6281900	1e-40	-0.579	0.316	0.895
chr4	6356601	6356700	5e-07	-0.436	0.128	0.564
chr4	6357801	6357900	5e-10	-0.455	0.284	0.739
chr4	6358001	6358100	1e-12	-0.523	0.075	0.598
chr4	6358101	6358200	1e-12	-0.573	0.344	0.917
chr4	6358201	6358300	1e-28	-0.504	0.319	0.824
chr4	6358301	6358400	1e-13	-0.619	0.252	0.871
chr4	6358401	6358500	1e-60	-0.603	0.274	0.877
chr4	6358901	6359000	1e-17	-0.446	0.031	0.476
chr4	6359001	6359100	1e-28	-0.478	0.019	0.497
chr4	6401301	6401400	1e-10	-0.486	0.077	0.563
chr4	6406001	6406100	1e-08	-0.473	0.289	0.763
chr4	6418701	6418800	1e-20	-0.574	0.038	0.612
chr4	6692201	6692300	1e-12	-0.473	0.473	0.946
chr4	6735201	6735300	1e-10	-0.462	0	0.462
chr4	6790801	6790900	1e-18	-0.417	0.373	0.79
chr4	6828101	6828200	1e-16	-0.427	0.128	0.555
chr4	7047201	7047300	1e-12	-0.466	0.439	0.905
chr4	7098501	7098600	1e-16	-0.554	0.006	0.56
chr4	7104101	7104200	1e-36	-0.459	0.011	0.47
chr4	7116301	7116400	1e-10	-0.431	0.067	0.498
chr4	7132101	7132200	1e-17	-0.461	0.427	0.888
chr4	7154601	7154700	1e-42	-0.407	0.399	0.805
chr4	7154701	7154800	0.0002	-0.403	0.446	0.849
chr4	7420401	7420500	1e-08	-0.418	0.342	0.76
chr4	7513601	7513700	1e-14	-0.495	0.449	0.944
chr4	7634501	7634600	5e-08	-0.423	0.39	0.813
chr4	7739201	7739300	1e-17	-0.435	0.293	0.728
chr4	7956001	7956100	1e-11	-0.63	0.32	0.951
chr4	7995701	7995800	1e-12	-0.501	0.446	0.947
chr4	8088301	8088400	1e-15	-0.447	0.318	0.765
chr4	8088401	8088500	1e-24	-0.483	0.199	0.682
chr4	8088601	8088700	1e-16	-0.483	0.136	0.619
chr4	8088801	8088900	1e-17	-0.453	0.012	0.465
chr4	8254001	8254100	1e-12	-0.513	0.38	0.893
chr4	8295001	8295100	1e-15	-0.419	0.466	0.885
chr4	8295301	8295400	1e-15	-0.442	0.436	0.878
chr4	8295401	8295500	5e-10	-0.488	0.225	0.713
chr4	8487601	8487700	1e-07	-0.409	0.431	0.84
chr4	8552201	8552300	5e-10	-0.461	0.481	0.942
chr4	8604401	8604500	1e-19	-0.408	0.176	0.583
chr4	8629901	8630000	1e-24	-0.431	0.253	0.685
chr4	8657701	8657800	1e-12	-0.448	0.505	0.953
chr4	8658901	8659000	1e-11	-0.454	0.5	0.954
chr4	8698501	8698600	1e-11	-0.403	0.462	0.865
chr4	8771101	8771200	1e-11	-0.485	0	0.485
chr4	8809101	8809200	1e-19	-0.447	0.033	0.48
chr4	8877401	8877500	1e-26	-0.63	0.171	0.801
chr4	9011701	9011800	1e-10	-0.544	0.02	0.564
chr4	9026301	9026400	1e-19	-0.653	0.287	0.94
chr4	9117901	9118000	1e-22	-0.43	0	0.43
chr4	9226601	9226700	1e-15	-0.443	0.369	0.812
chr4	9238601	9238700	1e-11	-0.454	0.014	0.468
chr4	9514501	9514600	1e-26	-0.549	0.067	0.616
chr4	9560801	9560900	1e-22	-0.412	0.205	0.618
chr4	9619301	9619400	1e-12	-0.478	0.506	0.984
chr4	9793101	9793200	1e-16	-0.414	0	0.414
chr4	10202501	10202600	1e-15	-0.441	0.416	0.857
chr4	10348101	10348200	1e-10	-0.45	0.448	0.898
chr4	10507401	10507500	1e-12	-0.424	0.01	0.434
chr4	10564801	10564900	5e-10	-0.433	0.384	0.816
chr4	10648801	10648900	1e-20	-0.502	0.181	0.683
chr4	10648901	10649000	1e-16	-0.434	0.144	0.578
chr4	10649001	10649100	5e-08	-0.451	0.205	0.657
chr4	10651401	10651500	1e-10	-0.414	0.301	0.715
chr4	10679101	10679200	1e-12	-0.453	0.478	0.931
chr4	10787301	10787400	1e-18	-0.566	0	0.566
chr4	11145401	11145500	1e-30	-0.421	0	0.421
chr4	11196301	11196400	1e-22	-0.418	0.312	0.729
chr4	11234601	11234700	1e-22	-0.48	0.007	0.487
chr4	11281401	11281500	1e-17	-0.602	0.371	0.974
chr4	11329801	11329900	1e-11	-0.448	0.473	0.921
chr4	11447401	11447500	1e-09	-0.426	0.149	0.576
chr4	11475001	11475100	1e-15	-0.431	0.39	0.821
chr4	11657401	11657500	1e-16	-0.47	0.17	0.64
chr4	12013701	12013800	1e-15	-0.531	0.006	0.537
chr4	12077401	12077500	1e-12	-0.488	0.438	0.926
chr4	12096501	12096600	1e-12	-0.538	0.239	0.777
chr4	12096601	12096700	1e-22	-0.55	0.254	0.804
chr4	12096801	12096900	1e-70	-0.659	0.191	0.849
chr4	12201201	12201300	5e-10	-0.452	0.392	0.844
chr4	12452701	12452800	1e-20	-0.443	0.427	0.871
chr4	12518401	12518500	1e-16	-0.541	0	0.541
chr4	12639301	12639400	1e-10	-0.442	0.007	0.449
chr4	12646901	12647000	1e-12	-0.433	0.505	0.939
chr4	12647501	12647600	1e-24	-0.416	0.075	0.491
chr4	12704601	12704700	1e-22	-0.485	0.429	0.914
chr4	12897001	12897100	1e-14	-0.493	0.01	0.503
chr4	13091001	13091100	1e-09	-0.445	0.337	0.782
chr4	13204901	13205000	1e-07	-0.459	0.25	0.709
chr4	13332201	13332300	1e-15	-0.459	0.155	0.614
chr4	13433701	13433800	1e-09	-0.416	0.528	0.945
chr4	13506601	13506700	1e-12	-0.498	0.006	0.505
chr4	13549401	13549500	1e-18	-0.431	0.468	0.899
chr4	13551801	13551900	1e-26	-0.555	0.374	0.928
chr4	13563701	13563800	1e-12	-0.494	0.431	0.925
chr4	13579701	13579800	1e-15	-0.436	0.138	0.574
chr4	13955701	13955800	1e-12	-0.509	0.021	0.529
chr4	14318201	14318300	1e-12	-0.507	0.416	0.923
chr4	14720901	14721000	1e-18	-0.443	0.288	0.732
chr4	14972101	14972200	1e-13	-0.4	0.285	0.685
chr4	15036901	15037000	1e-11	-0.517	0.426	0.943
chr4	15436901	15437000	1e-20	-0.663	0.016	0.679
chr4	15437001	15437100	1e-14	-0.532	0.048	0.58
chr4	15627801	15627900	1e-19	-0.469	0.419	0.888
chr4	15627901	15628000	1e-55	-0.547	0.399	0.946
chr4	15628001	15628100	1e-20	-0.759	0.171	0.93
chr4	15628201	15628300	1e-11	-0.482	0.341	0.824
chr4	15628301	15628400	1e-10	-0.468	0.404	0.872
chr4	15628401	15628500	1e-19	-0.486	0.405	0.891
chr4	15628501	15628600	1e-13	-0.436	0.296	0.733
chr4	16034001	16034100	1e-12	-0.45	0	0.45
chr4	16124001	16124100	1e-26	-0.802	0.137	0.939
chr4	16170101	16170200	5e-08	-0.402	0.4	0.802
chr4	16195101	16195200	1e-28	-0.474	0.262	0.736
chr4	16220801	16220900	1e-18	-0.455	0.074	0.529
chr4	16270301	16270400	1e-09	-0.43	0.419	0.849
chr4	16307401	16307500	1e-16	-0.418	0.469	0.887
chr4	16328801	16328900	1e-12	-0.472	0	0.472
chr4	16353701	16353800	1e-22	-0.43	0.425	0.856
chr4	16624001	16624100	1e-24	-0.524	0.431	0.955
chr4	16633201	16633300	1e-14	-0.581	0.265	0.845
chr4	16673701	16673800	1e-20	-0.479	0.37	0.85
chr4	17009201	17009300	1e-14	-0.494	0.467	0.961
chr4	17224101	17224200	1e-22	-0.505	0.339	0.844
chr4	17670101	17670200	1e-16	-0.425	0.232	0.657
chr4	17919901	17920000	1e-10	-0.449	0.478	0.927
chr4	18002301	18002400	1e-14	-0.495	0.444	0.939
chr4	18026401	18026500	1e-24	-0.424	0.322	0.745
chr4	18196201	18196300	1e-10	-0.427	0.513	0.94
chr4	18375201	18375300	5e-09	-0.401	0.432	0.833
chr5	24301	24400	1e-12	-0.423	0	0.423
chr5	43401	43500	1e-11	-0.442	0.277	0.719
chr5	407001	407100	1e-19	-0.432	0.242	0.673
chr5	501301	501400	1e-50	-0.508	0.039	0.547
chr5	562401	562500	1e-14	-0.545	0	0.545
chr5	625301	625400	1e-19	-0.484	0.148	0.632
chr5	685801	685900	5e-10	-0.405	0.019	0.424
chr5	850001	850100	1e-12	-0.422	0	0.422
chr5	975701	975800	1e-15	-0.407	0.206	0.613
chr5	1219301	1219400	1e-46	-0.64	0.044	0.684
chr5	1439101	1439200	1e-12	-0.503	0.285	0.788
chr5	1478701	1478800	1e-10	-0.418	0	0.418
chr5	1488801	1488900	1e-10	-0.52	0.116	0.636
chr5	2027201	2027300	1e-24	-0.499	0.01	0.509
chr5	2037701	2037800	1e-14	-0.404	0.288	0.692
chr5	2155901	2156000	1e-24	-0.445	0.021	0.466
chr5	2341701	2341800	1e-14	-0.418	0.292	0.71
chr5	2523101	2523200	1e-16	-0.409	0.212	0.621
chr5	2526701	2526800	1e-10	-0.406	0.246	0.652
chr5	2668601	2668700	1e-22	-0.745	0.199	0.944
chr5	2722701	2722800	1e-10	-0.5	0.357	0.857
chr5	2922801	2922900	1e-20	-0.482	0.204	0.686
chr5	3321401	3321500	1e-30	-0.546	0.031	0.577
chr5	3870601	3870700	1e-13	-0.477	0.422	0.899
chr5	3927601	3927700	1e-11	-0.466	0.457	0.923
chr5	4111801	4111900	1e-14	-0.496	0.463	0.959
chr5	4364901	4365000	1e-14	-0.488	0.433	0.922
chr5	4375001	4375100	1e-26	-0.522	0.434	0.956
chr5	4418501	4418600	1e-12	-0.435	0.04	0.475
chr5	4425001	4425100	1e-28	-0.509	0	0.509
chr5	4570001	4570100	1e-19	-0.413	0.247	0.66
chr5	4927801	4927900	1e-17	-0.456	0.196	0.652
chr5	4960601	4960700	1e-20	-0.66	0.29	0.95
chr5	5014701	5014800	1e-13	-0.464	0.385	0.849
chr5	5044501	5044600	5e-10	-0.41	0.514	0.923
chr5	5248501	5248600	1e-10	-0.41	0.533	0.944
chr5	5250101	5250200	1e-20	-0.426	0.503	0.929
chr5	5907301	5907400	1e-12	-0.603	0.15	0.753
chr5	5907401	5907500	1e-11	-0.591	0.123	0.714
chr5	5942701	5942800	1e-14	-0.488	0.453	0.941
chr5	6114301	6114400	1e-11	-0.522	0	0.522
chr5	6147901	6148000	1e-11	-0.459	0.478	0.937
chr5	6274301	6274400	1e-12	-0.447	0.006	0.453
chr5	6295701	6295800	1e-20	-0.466	0.026	0.492
chr5	6780901	6781000	1e-15	-0.535	0.4	0.935
chr5	6784901	6785000	5e-09	-0.41	0.521	0.932
chr5	6860801	6860900	1e-12	-0.501	0.407	0.909
chr5	6877801	6877900	1e-24	-0.417	0.095	0.513
chr5	6884001	6884100	1e-15	-0.514	0	0.514
chr5	7039401	7039500	1e-17	-0.448	0.304	0.752
chr5	7201101	7201200	1e-13	-0.526	0.084	0.61
chr5	7403301	7403400	1e-10	-0.484	0.257	0.741
chr5	7406701	7406800	1e-18	-0.447	0.338	0.785
chr5	7408001	7408100	1e-11	-0.4	0	0.4
chr5	7518301	7518400	1e-10	-0.476	0.456	0.932
chr5	7550301	7550400	5e-08	-0.413	0.27	0.683
chr5	7567401	7567500	1e-18	-0.711	0.237	0.949
chr5	7638701	7638800	5e-09	-0.48	0.378	0.858
chr5	7639401	7639500	1e-48	-0.573	0.105	0.678
chr5	7776001	7776100	1e-24	-0.548	0.035	0.583
chr5	7821801	7821900	1e-16	-0.43	0.37	0.8
chr5	7838301	7838400	1e-26	-0.587	0.092	0.679
chr5	7926101	7926200	1e-24	-0.736	0.219	0.955
chr5	8056201	8056300	1e-17	-0.629	0	0.629
chr5	8101301	8101400	1e-13	-0.476	0.197	0.674
chr5	8158901	8159000	1e-12	-0.468	0	0.468
chr5	8218501	8218600	1e-44	-0.407	0.234	0.641
chr5	8218601	8218700	1e-28	-0.495	0.27	0.765
chr5	8218701	8218800	1e-42	-0.512	0.312	0.824
chr5	8218801	8218900	1e-24	-0.445	0.427	0.871
chr5	8314601	8314700	1e-11	-0.421	0.263	0.683
chr5	8398701	8398800	5e-09	-0.414	0	0.414
chr5	8440401	8440500	1e-19	-0.496	0.334	0.831
chr5	8520801	8520900	5e-08	-0.411	0.451	0.862
chr5	8728401	8728500	1e-20	-0.448	0.05	0.498
chr5	8746501	8746600	5e-07	-0.417	0.18	0.597
chr5	8758601	8758700	1e-11	-0.471	0.463	0.934
chr5	8975801	8975900	1e-13	-0.535	0.307	0.841
chr5	9089401	9089500	1e-15	-0.448	0.047	0.495
chr5	9191801	9191900	1e-14	-0.524	0.433	0.958
chr5	9287301	9287400	1e-19	-0.419	0.02	0.439
chr5	9555301	9555400	1e-10	-0.404	0.011	0.416
chr5	9611701	9611800	1e-07	-0.447	0.263	0.71
chr5	9780201	9780300	1e-15	-0.495	0.142	0.637
chr5	9809101	9809200	1e-16	-0.466	0.39	0.856
chr5	10090301	10090400	1e-28	-0.455	0.103	0.558
chr5	10680101	10680200	5e-10	-0.458	0.021	0.479
chr5	11736701	11736800	1e-11	-0.561	0.255	0.816
chr5	11740001	11740100	1e-08	-0.451	0.306	0.757
chr5	12449101	12449200	1e-18	-0.437	0.031	0.469
chr5	13007401	13007500	1e-22	-0.749	0.092	0.841
chr5	13480401	13480500	1e-10	-0.435	0.473	0.909
chr5	13628101	13628200	1e-44	-0.539	0.018	0.557
chr5	13711301	13711400	1e-14	-0.543	0.306	0.849
chr5	13898701	13898800	1e-17	-0.46	0	0.46
chr5	14064801	14064900	1e-17	-0.593	0.199	0.792
chr5	14184001	14184100	1e-08	-0.46	0.296	0.756
chr5	14216601	14216700	1e-18	-0.489	0.345	0.834
chr5	14249601	14249700	5e-10	-0.44	0.5	0.94
chr5	14795001	14795100	1e-10	-0.438	0.013	0.451
chr5	15140201	15140300	5e-07	-0.421	0.295	0.717
chr5	15140301	15140400	1e-20	-0.524	0.314	0.838
chr5	15204601	15204700	1e-24	-0.534	0.188	0.722
chr5	15204701	15204800	1e-08	-0.421	0.359	0.78
chr5	15441101	15441200	1e-18	-0.589	0	0.589
chr5	15484301	15484400	1e-08	-0.451	0.259	0.711
chr5	15516801	15516900	1e-16	-0.516	0.005	0.522
chr5	15585801	15585900	1e-14	-0.417	0.397	0.814
chr5	15585901	15586000	1e-15	-0.406	0.401	0.808
chr5	15618301	15618400	5e-09	-0.45	0.108	0.558
chr5	15660501	15660600	1e-46	-0.434	0.131	0.565
chr5	16183601	16183700	5e-10	-0.423	0.181	0.604
chr5	16367401	16367500	1e-32	-0.45	0.234	0.683
chr5	16787101	16787200	1e-20	-0.513	0.236	0.749
chr5	16839401	16839500	1e-12	-0.514	0.376	0.889
chr5	16856901	16857000	1e-09	-0.453	0.031	0.483
chr5	16879401	16879500	1e-12	-0.572	0.354	0.927
chr5	16956001	16956100	1e-13	-0.525	0	0.525
chr5	16988701	16988800	1e-14	-0.407	0.335	0.742
chr5	17114101	17114200	1e-16	-0.474	0.251	0.725
chr5	17162801	17162900	1e-11	-0.477	0.007	0.484
chr5	17294201	17294300	1e-10	-0.412	0.006	0.418
chr5	17397501	17397600	5e-05	-0.494	0.29	0.785
chr5	17397601	17397700	1e-06	-0.488	0.222	0.71
chr5	17605901	17606000	1e-14	-0.425	0.018	0.443
chr5	17935401	17935500	1e-15	-0.547	0.374	0.922
chr5	18069201	18069300	1e-28	-0.466	0.438	0.904
chr5	18069801	18069900	1e-28	-0.601	0.18	0.781
chr5	18270701	18270800	1e-22	-0.495	0.403	0.897
chr5	18320601	18320700	1e-22	-0.426	0.017	0.442
chr5	18440601	18440700	1e-12	-0.403	0.295	0.699
chr5	18447401	18447500	1e-30	-0.503	0.1	0.604
chr5	18464001	18464100	1e-17	-0.604	0.006	0.61
chr5	18734201	18734300	1e-09	-0.423	0.152	0.575
chr5	18849801	18849900	1e-11	-0.41	0.159	0.57
chr5	18918301	18918400	5e-09	-0.45	0.353	0.803
chr5	19088401	19088500	1e-11	-0.503	0.344	0.847
chr5	19101401	19101500	1e-14	-0.411	0.233	0.645
chr5	19195301	19195400	1e-22	-0.404	0.492	0.896
chr5	19195401	19195500	1e-16	-0.416	0.462	0.878
chr5	19198401	19198500	1e-20	-0.459	0.003	0.462
chr5	19198501	19198600	1e-95	-0.636	0.039	0.675
chr5	19222801	19222900	1e-16	-0.501	0.005	0.506
chr5	19367601	19367700	1e-28	-0.433	0.023	0.456
chr5	19437701	19437800	1e-19	-0.499	0.321	0.82
chr5	19445201	19445300	1e-09	-0.451	0.387	0.838
chr5	19449101	19449200	1e-08	-0.525	0.286	0.81
chr5	19449501	19449600	1e-24	-0.54	0.322	0.862
chr5	19449601	19449700	5e-09	-0.473	0.372	0.845
chr5	19704301	19704400	1e-16	-0.403	0.494	0.897
chr5	19855801	19855900	1e-38	-0.631	0.006	0.637
chr5	19857001	19857100	1e-11	-0.413	0	0.413
chr5	20207501	20207600	1e-13	-0.433	0.192	0.625
chr5	20326801	20326900	1e-28	-0.434	0.186	0.62
chr5	20352401	20352500	1e-10	-0.48	0.364	0.844
chr5	20423701	20423800	1e-13	-0.496	0.433	0.929
chr5	20524801	20524900	1e-15	-0.437	0.182	0.619
chr5	20559601	20559700	1e-09	-0.424	0.47	0.893
chr5	20807801	20807900	1e-14	-0.523	0.416	0.939
chr5	20837701	20837800	1e-14	-0.421	0.364	0.785
chr5	21388301	21388400	1e-18	-0.501	0.021	0.522
chr5	21394401	21394500	5e-10	-0.41	0.463	0.873
chr5	21624001	21624100	1e-15	-0.43	0.285	0.715
chr5	21645601	21645700	1e-12	-0.504	0.391	0.895
chr5	22042401	22042500	1e-12	-0.489	0.397	0.885
chr5	22131501	22131600	1e-09	-0.434	0.268	0.701
chr5	22165001	22165100	1e-20	-0.464	0.245	0.71
chr5	22186801	22186900	1e-15	-0.461	0.188	0.649
chr5	22218401	22218500	5e-10	-0.473	0.445	0.919
chr5	22524401	22524500	1e-10	-0.466	0.27	0.736
chr5	22588201	22588300	1e-17	-0.592	0.361	0.952
chr5	22723101	22723200	1e-10	-0.441	0.102	0.543
chr5	22867701	22867800	1e-16	-0.406	0.011	0.416
chr5	22934401	22934500	1e-19	-0.483	0.21	0.693
chr5	22948401	22948500	1e-17	-0.545	0	0.545
chr5	23074001	23074100	1e-10	-0.529	0.173	0.702
chr5	23216701	23216800	1e-22	-0.447	0.476	0.923
chr5	23216801	23216900	1e-26	-0.417	0.491	0.908
chr5	23349101	23349200	1e-09	-0.469	0.264	0.733
chr5	23362401	23362500	1e-26	-0.499	0.376	0.876
chr5	23400801	23400900	1e-34	-0.47	0.272	0.742
chr5	24059301	24059400	1e-15	-0.416	0.27	0.686
chr5	24232101	24232200	1e-22	-0.522	0.37	0.892
chr5	24590901	24591000	1e-08	-0.427	0.432	0.859
chr5	24748801	24748900	1e-22	-0.462	0.448	0.91
chr5	24914101	24914200	1e-12	-0.461	0.473	0.933
chr5	24999301	24999400	1e-10	-0.411	0.006	0.417
chr5	25000601	25000700	1e-19	-0.444	0.45	0.894
chr5	25115601	25115700	1e-20	-0.449	0.508	0.957
chr5	25361301	25361400	1e-28	-0.43	0.315	0.744
chr5	25361401	25361500	1e-20	-0.407	0.008	0.415
chr5	25576201	25576300	1e-10	-0.446	0.427	0.873
chr5	25627901	25628000	1e-16	-0.401	0.405	0.806
chr5	25970601	25970700	1e-11	-0.435	0.489	0.924
chr5	26488101	26488200	1e-12	-0.402	0.507	0.909
chr5	26553201	26553300	1e-13	-0.519	0.399	0.918

## Sheet: Leaf hyper-CHG DMRs
Chr	Start	End	p_value	diff_ratio	leaf_level	flower_level
chr1	44601	44700	2e-05	0.202	0.564	0.362
chr1	822401	822500	0.001	0.408	0.774	0.366
chr1	6640701	6640800	0.01	0.214	0.632	0.418
chr1	7766401	7766500	0.0002	0.204	0.498	0.295
chr1	7766501	7766600	0.0005	0.209	0.667	0.458
chr1	8818501	8818600	0.002	0.211	0.792	0.581
chr1	9915401	9915500	0.0002	0.212	0.58	0.368
chr1	10357201	10357300	5e-06	0.332	0.731	0.398
chr1	10512801	10512900	5e-05	0.242	0.581	0.339
chr1	11044001	11044100	0.001	0.221	0.324	0.103
chr1	11740701	11740800	0.0001	0.235	0.679	0.445
chr1	11930601	11930700	0.0002	0.203	0.304	0.101
chr1	12847101	12847200	0.002	0.22	0.413	0.194
chr1	12847301	12847400	1e-09	0.27	0.454	0.184
chr1	12847401	12847500	0.0005	0.212	0.546	0.334
chr1	12851301	12851400	5e-07	0.221	0.369	0.148
chr1	12896301	12896400	0.0005	0.203	0.333	0.131
chr1	13028101	13028200	5e-08	0.282	0.519	0.237
chr1	13028301	13028400	0.0001	0.222	0.519	0.296
chr1	13359201	13359300	5e-06	0.263	0.44	0.177
chr1	13359301	13359400	5e-08	0.282	0.43	0.148
chr1	16751501	16751600	5e-06	0.229	0.506	0.277
chr1	16871101	16871200	1e-05	0.232	0.484	0.252
chr1	17840701	17840800	0.002	0.218	0.801	0.583
chr1	18342101	18342200	5e-05	0.206	0.651	0.444
chr1	19197901	19198000	0.005	0.217	0.599	0.381
chr1	19430101	19430200	0.01	0.202	0.496	0.294
chr1	19666601	19666700	0.0001	0.204	0.532	0.327
chr1	19741501	19741600	0.001	0.217	0.686	0.469
chr1	19743801	19743900	0.0002	0.263	0.479	0.216
chr1	19744201	19744300	1e-11	0.356	0.41	0.054
chr1	19986901	19987000	1e-06	0.348	0.408	0.06
chr1	20024201	20024300	0.001	0.205	0.477	0.273
chr1	20172001	20172100	5e-06	0.282	0.772	0.49
chr1	20205401	20205500	0.005	0.205	0.591	0.386
chr1	20412501	20412600	5e-05	0.212	0.653	0.441
chr1	21228901	21229000	5e-05	0.261	0.775	0.515
chr1	21342401	21342500	0.0002	0.237	0.736	0.499
chr1	21823201	21823300	0.005	0.264	0.691	0.427
chr1	22447501	22447600	5e-05	0.225	0.81	0.585
chr1	22890701	22890800	0.01	0.204	0.871	0.667
chr1	23068101	23068200	5e-10	0.232	0.381	0.15
chr1	23068201	23068300	0.001	0.222	0.553	0.331
chr1	23068301	23068400	5e-07	0.28	0.587	0.307
chr1	23509601	23509700	0.002	0.235	0.438	0.202
chr1	23510501	23510600	0.01	0.229	0.519	0.29
chr1	23586501	23586600	1e-17	0.552	0.816	0.264
chr1	24506501	24506600	1e-06	0.2	0.362	0.162
chr1	25057401	25057500	1e-12	0.336	0.417	0.08
chr1	25057501	25057600	5e-07	0.368	0.75	0.382
chr1	25266001	25266100	1e-17	0.335	0.664	0.329
chr1	25488101	25488200	0.0001	0.248	0.57	0.323
chr1	25489801	25489900	0.0001	0.212	0.824	0.612
chr1	26344501	26344600	5e-06	0.224	0.55	0.326
chr1	26344601	26344700	1e-12	0.233	0.316	0.083
chr1	26510601	26510700	0.0001	0.273	0.81	0.537
chr1	26552101	26552200	0.0001	0.234	0.476	0.241
chr1	27597401	27597500	0.001	0.244	0.72	0.476
chr1	28105501	28105600	1e-07	0.286	0.763	0.476
chr1	28105701	28105800	5e-05	0.262	0.786	0.524
chr1	28293301	28293400	0.01	0.203	0.649	0.446
chr1	29984501	29984600	0.0002	0.234	0.457	0.223
chr1	29984601	29984700	0.0002	0.268	0.439	0.171
chr2	153201	153300	0.0005	0.237	0.488	0.252
chr2	780401	780500	5e-08	0.209	0.737	0.527
chr2	993301	993400	5e-06	0.263	0.521	0.258
chr2	1065901	1066000	0.0002	0.277	0.627	0.351
chr2	1740701	1740800	0.0005	0.239	0.614	0.375
chr2	1990501	1990600	5e-07	0.344	0.624	0.28
chr2	4145401	4145500	0.002	0.205	0.611	0.406
chr2	5215201	5215300	5e-06	0.253	0.322	0.069
chr2	5608501	5608600	0.01	0.222	0.496	0.273
chr2	6304801	6304900	1e-05	0.218	0.224	0.006
chr2	6666201	6666300	0.0001	0.209	0.39	0.181
chr2	6990101	6990200	0.0001	0.229	0.687	0.458
chr2	7056701	7056800	0.002	0.234	0.693	0.459
chr2	7875401	7875500	0.0002	0.281	0.642	0.361
chr2	8575601	8575700	0.001	0.207	0.567	0.36
chr2	8641901	8642000	0.001	0.209	0.481	0.272
chr2	9079801	9079900	0.005	0.202	0.775	0.573
chr2	9333601	9333700	5e-05	0.242	0.32	0.077
chr2	9333701	9333800	0.0005	0.215	0.235	0.02
chr2	9726501	9726600	0.005	0.359	0.633	0.274
chr2	10797201	10797300	0.002	0.204	0.493	0.289
chr2	11164001	11164100	0.002	0.243	0.647	0.404
chr2	11285101	11285200	0.0001	0.226	0.758	0.531
chr2	12398301	12398400	5e-10	0.279	0.663	0.384
chr2	13717301	13717400	5e-09	0.206	0.431	0.225
chr2	13717401	13717500	5e-06	0.206	0.44	0.233
chr2	14415401	14415500	0.01	0.222	0.523	0.301
chr2	16419101	16419200	0.01	0.223	0.351	0.128
chr2	18092001	18092100	5e-05	0.289	0.729	0.44
chr2	19433201	19433300	0.002	0.257	0.7	0.443
chr3	826901	827000	1e-12	0.276	0.512	0.236
chr3	1064201	1064300	1e-10	0.285	0.8	0.515
chr3	1951501	1951600	5e-07	0.205	0.476	0.271
chr3	2970701	2970800	5e-07	0.287	0.758	0.472
chr3	3874501	3874600	0.0001	0.261	0.534	0.273
chr3	4263101	4263200	0.0001	0.329	0.639	0.31
chr3	5437601	5437700	0.01	0.224	0.344	0.12
chr3	5982801	5982900	0.005	0.284	0.824	0.541
chr3	7634801	7634900	1e-06	0.3	0.654	0.354
chr3	7898601	7898700	0.0002	0.256	0.584	0.327
chr3	8345501	8345600	5e-05	0.269	0.504	0.236
chr3	8565001	8565100	2e-05	0.247	0.588	0.342
chr3	8945001	8945100	0.0001	0.247	0.547	0.3
chr3	9123701	9123800	0.0001	0.211	0.364	0.153
chr3	9595601	9595700	1e-06	0.218	0.692	0.474
chr3	10262201	10262300	0.002	0.27	0.525	0.255
chr3	10511701	10511800	0.005	0.213	0.568	0.354
chr3	10514101	10514200	1e-05	0.327	0.758	0.431
chr3	10514201	10514300	5e-05	0.229	0.675	0.446
chr3	12103801	12103900	0.0002	0.252	0.539	0.287
chr3	15652901	15653000	0.0005	0.2	0.511	0.311
chr3	15796101	15796200	5e-05	0.201	0.396	0.196
chr3	16539501	16539600	5e-08	0.267	0.775	0.508
chr3	16814101	16814200	0.002	0.225	0.467	0.242
chr3	17147101	17147200	0.005	0.202	0.714	0.513
chr3	17147201	17147300	2e-05	0.222	0.638	0.416
chr3	17396001	17396100	0.001	0.213	0.764	0.551
chr3	17520401	17520500	1e-10	0.208	0.229	0.022
chr3	17579901	17580000	1e-05	0.236	0.405	0.169
chr3	17580001	17580100	1e-06	0.255	0.438	0.183
chr3	18254801	18254900	5e-05	0.238	0.348	0.11
chr3	19219301	19219400	0.002	0.241	0.424	0.183
chr3	19605501	19605600	1e-05	0.25	0.886	0.637
chr3	20685601	20685700	0.0002	0.258	0.602	0.344
chr3	20686101	20686200	0.002	0.274	0.612	0.338
chr3	20686601	20686700	0.0005	0.217	0.492	0.276
chr3	20686701	20686800	0.005	0.237	0.553	0.316
chr3	20708701	20708800	5e-08	0.216	0.216	0
chr3	21436501	21436600	0.01	0.212	0.657	0.445
chr3	21547601	21547700	0.005	0.217	0.711	0.494
chr3	22477301	22477400	0.01	0.261	0.586	0.325
chr4	17501	17600	0.005	0.209	0.422	0.212
chr4	144701	144800	0.0005	0.319	0.745	0.427
chr4	795201	795300	0.005	0.245	0.742	0.497
chr4	1224101	1224200	0.001	0.205	0.623	0.418
chr4	1234301	1234400	2e-05	0.208	0.417	0.209
chr4	1938801	1938900	1e-12	0.28	0.495	0.215
chr4	2393701	2393800	1e-06	0.213	0.711	0.498
chr4	2615201	2615300	0.001	0.312	0.667	0.355
chr4	2735701	2735800	0.002	0.224	0.548	0.324
chr4	5297801	5297900	0.0002	0.226	0.557	0.331
chr4	5314601	5314700	1e-09	0.287	0.515	0.228
chr4	5618101	5618200	0.005	0.228	0.466	0.238
chr4	6054501	6054600	0.0001	0.208	0.526	0.318
chr4	6344001	6344100	1e-15	0.441	0.772	0.331
chr4	6475701	6475800	0.01	0.208	0.417	0.209
chr4	6718901	6719000	0.01	0.213	0.621	0.408
chr4	6752001	6752100	0.0005	0.212	0.566	0.354
chr4	6794101	6794200	0.01	0.216	0.799	0.583
chr4	7346901	7347000	0.005	0.225	0.467	0.242
chr4	7652501	7652600	0.01	0.258	0.609	0.351
chr4	7969501	7969600	0.0002	0.232	0.709	0.477
chr4	8670401	8670500	0.01	0.208	0.787	0.579
chr4	9637401	9637500	5e-05	0.225	0.848	0.623
chr4	10871601	10871700	0.001	0.243	0.674	0.432
chr4	11681201	11681300	0.001	0.28	0.737	0.457
chr4	14569301	14569400	0.002	0.211	0.689	0.478
chr4	14887501	14887600	0.002	0.213	0.617	0.405
chr4	15816001	15816100	0.0001	0.271	0.682	0.412
chr4	17511801	17511900	0.0001	0.207	0.234	0.027
chr5	91101	91200	0.0001	0.229	0.744	0.515
chr5	2689101	2689200	0.0002	0.205	0.553	0.348
chr5	3550001	3550100	0.001	0.257	0.625	0.368
chr5	4508201	4508300	1e-05	0.282	0.451	0.17
chr5	6419801	6419900	0.005	0.204	0.643	0.438
chr5	6461201	6461300	0.01	0.216	0.64	0.424
chr5	6994901	6995000	0.002	0.281	0.712	0.431
chr5	7027701	7027800	2e-05	0.2	0.2	0
chr5	8187401	8187500	0.002	0.22	0.352	0.132
chr5	8617401	8617500	2e-05	0.297	0.473	0.176
chr5	8645701	8645800	5e-06	0.265	0.271	0.006
chr5	8715501	8715600	1e-12	0.222	0.242	0.02
chr5	8715601	8715700	1e-11	0.237	0.254	0.017
chr5	8749401	8749500	0.002	0.251	0.61	0.36
chr5	9018601	9018700	0.005	0.206	0.373	0.167
chr5	9648401	9648500	1e-06	0.31	0.739	0.428
chr5	11614701	11614800	0.0001	0.247	0.722	0.474
chr5	13605801	13605900	1e-09	0.387	0.556	0.168
chr5	14066401	14066500	0.001	0.239	0.572	0.333
chr5	14267901	14268000	0.0002	0.307	0.631	0.324
chr5	14299001	14299100	0.005	0.202	0.555	0.353
chr5	14694001	14694100	0.005	0.237	0.681	0.444
chr5	15386001	15386100	0.0005	0.229	0.419	0.19
chr5	15576201	15576300	0.005	0.238	0.52	0.282
chr5	15636301	15636400	5e-07	0.243	0.437	0.193
chr5	15942401	15942500	0.001	0.244	0.629	0.385
chr5	16871901	16872000	0.001	0.268	0.609	0.341
chr5	18456601	18456700	0.002	0.227	0.513	0.286
chr5	18902201	18902300	0.001	0.259	0.786	0.527
chr5	19014601	19014700	0.005	0.25	0.806	0.556
chr5	19870901	19871000	0.0005	0.221	0.564	0.343
chr5	20557501	20557600	1e-05	0.309	0.549	0.241
chr5	20680301	20680400	0.0002	0.236	0.84	0.604
chr5	21016501	21016600	5e-05	0.27	0.861	0.591
chr5	21162101	21162200	0.0002	0.248	0.857	0.61
chr5	21969601	21969700	0.002	0.275	0.673	0.397
chr5	22391801	22391900	0.01	0.212	0.75	0.538
chr5	23431401	23431500	5e-09	0.286	0.528	0.242

## Sheet: Flower hyper-CHG DMRs
Chr	Start	End	p_value	diff_ratio	leaf_level	flower_level
chr1	292501	292600	5e-05	-0.209	0.315	0.525
chr1	670701	670800	1e-11	-0.279	0.137	0.416
chr1	670901	671000	5e-05	-0.231	0.071	0.302
chr1	1593301	1593400	0.005	-0.215	0.136	0.351
chr1	1706201	1706300	0.0002	-0.253	0.244	0.498
chr1	2157101	2157200	5e-09	-0.203	0.381	0.584
chr1	2189501	2189600	0.0001	-0.293	0.233	0.526
chr1	2794601	2794700	5e-07	-0.221	0.282	0.503
chr1	2795501	2795600	5e-05	-0.213	0.473	0.685
chr1	3074201	3074300	0.001	-0.209	0.227	0.436
chr1	3344101	3344200	0.002	-0.217	0.338	0.555
chr1	3344501	3344600	0.001	-0.219	0.224	0.443
chr1	3344801	3344900	5e-06	-0.214	0.331	0.545
chr1	3345401	3345500	1e-06	-0.243	0.37	0.613
chr1	3345701	3345800	1e-07	-0.316	0.024	0.34
chr1	3413901	3414000	0.001	-0.241	0.447	0.688
chr1	3547301	3547400	0.01	-0.229	0.379	0.608
chr1	3897801	3897900	0.001	-0.249	0.167	0.416
chr1	3980401	3980500	0.01	-0.238	0.363	0.601
chr1	4293201	4293300	2e-05	-0.272	0.164	0.436
chr1	4293301	4293400	0.0002	-0.277	0.09	0.367
chr1	4332601	4332700	5e-06	-0.205	0.241	0.446
chr1	4405901	4406000	1e-07	-0.293	0.325	0.618
chr1	4409301	4409400	0.001	-0.201	0.52	0.72
chr1	4493901	4494000	5e-06	-0.233	0.456	0.689
chr1	4494001	4494100	0.0001	-0.204	0.472	0.676
chr1	4506501	4506600	1e-12	-0.299	0.036	0.335
chr1	4506601	4506700	1e-06	-0.208	0.034	0.242
chr1	4506701	4506800	5e-08	-0.204	0.013	0.216
chr1	4583001	4583100	5e-08	-0.261	0.413	0.674
chr1	4597101	4597200	5e-09	-0.226	0.292	0.519
chr1	4620701	4620800	5e-06	-0.22	0.243	0.462
chr1	4739001	4739100	5e-06	-0.232	0.113	0.345
chr1	4830701	4830800	1e-09	-0.22	0.316	0.536
chr1	4966201	4966300	0.01	-0.2	0.209	0.409
chr1	4966301	4966400	1e-06	-0.248	0.16	0.408
chr1	4967001	4967100	0.0005	-0.211	0.488	0.699
chr1	5354601	5354700	5e-06	-0.202	0.162	0.364
chr1	5395201	5395300	5e-06	-0.252	0.056	0.308
chr1	5395301	5395400	1e-05	-0.257	0.211	0.468
chr1	5395501	5395600	1e-09	-0.226	0.096	0.322
chr1	5395601	5395700	5e-06	-0.271	0.088	0.359
chr1	5437401	5437500	0.005	-0.253	0.295	0.549
chr1	5531501	5531600	0.001	-0.31	0.299	0.609
chr1	5866801	5866900	5e-09	-0.203	0.316	0.519
chr1	5972001	5972100	1e-05	-0.202	0.476	0.678
chr1	5975301	5975400	2e-05	-0.208	0.407	0.615
chr1	6011301	6011400	1e-11	-0.268	0.312	0.58
chr1	6012701	6012800	1e-06	-0.261	0.368	0.629
chr1	6012901	6013000	1e-10	-0.247	0.444	0.692
chr1	6196901	6197000	1e-07	-0.347	0.08	0.427
chr1	6197201	6197300	5e-05	-0.278	0.202	0.48
chr1	6197301	6197400	5e-08	-0.375	0.099	0.474
chr1	6197501	6197600	0.01	-0.249	0.286	0.535
chr1	6199001	6199100	5e-06	-0.343	0.12	0.464
chr1	6236901	6237000	0.01	-0.225	0.227	0.452
chr1	6302601	6302700	1e-11	-0.211	0.21	0.421
chr1	6379601	6379700	2e-05	-0.289	0.302	0.591
chr1	6380601	6380700	1e-09	-0.268	0.115	0.382
chr1	6380701	6380800	1e-05	-0.264	0.123	0.386
chr1	6403901	6404000	0.01	-0.204	0.28	0.484
chr1	6404101	6404200	0.01	-0.208	0.312	0.52
chr1	6574201	6574300	1e-07	-0.202	0.169	0.371
chr1	6588801	6588900	0.001	-0.275	0.242	0.517
chr1	6659801	6659900	0.002	-0.258	0.311	0.569
chr1	6660301	6660400	2e-05	-0.203	0.414	0.616
chr1	6706901	6707000	0.002	-0.204	0.399	0.603
chr1	6707301	6707400	5e-06	-0.207	0.298	0.506
chr1	6756301	6756400	5e-08	-0.362	0.073	0.435
chr1	6756401	6756500	5e-06	-0.213	0.08	0.293
chr1	6756501	6756600	1e-13	-0.24	0.066	0.306
chr1	6756601	6756700	0.005	-0.236	0.086	0.322
chr1	7138801	7138900	1e-07	-0.268	0.324	0.592
chr1	7430601	7430700	5e-07	-0.202	0.239	0.44
chr1	7522001	7522100	0.0001	-0.265	0.156	0.421
chr1	7522201	7522300	1e-13	-0.301	0.076	0.377
chr1	7522301	7522400	1e-07	-0.297	0.233	0.529
chr1	7665401	7665500	1e-12	-0.22	0.026	0.246
chr1	7711101	7711200	5e-06	-0.292	0.104	0.397
chr1	7711501	7711600	1e-08	-0.328	0.179	0.506
chr1	7711601	7711700	5e-06	-0.293	0.401	0.694
chr1	7745601	7745700	5e-06	-0.271	0.213	0.483
chr1	7747801	7747900	5e-06	-0.223	0.216	0.439
chr1	7747901	7748000	5e-06	-0.285	0.258	0.543
chr1	7765001	7765100	0.0005	-0.279	0.152	0.431
chr1	7783501	7783600	1e-11	-0.243	0.175	0.418
chr1	7784101	7784200	0.001	-0.204	0.213	0.417
chr1	7833401	7833500	1e-05	-0.21	0.575	0.785
chr1	7852201	7852300	5e-09	-0.283	0.062	0.345
chr1	7960601	7960700	0.0001	-0.205	0.373	0.578
chr1	7973301	7973400	1e-06	-0.206	0.463	0.669
chr1	7973401	7973500	1e-06	-0.281	0.412	0.693
chr1	7973501	7973600	1e-06	-0.229	0.277	0.507
chr1	7973701	7973800	0.001	-0.242	0.274	0.516
chr1	7973801	7973900	1e-08	-0.23	0.275	0.504
chr1	7973901	7974000	5e-08	-0.215	0.333	0.548
chr1	8052901	8053000	1e-06	-0.201	0.018	0.218
chr1	8053101	8053200	1e-10	-0.353	0.225	0.578
chr1	8053201	8053300	1e-13	-0.36	0.201	0.561
chr1	8053301	8053400	1e-11	-0.268	0.215	0.483
chr1	8115001	8115100	0.005	-0.246	0.425	0.672
chr1	8115201	8115300	0.005	-0.256	0.38	0.636
chr1	8160801	8160900	1e-07	-0.214	0.135	0.349
chr1	8170101	8170200	0.0002	-0.273	0.222	0.495
chr1	8236801	8236900	0.005	-0.202	0.302	0.504
chr1	8290901	8291000	0.005	-0.216	0.46	0.676
chr1	8291101	8291200	5e-05	-0.214	0.31	0.525
chr1	8390701	8390800	2e-05	-0.213	0.446	0.659
chr1	8391201	8391300	5e-05	-0.252	0.204	0.456
chr1	8391401	8391500	1e-10	-0.311	0.241	0.552
chr1	8391501	8391600	1e-06	-0.381	0.149	0.53
chr1	8409201	8409300	1e-06	-0.27	0.169	0.439
chr1	8513401	8513500	0.0005	-0.228	0.188	0.416
chr1	8573201	8573300	0.0005	-0.239	0.059	0.299
chr1	8577101	8577200	5e-06	-0.244	0.23	0.475
chr1	8577401	8577500	0.0001	-0.219	0.432	0.652
chr1	8590901	8591000	2e-05	-0.215	0.47	0.685
chr1	8591001	8591100	0.0001	-0.205	0.471	0.676
chr1	8644001	8644100	1e-12	-0.342	0.243	0.585
chr1	8644101	8644200	1e-17	-0.364	0.25	0.614
chr1	8644201	8644300	1e-11	-0.286	0.122	0.407
chr1	8645701	8645800	1e-06	-0.209	0.393	0.602
chr1	8646701	8646800	5e-09	-0.248	0.299	0.547
chr1	8646801	8646900	0.01	-0.215	0.451	0.666
chr1	8647001	8647100	2e-05	-0.202	0.312	0.514
chr1	8647201	8647300	0.001	-0.239	0.217	0.456
chr1	8690401	8690500	2e-05	-0.242	0.198	0.441
chr1	8691301	8691400	0.0002	-0.227	0.099	0.326
chr1	8738801	8738900	1e-10	-0.27	0.294	0.564
chr1	8795501	8795600	5e-08	-0.212	0.492	0.704
chr1	8796401	8796500	2e-05	-0.223	0.297	0.52
chr1	8816601	8816700	2e-05	-0.216	0.189	0.405
chr1	8823001	8823100	1e-09	-0.206	0.451	0.657
chr1	8837501	8837600	1e-10	-0.287	0.246	0.533
chr1	8837601	8837700	1e-17	-0.203	0.138	0.341
chr1	8837801	8837900	5e-07	-0.246	0.066	0.312
chr1	8838001	8838100	1e-15	-0.35	0.09	0.439
chr1	8933001	8933100	1e-05	-0.203	0.272	0.475
chr1	9018001	9018100	5e-07	-0.227	0.083	0.311
chr1	9018301	9018400	5e-10	-0.228	0.181	0.409
chr1	9018401	9018500	1e-07	-0.218	0.454	0.672
chr1	9018701	9018800	5e-08	-0.229	0.41	0.638
chr1	9019401	9019500	0.005	-0.28	0.215	0.495
chr1	9106201	9106300	1e-12	-0.226	0.212	0.438
chr1	9173701	9173800	1e-05	-0.214	0	0.214
chr1	9283501	9283600	5e-06	-0.227	0.243	0.469
chr1	9418301	9418400	0.002	-0.21	0.107	0.317
chr1	9418901	9419000	0.001	-0.21	0.079	0.289
chr1	9465101	9465200	1e-14	-0.211	0.12	0.331
chr1	9465201	9465300	1e-05	-0.221	0.373	0.594
chr1	9548801	9548900	5e-06	-0.264	0.188	0.452
chr1	9564901	9565000	1e-05	-0.216	0.38	0.596
chr1	9574101	9574200	5e-05	-0.251	0.136	0.387
chr1	9579401	9579500	5e-09	-0.227	0.476	0.703
chr1	9579601	9579700	0.0002	-0.205	0.406	0.611
chr1	9584201	9584300	0.01	-0.207	0.167	0.374
chr1	9630401	9630500	5e-09	-0.255	0.218	0.473
chr1	9630501	9630600	1e-07	-0.249	0.249	0.498
chr1	9630601	9630700	1e-05	-0.238	0.128	0.366
chr1	9689101	9689200	5e-05	-0.203	0.436	0.639
chr1	9707601	9707700	0.005	-0.214	0.218	0.432
chr1	9756801	9756900	1e-10	-0.257	0.039	0.296
chr1	9759301	9759400	5e-05	-0.305	0.2	0.505
chr1	9759401	9759500	5e-06	-0.216	0.159	0.375
chr1	9759701	9759800	1e-08	-0.235	0.125	0.36
chr1	9759801	9759900	1e-09	-0.208	0.063	0.271
chr1	9759901	9760000	5e-09	-0.262	0.158	0.42
chr1	9837101	9837200	0.005	-0.252	0.218	0.47
chr1	9903601	9903700	5e-06	-0.295	0.212	0.506
chr1	9903701	9903800	5e-09	-0.253	0.265	0.518
chr1	9903901	9904000	1e-09	-0.301	0.288	0.589
chr1	9904001	9904100	2e-05	-0.273	0.357	0.63
chr1	9958501	9958600	0.0002	-0.259	0.208	0.467
chr1	10021701	10021800	0.01	-0.221	0.288	0.509
chr1	10023201	10023300	2e-05	-0.2	0.342	0.542
chr1	10023401	10023500	0.0005	-0.228	0.206	0.433
chr1	10144801	10144900	5e-06	-0.231	0.423	0.653
chr1	10155201	10155300	5e-08	-0.252	0.313	0.565
chr1	10155301	10155400	1e-07	-0.272	0.299	0.571
chr1	10196701	10196800	0.002	-0.211	0.236	0.447
chr1	10383401	10383500	1e-10	-0.274	0.226	0.5
chr1	10383501	10383600	5e-08	-0.255	0.111	0.366
chr1	10383801	10383900	1e-05	-0.274	0.052	0.326
chr1	10383901	10384000	5e-06	-0.289	0.113	0.402
chr1	10384101	10384200	1e-16	-0.347	0.265	0.612
chr1	10384201	10384300	1e-13	-0.28	0.294	0.574
chr1	10443301	10443400	0.005	-0.207	0.225	0.432
chr1	10525501	10525600	0.005	-0.214	0.082	0.296
chr1	10532801	10532900	5e-06	-0.221	0.241	0.462
chr1	10545801	10545900	0.0005	-0.216	0.552	0.768
chr1	10569001	10569100	5e-07	-0.397	0.266	0.663
chr1	10593401	10593500	2e-05	-0.242	0.122	0.364
chr1	10593701	10593800	0.005	-0.221	0.131	0.353
chr1	10603601	10603700	0.0001	-0.203	0.456	0.659
chr1	10604001	10604100	0.001	-0.205	0.546	0.751
chr1	10659301	10659400	1e-10	-0.246	0.121	0.366
chr1	10659901	10660000	5e-06	-0.253	0.289	0.542
chr1	10660101	10660200	1e-10	-0.378	0.094	0.473
chr1	10660201	10660300	0.0005	-0.206	0.461	0.667
chr1	10660301	10660400	1e-13	-0.33	0.162	0.492
chr1	10660401	10660500	1e-14	-0.351	0.307	0.658
chr1	10660501	10660600	5e-06	-0.28	0.18	0.46
chr1	10660901	10661000	0.002	-0.225	0.136	0.362
chr1	10661201	10661300	0.002	-0.286	0.21	0.496
chr1	10661301	10661400	5e-05	-0.246	0.082	0.329
chr1	10661401	10661500	0.005	-0.244	0.207	0.451
chr1	10723601	10723700	5e-10	-0.323	0.209	0.532
chr1	10723701	10723800	1e-12	-0.331	0.369	0.7
chr1	10724101	10724200	0.0001	-0.244	0.479	0.723
chr1	10776101	10776200	1e-12	-0.212	0.086	0.298
chr1	10777301	10777400	5e-05	-0.206	0.103	0.308
chr1	11019901	11020000	5e-06	-0.243	0.095	0.339
chr1	11020201	11020300	1e-07	-0.281	0.195	0.475
chr1	11020301	11020400	2e-05	-0.253	0.172	0.425
chr1	11020701	11020800	0.005	-0.251	0.149	0.4
chr1	11020901	11021000	5e-07	-0.292	0.14	0.433
chr1	11021101	11021200	0.001	-0.221	0.178	0.399
chr1	11021201	11021300	0.002	-0.213	0.152	0.365
chr1	11028301	11028400	1e-14	-0.272	0.088	0.36
chr1	11028401	11028500	5e-09	-0.247	0.065	0.312
chr1	11028601	11028700	5e-06	-0.206	0.129	0.335
chr1	11032501	11032600	1e-06	-0.201	0.152	0.353
chr1	11046201	11046300	0.001	-0.21	0.401	0.611
chr1	11047101	11047200	5e-07	-0.222	0.278	0.5
chr1	11047801	11047900	0.0001	-0.203	0.602	0.805
chr1	11050301	11050400	5e-05	-0.25	0.465	0.716
chr1	11065101	11065200	5e-05	-0.215	0.486	0.701
chr1	11097301	11097400	1e-14	-0.211	0.268	0.478
chr1	11126501	11126600	5e-07	-0.31	0.297	0.607
chr1	11126601	11126700	0.0005	-0.215	0.349	0.564
chr1	11126701	11126800	5e-08	-0.202	0.513	0.715
chr1	11126901	11127000	0.01	-0.203	0.5	0.703
chr1	11128101	11128200	0.001	-0.224	0.186	0.41
chr1	11155301	11155400	5e-10	-0.204	0.113	0.317
chr1	11178501	11178600	1e-32	-0.429	0	0.429
chr1	11178601	11178700	1e-24	-0.575	0.011	0.586
chr1	11178801	11178900	1e-26	-0.274	0.016	0.29
chr1	11242101	11242200	5e-07	-0.212	0.066	0.278
chr1	11310301	11310400	0.002	-0.211	0.18	0.391
chr1	11312601	11312700	2e-05	-0.275	0.075	0.35
chr1	11318601	11318700	1e-08	-0.242	0.17	0.412
chr1	11366601	11366700	1e-07	-0.202	0.25	0.453
chr1	11367501	11367600	2e-05	-0.213	0.152	0.365
chr1	11367701	11367800	0.0001	-0.293	0.371	0.664
chr1	11368301	11368400	0.002	-0.255	0.211	0.465
chr1	11371001	11371100	1e-16	-0.209	0.034	0.243
chr1	11408601	11408700	0.005	-0.261	0.318	0.579
chr1	11441101	11441200	1e-14	-0.336	0.434	0.769
chr1	11441301	11441400	0.0002	-0.227	0.325	0.552
chr1	11452701	11452800	5e-06	-0.226	0.249	0.475
chr1	11489801	11489900	0.002	-0.258	0.237	0.496
chr1	11490201	11490300	1e-12	-0.303	0.113	0.416
chr1	11512501	11512600	5e-07	-0.208	0.226	0.434
chr1	11512601	11512700	0.0005	-0.21	0.373	0.584
chr1	11517501	11517600	0.002	-0.235	0.323	0.558
chr1	11521601	11521700	0.005	-0.221	0.32	0.541
chr1	11521701	11521800	0.005	-0.219	0.323	0.542
chr1	11522001	11522100	1e-09	-0.236	0.237	0.473
chr1	11525901	11526000	5e-06	-0.22	0.076	0.296
chr1	11550601	11550700	0.001	-0.259	0.118	0.377
chr1	11618201	11618300	5e-06	-0.284	0.06	0.343
chr1	11619001	11619100	0.0002	-0.221	0.116	0.337
chr1	11619201	11619300	1e-07	-0.274	0.055	0.329
chr1	11619401	11619500	1e-11	-0.245	0.015	0.26
chr1	11662101	11662200	5e-07	-0.295	0.158	0.453
chr1	11666701	11666800	0.0002	-0.211	0.373	0.585
chr1	11687001	11687100	5e-08	-0.304	0.082	0.386
chr1	11700501	11700600	0.005	-0.243	0.449	0.692
chr1	11708101	11708200	0.0005	-0.288	0.191	0.479
chr1	11708201	11708300	0.0005	-0.204	0.093	0.297
chr1	11736201	11736300	0.01	-0.203	0.5	0.703
chr1	11736401	11736500	0.0002	-0.247	0.379	0.626
chr1	11736501	11736600	0.001	-0.288	0.477	0.766
chr1	11736601	11736700	0.01	-0.224	0.488	0.712
chr1	11783401	11783500	5e-05	-0.217	0.075	0.292
chr1	11783501	11783600	0.005	-0.24	0.306	0.546
chr1	11793501	11793600	1e-05	-0.272	0.18	0.452
chr1	11807901	11808000	0.002	-0.241	0.357	0.598
chr1	11880101	11880200	5e-05	-0.207	0.222	0.429
chr1	11880201	11880300	0.0002	-0.26	0.219	0.479
chr1	11880501	11880600	1e-06	-0.266	0.284	0.55
chr1	11880601	11880700	2e-05	-0.354	0.278	0.632
chr1	11891101	11891200	0.005	-0.252	0.319	0.571
chr1	11892601	11892700	5e-06	-0.237	0.449	0.685
chr1	11894801	11894900	1e-07	-0.213	0.221	0.434
chr1	11898301	11898400	5e-06	-0.233	0.185	0.418
chr1	11899401	11899500	0.005	-0.225	0.39	0.616
chr1	11899701	11899800	5e-06	-0.202	0.301	0.503
chr1	11900001	11900100	1e-05	-0.264	0.355	0.619
chr1	11935901	11936000	5e-06	-0.321	0.137	0.457
chr1	11984401	11984500	5e-07	-0.29	0.121	0.411
chr1	11991801	11991900	0.001	-0.231	0.172	0.403
chr1	11992301	11992400	1e-05	-0.222	0.279	0.501
chr1	12034001	12034100	5e-06	-0.364	0.176	0.54
chr1	12034301	12034400	0.0005	-0.206	0.199	0.405
chr1	12034801	12034900	1e-11	-0.329	0.201	0.53
chr1	12034901	12035000	0.0005	-0.201	0.124	0.325
chr1	12035001	12035100	5e-07	-0.247	0.299	0.546
chr1	12035101	12035200	1e-06	-0.276	0.125	0.401
chr1	12035301	12035400	5e-08	-0.236	0.159	0.396
chr1	12035901	12036000	1e-05	-0.282	0.073	0.355
chr1	12036201	12036300	0.002	-0.212	0.341	0.553
chr1	12037201	12037300	5e-07	-0.231	0.175	0.406
chr1	12038501	12038600	0.0005	-0.22	0.098	0.318
chr1	12038701	12038800	0.001	-0.221	0.11	0.331
chr1	12038801	12038900	0.0001	-0.291	0.151	0.441
chr1	12039101	12039200	0.0002	-0.242	0.135	0.377
chr1	12039201	12039300	5e-08	-0.206	0.143	0.349
chr1	12041501	12041600	5e-06	-0.219	0.154	0.373
chr1	12060301	12060400	0.0001	-0.303	0.309	0.612
chr1	12062601	12062700	0.0001	-0.204	0.139	0.342
chr1	12083701	12083800	5e-08	-0.206	0.041	0.247
chr1	12083801	12083900	2e-05	-0.285	0.075	0.36
chr1	12083901	12084000	1e-22	-0.245	0.041	0.286
chr1	12084001	12084100	1e-06	-0.235	0.232	0.467
chr1	12141501	12141600	1e-11	-0.207	0.509	0.716
chr1	12186901	12187000	0.0005	-0.319	0.322	0.641
chr1	12187101	12187200	0.001	-0.204	0.296	0.5
chr1	12187201	12187300	1e-10	-0.319	0.11	0.43
chr1	12222401	12222500	1e-09	-0.211	0.084	0.295
chr1	12222801	12222900	1e-13	-0.203	0.43	0.633
chr1	12223201	12223300	5e-09	-0.23	0.221	0.452
chr1	12247701	12247800	5e-06	-0.232	0.163	0.395
chr1	12263201	12263300	5e-07	-0.213	0.354	0.567
chr1	12263301	12263400	0.002	-0.222	0.406	0.628
chr1	12273401	12273500	0.002	-0.201	0.341	0.542
chr1	12273701	12273800	5e-08	-0.282	0.259	0.542
chr1	12274601	12274700	5e-05	-0.225	0.346	0.57
chr1	12291001	12291100	1e-05	-0.21	0.132	0.342
chr1	12291601	12291700	1e-05	-0.222	0.323	0.545
chr1	12298701	12298800	5e-09	-0.286	0.384	0.67
chr1	12300301	12300400	1e-15	-0.236	0.414	0.65
chr1	12300501	12300600	0.002	-0.246	0.426	0.672
chr1	12315801	12315900	0.0001	-0.261	0.213	0.474
chr1	12315901	12316000	1e-12	-0.254	0.346	0.6
chr1	12316001	12316100	5e-08	-0.255	0.243	0.498
chr1	12316301	12316400	5e-07	-0.369	0.457	0.825
chr1	12330001	12330100	0.0005	-0.265	0.124	0.389
chr1	12335701	12335800	5e-05	-0.205	0.074	0.278
chr1	12335801	12335900	1e-07	-0.269	0.169	0.438
chr1	12365601	12365700	0.01	-0.319	0.419	0.738
chr1	12404601	12404700	5e-05	-0.203	0.559	0.762
chr1	12444801	12444900	5e-05	-0.258	0.273	0.531
chr1	12445101	12445200	0.0001	-0.215	0.198	0.413
chr1	12466601	12466700	5e-07	-0.226	0.349	0.575
chr1	12468601	12468700	0.001	-0.246	0.522	0.767
chr1	12469001	12469100	5e-08	-0.245	0.291	0.536
chr1	12470201	12470300	5e-06	-0.243	0.298	0.54
chr1	12470301	12470400	0.0005	-0.254	0.472	0.726
chr1	12470401	12470500	0.001	-0.2	0.11	0.31
chr1	12470601	12470700	1e-11	-0.252	0.548	0.8
chr1	12470701	12470800	0.005	-0.223	0.294	0.517
chr1	12471001	12471100	1e-08	-0.208	0.148	0.356
chr1	12471101	12471200	5e-07	-0.215	0.229	0.444
chr1	12477201	12477300	5e-06	-0.263	0.418	0.681
chr1	12497401	12497500	5e-08	-0.213	0.173	0.387
chr1	12498401	12498500	0.0001	-0.227	0.376	0.603
chr1	12500601	12500700	0.0005	-0.271	0.115	0.386
chr1	12508401	12508500	0.001	-0.26	0.298	0.557
chr1	12508501	12508600	0.0005	-0.2	0.364	0.564
chr1	12508801	12508900	5e-07	-0.217	0.157	0.374
chr1	12508901	12509000	1e-08	-0.312	0.271	0.583
chr1	12509201	12509300	1e-06	-0.23	0.286	0.517
chr1	12509301	12509400	1e-06	-0.36	0.294	0.654
chr1	12509501	12509600	5e-06	-0.205	0.367	0.572
chr1	12509701	12509800	0.0001	-0.246	0.254	0.5
chr1	12509801	12509900	0.0005	-0.206	0.287	0.493
chr1	12511801	12511900	0.0002	-0.374	0.169	0.543
chr1	12512101	12512200	5e-06	-0.232	0.259	0.491
chr1	12549401	12549500	1e-07	-0.278	0.174	0.453
chr1	12555401	12555500	1e-05	-0.266	0.271	0.537
chr1	12555701	12555800	0.002	-0.235	0.429	0.664
chr1	12557601	12557700	1e-06	-0.219	0.467	0.686
chr1	12558201	12558300	5e-05	-0.224	0.344	0.568
chr1	12563301	12563400	0.005	-0.215	0.435	0.651
chr1	12577301	12577400	0.0002	-0.27	0.168	0.438
chr1	12579601	12579700	0.0002	-0.25	0.311	0.561
chr1	12579901	12580000	0.01	-0.21	0.369	0.578
chr1	12580101	12580200	0.0005	-0.206	0.294	0.5
chr1	12580301	12580400	1e-07	-0.246	0.182	0.428
chr1	12580401	12580500	2e-05	-0.233	0.203	0.436
chr1	12581101	12581200	5e-05	-0.217	0.237	0.454
chr1	12591901	12592000	5e-06	-0.204	0.015	0.219
chr1	12592201	12592300	0.0002	-0.219	0.247	0.466
chr1	12593901	12594000	5e-08	-0.291	0.122	0.414
chr1	12679301	12679400	0.0002	-0.211	0.521	0.732
chr1	12680701	12680800	0.0005	-0.276	0.339	0.615
chr1	12700001	12700100	1e-07	-0.3	0.339	0.638
chr1	12701801	12701900	5e-08	-0.231	0.166	0.397
chr1	12702101	12702200	0.002	-0.222	0.123	0.345
chr1	12712401	12712500	5e-08	-0.214	0.314	0.528
chr1	12712501	12712600	1e-07	-0.218	0.298	0.516
chr1	12712801	12712900	5e-06	-0.213	0.262	0.475
chr1	12725701	12725800	0.0005	-0.2	0.324	0.524
chr1	12726101	12726200	0.0002	-0.245	0.333	0.578
chr1	12726401	12726500	5e-07	-0.23	0.361	0.592
chr1	12729601	12729700	0.0005	-0.214	0.293	0.507
chr1	12739601	12739700	0.002	-0.223	0.121	0.344
chr1	12741101	12741200	5e-09	-0.208	0.409	0.617
chr1	12754001	12754100	0.001	-0.265	0.252	0.516
chr1	12761001	12761100	0.005	-0.216	0.284	0.5
chr1	12767101	12767200	0.0005	-0.227	0.486	0.713
chr1	12769301	12769400	0.0002	-0.27	0.329	0.599
chr1	12772801	12772900	0.001	-0.313	0.197	0.51
chr1	12775801	12775900	0.0002	-0.293	0.041	0.334
chr1	12776201	12776300	0.002	-0.246	0.243	0.489
chr1	12779401	12779500	0.005	-0.215	0.144	0.359
chr1	12780601	12780700	5e-07	-0.249	0.155	0.404
chr1	12780801	12780900	0.0002	-0.275	0.514	0.788
chr1	12781801	12781900	0.0001	-0.256	0.129	0.385
chr1	12782701	12782800	0.0001	-0.207	0.038	0.246
chr1	12785801	12785900	0.0005	-0.216	0.279	0.495
chr1	12786401	12786500	0.001	-0.302	0.274	0.576
chr1	12788501	12788600	2e-05	-0.244	0.13	0.374
chr1	12788801	12788900	0.0005	-0.273	0.11	0.383
chr1	12790401	12790500	5e-05	-0.207	0.105	0.313
chr1	12803301	12803400	0.0002	-0.256	0.281	0.537
chr1	12803401	12803500	0.005	-0.234	0.194	0.428
chr1	12804601	12804700	0.0005	-0.21	0.162	0.373
chr1	12806701	12806800	1e-05	-0.231	0.279	0.51
chr1	12807801	12807900	0.002	-0.215	0.183	0.398
chr1	12809001	12809100	0.0005	-0.224	0.076	0.301
chr1	12810601	12810700	5e-07	-0.313	0.156	0.469
chr1	12811101	12811200	5e-07	-0.202	0.161	0.363
chr1	12811401	12811500	0.002	-0.206	0.661	0.867
chr1	12811501	12811600	0.0001	-0.207	0.304	0.51
chr1	12811901	12812000	0.0002	-0.278	0.211	0.489
chr1	12813001	12813100	5e-06	-0.252	0.115	0.367
chr1	12813201	12813300	1e-06	-0.225	0.218	0.443
chr1	12814901	12815000	0.0001	-0.203	0.261	0.465
chr1	12815001	12815100	5e-06	-0.229	0.255	0.484
chr1	12819001	12819100	0.0001	-0.213	0.355	0.568
chr1	12819201	12819300	0.001	-0.202	0.464	0.666
chr1	12819901	12820000	0.01	-0.222	0.407	0.629
chr1	12822301	12822400	0.0002	-0.24	0.294	0.534
chr1	12822801	12822900	1e-10	-0.33	0.345	0.676
chr1	12822901	12823000	1e-11	-0.275	0.337	0.611
chr1	12823401	12823500	0.001	-0.207	0.374	0.581
chr1	12823501	12823600	1e-05	-0.215	0.374	0.589
chr1	12823901	12824000	5e-05	-0.274	0.192	0.466
chr1	12825601	12825700	0.01	-0.209	0.229	0.438
chr1	12826101	12826200	0.0002	-0.221	0.303	0.524
chr1	12827501	12827600	0.0005	-0.201	0.367	0.568
chr1	12828901	12829000	1e-06	-0.22	0.226	0.445
chr1	12829901	12830000	0.0005	-0.261	0.423	0.684
chr1	12831801	12831900	0.0005	-0.21	0.303	0.513
chr1	12831901	12832000	1e-05	-0.266	0.258	0.524
chr1	12833101	12833200	0.0005	-0.259	0.446	0.705
chr1	12833301	12833400	5e-05	-0.22	0.296	0.516
chr1	12835001	12835100	5e-07	-0.209	0.347	0.556
chr1	12835601	12835700	0.002	-0.213	0.414	0.626
chr1	12849201	12849300	5e-05	-0.201	0.289	0.49
chr1	12855201	12855300	0.01	-0.233	0.38	0.613
chr1	12856301	12856400	0.0002	-0.225	0.258	0.483
chr1	12858601	12858700	5e-08	-0.23	0.442	0.672
chr1	12859501	12859600	1e-08	-0.266	0.509	0.775
chr1	12863601	12863700	1e-06	-0.252	0.133	0.385
chr1	12863801	12863900	5e-10	-0.316	0.195	0.511
chr1	12865201	12865300	5e-06	-0.252	0.429	0.681
chr1	12865501	12865600	0.002	-0.228	0.491	0.719
chr1	12866101	12866200	5e-07	-0.306	0.22	0.526
chr1	12876501	12876600	0.01	-0.221	0.388	0.608
chr1	12900101	12900200	0.001	-0.221	0.283	0.504
chr1	12900501	12900600	5e-05	-0.309	0.186	0.494
chr1	12900701	12900800	0.0002	-0.307	0.138	0.445
chr1	12901101	12901200	1e-06	-0.34	0.076	0.416
chr1	12901501	12901600	1e-10	-0.264	0.176	0.441
chr1	12902001	12902100	0.0002	-0.238	0.271	0.509
chr1	12902201	12902300	1e-15	-0.319	0.2	0.519
chr1	12903101	12903200	0.0002	-0.226	0.241	0.467
chr1	12903501	12903600	0.0002	-0.293	0.413	0.706
chr1	12904501	12904600	5e-07	-0.278	0.096	0.374
chr1	12904701	12904800	5e-06	-0.242	0.083	0.325
chr1	12904901	12905000	0.005	-0.217	0.181	0.399
chr1	12922101	12922200	0.0005	-0.209	0.155	0.363
chr1	12922801	12922900	5e-05	-0.236	0.208	0.443
chr1	12923201	12923300	5e-06	-0.218	0.494	0.713
chr1	12923701	12923800	0.001	-0.209	0.072	0.281
chr1	12927501	12927600	0.0005	-0.25	0.107	0.357
chr1	12927901	12928000	5e-08	-0.308	0.284	0.592
chr1	12928101	12928200	1e-05	-0.306	0.11	0.416
chr1	12928201	12928300	0.001	-0.202	0.233	0.435
chr1	12928601	12928700	0.0005	-0.222	0.291	0.513
chr1	12932501	12932600	5e-09	-0.205	0.132	0.337
chr1	12945301	12945400	5e-06	-0.213	0.462	0.675
chr1	12946101	12946200	1e-07	-0.209	0.359	0.568
chr1	12951701	12951800	0.005	-0.208	0.314	0.523
chr1	12953301	12953400	1e-10	-0.332	0.221	0.553
chr1	12953401	12953500	5e-06	-0.211	0.145	0.356
chr1	12995101	12995200	0.002	-0.236	0.205	0.44
chr1	12999201	12999300	5e-07	-0.259	0.417	0.676
chr1	12999401	12999500	0.0005	-0.25	0.201	0.451
chr1	12999501	12999600	5e-06	-0.204	0.183	0.386
chr1	12999901	13000000	5e-06	-0.225	0.266	0.491
chr1	13000201	13000300	5e-06	-0.212	0.366	0.577
chr1	13000501	13000600	5e-08	-0.254	0.485	0.739
chr1	13004201	13004300	1e-08	-0.254	0.5	0.754
chr1	13005601	13005700	0.0001	-0.256	0.338	0.594
chr1	13006701	13006800	5e-09	-0.218	0.329	0.546
chr1	13009701	13009800	1e-11	-0.237	0.412	0.649
chr1	13012801	13012900	5e-07	-0.24	0.41	0.649
chr1	13013301	13013400	2e-05	-0.215	0.361	0.576
chr1	13016801	13016900	0.01	-0.206	0.521	0.726
chr1	13017001	13017100	0.002	-0.283	0.337	0.62
chr1	13017401	13017500	0.002	-0.227	0.191	0.418
chr1	13039001	13039100	5e-05	-0.295	0.163	0.458
chr1	13060601	13060700	1e-06	-0.236	0.141	0.377
chr1	13066701	13066800	0.005	-0.256	0.231	0.487
chr1	13070701	13070800	0.0001	-0.241	0.45	0.69
chr1	13075901	13076000	0.01	-0.216	0.189	0.404
chr1	13082501	13082600	0.002	-0.219	0.283	0.502
chr1	13083101	13083200	5e-06	-0.207	0.072	0.279
chr1	13083901	13084000	1e-05	-0.216	0.388	0.604
chr1	13084501	13084600	0.0005	-0.292	0.492	0.784
chr1	13089201	13089300	0.002	-0.213	0.15	0.362
chr1	13097901	13098000	0.01	-0.233	0.379	0.611
chr1	13098901	13099000	2e-05	-0.208	0.396	0.604
chr1	13099401	13099500	5e-09	-0.255	0.407	0.661
chr1	13099601	13099700	1e-08	-0.305	0.389	0.694
chr1	13101801	13101900	1e-08	-0.242	0.324	0.566
chr1	13108301	13108400	0.002	-0.262	0.193	0.455
chr1	13110801	13110900	0.0005	-0.26	0.162	0.422
chr1	13112201	13112300	1e-07	-0.223	0.083	0.306
chr1	13161301	13161400	0.0002	-0.25	0.15	0.4
chr1	13180601	13180700	1e-13	-0.255	0.396	0.651
chr1	13182601	13182700	0.005	-0.212	0.437	0.648
chr1	13183301	13183400	0.0005	-0.202	0.425	0.628
chr1	13186001	13186100	0.002	-0.203	0.416	0.618
chr1	13188901	13189000	5e-09	-0.21	0.508	0.718
chr1	13199601	13199700	5e-06	-0.209	0.47	0.678
chr1	13204601	13204700	1e-05	-0.249	0.085	0.333
chr1	13232301	13232400	0.0002	-0.223	0.33	0.553
chr1	13234001	13234100	1e-06	-0.214	0.239	0.454
chr1	13236701	13236800	0.01	-0.228	0.257	0.485
chr1	13238601	13238700	5e-07	-0.238	0.344	0.582
chr1	13238901	13239000	0.0002	-0.222	0.32	0.542
chr1	13239401	13239500	0.0001	-0.236	0.394	0.63
chr1	13243901	13244000	5e-06	-0.22	0.252	0.472
chr1	13246101	13246200	0.005	-0.211	0.125	0.336
chr1	13246301	13246400	1e-05	-0.286	0.063	0.35
chr1	13246401	13246500	0.0002	-0.23	0.06	0.291
chr1	13246501	13246600	5e-08	-0.207	0.052	0.259
chr1	13246901	13247000	1e-05	-0.296	0.11	0.407
chr1	13248301	13248400	5e-09	-0.24	0.181	0.421
chr1	13248401	13248500	0.0001	-0.211	0.366	0.577
chr1	13248701	13248800	5e-07	-0.234	0.149	0.383
chr1	13248801	13248900	0.0005	-0.248	0.25	0.498
chr1	13249201	13249300	5e-05	-0.2	0.072	0.272
chr1	13250501	13250600	5e-06	-0.37	0.175	0.545
chr1	13250601	13250700	5e-05	-0.262	0.251	0.513
chr1	13250701	13250800	1e-06	-0.252	0.188	0.44
chr1	13250801	13250900	5e-06	-0.351	0.244	0.594
chr1	13250901	13251000	0.0002	-0.268	0.211	0.479
chr1	13251101	13251200	0.002	-0.236	0.112	0.348
chr1	13259501	13259600	0.001	-0.229	0.128	0.358
chr1	13264101	13264200	0.001	-0.221	0.46	0.681
chr1	13264201	13264300	1e-06	-0.204	0.363	0.567
chr1	13267301	13267400	0.0002	-0.207	0.318	0.525
chr1	13268601	13268700	1e-12	-0.291	0.346	0.637
chr1	13269401	13269500	2e-05	-0.224	0.39	0.614
chr1	13270801	13270900	5e-08	-0.226	0.177	0.402
chr1	13272701	13272800	0.0002	-0.235	0.119	0.354
chr1	13284101	13284200	5e-09	-0.213	0.449	0.662
chr1	13284601	13284700	2e-05	-0.237	0.314	0.551
chr1	13286701	13286800	0.01	-0.236	0.315	0.55
chr1	13292301	13292400	0.01	-0.204	0.35	0.555
chr1	13294001	13294100	5e-07	-0.287	0.407	0.693
chr1	13294201	13294300	0.002	-0.238	0.444	0.683
chr1	13294501	13294600	0.0001	-0.233	0.293	0.526
chr1	13296101	13296200	1e-09	-0.203	0.323	0.526
chr1	13296601	13296700	5e-07	-0.226	0.366	0.592
chr1	13303401	13303500	2e-05	-0.248	0.165	0.413
chr1	13305501	13305600	0.002	-0.262	0.135	0.397
chr1	13305801	13305900	0.005	-0.218	0.062	0.28
chr1	13306201	13306300	1e-06	-0.277	0.237	0.514
chr1	13306501	13306600	1e-07	-0.208	0.368	0.576
chr1	13307301	13307400	5e-06	-0.224	0.361	0.584
chr1	13307801	13307900	5e-05	-0.205	0.229	0.434
chr1	13309201	13309300	0.0005	-0.226	0.432	0.659
chr1	13310301	13310400	5e-05	-0.204	0.217	0.421
chr1	13311201	13311300	0.0005	-0.258	0.217	0.475
chr1	13312101	13312200	1e-11	-0.234	0.316	0.55
chr1	13329901	13330000	0.005	-0.234	0.203	0.438
chr1	13330401	13330500	0.0002	-0.268	0.134	0.402
chr1	13330901	13331000	5e-07	-0.223	0.311	0.534
chr1	13332901	13333000	1e-09	-0.216	0.249	0.465
chr1	13346801	13346900	0.005	-0.2	0.123	0.323
chr1	13353101	13353200	1e-07	-0.26	0.098	0.358
chr1	13371501	13371600	0.0005	-0.222	0.371	0.592
chr1	13372201	13372300	5e-09	-0.251	0.115	0.366
chr1	13372801	13372900	5e-07	-0.234	0.315	0.549
chr1	13373001	13373100	5e-09	-0.218	0.365	0.583
chr1	13373401	13373500	1e-05	-0.22	0.249	0.468
chr1	13374001	13374100	5e-05	-0.204	0.415	0.619
chr1	13375001	13375100	5e-06	-0.218	0.412	0.631
chr1	13375101	13375200	0.0005	-0.282	0.562	0.844
chr1	13375501	13375600	5e-06	-0.226	0.232	0.458
chr1	13375701	13375800	5e-06	-0.377	0.171	0.548
chr1	13376101	13376200	5e-06	-0.242	0.449	0.69
chr1	13376701	13376800	0.0005	-0.261	0.46	0.721
chr1	13376901	13377000	2e-05	-0.234	0.304	0.538
chr1	13377001	13377100	5e-06	-0.216	0.277	0.493
chr1	13377401	13377500	1e-07	-0.207	0.387	0.594
chr1	13377601	13377700	0.002	-0.214	0.2	0.414
chr1	13379201	13379300	0.0001	-0.233	0.242	0.475
chr1	13379501	13379600	5e-08	-0.202	0.535	0.738
chr1	13379601	13379700	5e-09	-0.26	0.514	0.774
chr1	13380601	13380700	5e-06	-0.235	0.556	0.792
chr1	13382201	13382300	2e-05	-0.213	0.366	0.579
chr1	13382801	13382900	1e-10	-0.236	0.411	0.647
chr1	13383601	13383700	5e-09	-0.209	0.479	0.688
chr1	13383901	13384000	0.0002	-0.2	0.47	0.671
chr1	13384001	13384100	5e-06	-0.208	0.3	0.508
chr1	13384101	13384200	2e-05	-0.21	0.313	0.523
chr1	13384401	13384500	0.0005	-0.206	0.138	0.344
chr1	13384601	13384700	1e-11	-0.265	0.235	0.5
chr1	13385001	13385100	5e-08	-0.218	0.281	0.499
chr1	13385101	13385200	5e-06	-0.224	0.412	0.636
chr1	13386101	13386200	5e-08	-0.238	0.128	0.366
chr1	13386901	13387000	5e-08	-0.26	0.24	0.5
chr1	13388201	13388300	0.0001	-0.205	0.167	0.372
chr1	13390201	13390300	0.002	-0.23	0.164	0.395
chr1	13392801	13392900	5e-06	-0.204	0.337	0.541
chr1	13393601	13393700	0.0001	-0.26	0.29	0.551
chr1	13394101	13394200	1e-13	-0.344	0.253	0.597
chr1	13397801	13397900	0.0005	-0.202	0.418	0.62
chr1	13410901	13411000	5e-08	-0.206	0.347	0.553
chr1	13411201	13411300	2e-05	-0.233	0.401	0.635
chr1	13411901	13412000	1e-12	-0.282	0.362	0.644
chr1	13412101	13412200	1e-05	-0.25	0.351	0.6
chr1	13413501	13413600	5e-07	-0.247	0.24	0.487
chr1	13418101	13418200	5e-06	-0.21	0.099	0.31
chr1	13418501	13418600	5e-06	-0.239	0.208	0.447
chr1	13418901	13419000	2e-05	-0.224	0.178	0.403
chr1	13419101	13419200	1e-05	-0.235	0.236	0.471
chr1	13419401	13419500	5e-06	-0.259	0.166	0.425
chr1	13421201	13421300	5e-06	-0.223	0.16	0.383
chr1	13422401	13422500	0.001	-0.223	0.13	0.353
chr1	13423301	13423400	5e-05	-0.312	0.214	0.526
chr1	13426601	13426700	5e-10	-0.204	0.305	0.51
chr1	13427201	13427300	5e-10	-0.216	0.361	0.578
chr1	13433001	13433100	0.01	-0.219	0.231	0.45
chr1	13433201	13433300	0.0005	-0.263	0.366	0.63
chr1	13433501	13433600	0.001	-0.239	0.401	0.64
chr1	13434101	13434200	1e-07	-0.212	0.153	0.365
chr1	13436801	13436900	0.005	-0.222	0.544	0.766
chr1	13437301	13437400	0.001	-0.26	0.192	0.452
chr1	13437801	13437900	0.0001	-0.213	0.456	0.669
chr1	13437901	13438000	0.001	-0.21	0.074	0.284
chr1	13441601	13441700	5e-09	-0.245	0.467	0.712
chr1	13443401	13443500	1e-07	-0.22	0.462	0.682
chr1	13443701	13443800	5e-06	-0.206	0.495	0.701
chr1	13444001	13444100	0.002	-0.238	0.424	0.662
chr1	13444601	13444700	5e-06	-0.209	0.34	0.549
chr1	13445001	13445100	5e-07	-0.218	0.467	0.685
chr1	13461701	13461800	0.0005	-0.243	0.069	0.312
chr1	13473501	13473600	0.001	-0.217	0.097	0.314
chr1	13478101	13478200	1e-06	-0.21	0.169	0.38
chr1	13480201	13480300	5e-07	-0.256	0.211	0.467
chr1	13480301	13480400	2e-05	-0.214	0.085	0.299
chr1	13481101	13481200	5e-09	-0.333	0.294	0.627
chr1	13481201	13481300	1e-07	-0.235	0.095	0.33
chr1	13481701	13481800	5e-09	-0.209	0.28	0.489
chr1	13481801	13481900	1e-11	-0.258	0.242	0.499
chr1	13481901	13482000	5e-07	-0.234	0.191	0.425
chr1	13482001	13482100	0.01	-0.209	0.319	0.529
chr1	13484101	13484200	0.002	-0.207	0.333	0.54
chr1	13491901	13492000	1e-09	-0.255	0.251	0.507
chr1	13492301	13492400	0.0005	-0.208	0.352	0.561
chr1	13492801	13492900	0.0002	-0.212	0.305	0.517
chr1	13499901	13500000	1e-09	-0.204	0.283	0.487
chr1	13500201	13500300	1e-11	-0.208	0.127	0.335
chr1	13500501	13500600	0.0002	-0.219	0.183	0.402
chr1	13505501	13505600	2e-05	-0.213	0.164	0.377
chr1	13522101	13522200	0.0001	-0.216	0.306	0.522
chr1	13524901	13525000	5e-08	-0.204	0.248	0.453
chr1	13525101	13525200	5e-08	-0.223	0.383	0.606
chr1	13525201	13525300	5e-05	-0.241	0.12	0.361
chr1	13525601	13525700	1e-11	-0.253	0.19	0.443
chr1	13525701	13525800	1e-07	-0.263	0.188	0.451
chr1	13526701	13526800	5e-08	-0.232	0.293	0.525
chr1	13561601	13561700	1e-13	-0.228	0.439	0.668
chr1	13562701	13562800	5e-10	-0.251	0.515	0.767
chr1	13564801	13564900	5e-07	-0.219	0.147	0.366
chr1	13571301	13571400	0.001	-0.246	0.162	0.408
chr1	13572101	13572200	0.005	-0.215	0.324	0.539
chr1	13574001	13574100	5e-08	-0.246	0.394	0.64
chr1	13575401	13575500	5e-06	-0.21	0.286	0.496
chr1	13584301	13584400	5e-07	-0.232	0.353	0.584
chr1	13585501	13585600	1e-05	-0.215	0.269	0.484
chr1	13585701	13585800	1e-07	-0.246	0.222	0.467
chr1	13605601	13605700	5e-08	-0.234	0.247	0.48
chr1	13608801	13608900	5e-05	-0.229	0.412	0.641
chr1	13610801	13610900	1e-09	-0.212	0.496	0.707
chr1	13614201	13614300	1e-10	-0.265	0.105	0.37
chr1	13615001	13615100	5e-07	-0.214	0.264	0.478
chr1	13615101	13615200	0.005	-0.2	0.644	0.844
chr1	13615401	13615500	5e-08	-0.213	0.396	0.609
chr1	13615501	13615600	5e-06	-0.244	0.289	0.532
chr1	13615901	13616000	2e-05	-0.233	0.33	0.563
chr1	13616401	13616500	1e-06	-0.22	0.346	0.566
chr1	13617501	13617600	0.0005	-0.261	0.376	0.637
chr1	13617701	13617800	5e-09	-0.247	0.261	0.508
chr1	13618101	13618200	0.0001	-0.229	0.289	0.518
chr1	13618601	13618700	0.001	-0.266	0.224	0.49
chr1	13618901	13619000	0.005	-0.234	0.365	0.599
chr1	13619001	13619100	5e-07	-0.227	0.378	0.605
chr1	13620201	13620300	5e-05	-0.217	0.439	0.656
chr1	13620301	13620400	0.001	-0.262	0.364	0.626
chr1	13620901	13621000	0.0005	-0.202	0.28	0.482
chr1	13622101	13622200	0.0002	-0.206	0.427	0.632
chr1	13622301	13622400	2e-05	-0.205	0.617	0.822
chr1	13622701	13622800	1e-11	-0.239	0.327	0.566
chr1	13625601	13625700	0.005	-0.202	0.426	0.627
chr1	13625701	13625800	2e-05	-0.215	0.4	0.615
chr1	13629901	13630000	0.001	-0.204	0.553	0.758
chr1	13630701	13630800	1e-10	-0.23	0.251	0.481
chr1	13632801	13632900	5e-09	-0.202	0.275	0.477
chr1	13635401	13635500	1e-08	-0.203	0.241	0.444
chr1	13635601	13635700	5e-06	-0.241	0.08	0.321
chr1	13635701	13635800	5e-07	-0.242	0.378	0.62
chr1	13635801	13635900	0.0002	-0.276	0.285	0.56
chr1	13636201	13636300	5e-08	-0.228	0.109	0.337
chr1	13648201	13648300	5e-09	-0.231	0.496	0.728
chr1	13649901	13650000	5e-09	-0.218	0.445	0.663
chr1	13656301	13656400	0.001	-0.204	0.301	0.505
chr1	13657401	13657500	1e-06	-0.219	0.341	0.56
chr1	13675301	13675400	5e-06	-0.265	0.246	0.511
chr1	13676501	13676600	5e-05	-0.275	0.231	0.506
chr1	13676601	13676700	1e-05	-0.217	0.307	0.524
chr1	13678301	13678400	5e-10	-0.211	0.454	0.666
chr1	13678701	13678800	5e-06	-0.236	0.508	0.744
chr1	13678801	13678900	0.002	-0.233	0.363	0.596
chr1	13680201	13680300	1e-06	-0.217	0.253	0.47
chr1	13699701	13699800	0.005	-0.228	0.298	0.526
chr1	13704801	13704900	0.0005	-0.226	0.176	0.402
chr1	13716101	13716200	0.001	-0.21	0.645	0.855
chr1	13716301	13716400	0.001	-0.212	0.116	0.327
chr1	13719101	13719200	0.0005	-0.208	0.305	0.513
chr1	13719301	13719400	5e-07	-0.231	0.279	0.51
chr1	13720601	13720700	5e-10	-0.203	0.353	0.556
chr1	13722301	13722400	5e-06	-0.206	0.264	0.47
chr1	13722701	13722800	5e-06	-0.223	0.45	0.673
chr1	13722901	13723000	1e-10	-0.235	0.309	0.544
chr1	13723401	13723500	1e-06	-0.249	0.359	0.608
chr1	13726501	13726600	5e-07	-0.234	0.355	0.59
chr1	13728901	13729000	0.002	-0.206	0.167	0.374
chr1	13729301	13729400	2e-05	-0.251	0.32	0.571
chr1	13729501	13729600	0.002	-0.207	0.205	0.412
chr1	13729901	13730000	1e-06	-0.348	0.178	0.525
chr1	13730101	13730200	0.005	-0.225	0.231	0.456
chr1	13730901	13731000	5e-05	-0.21	0.229	0.439
chr1	13731301	13731400	5e-08	-0.225	0.23	0.455
chr1	13732101	13732200	0.0001	-0.211	0.051	0.263
chr1	13733501	13733600	1e-10	-0.244	0.204	0.448
chr1	13734101	13734200	5e-08	-0.237	0.317	0.553
chr1	13734201	13734300	5e-10	-0.229	0.209	0.438
chr1	13734301	13734400	1e-07	-0.211	0.321	0.531
chr1	13734501	13734600	0.001	-0.232	0.117	0.349
chr1	13736101	13736200	0.002	-0.207	0.304	0.511
chr1	13737101	13737200	0.0005	-0.239	0.291	0.53
chr1	13739101	13739200	0.001	-0.215	0.296	0.511
chr1	13740301	13740400	0.0005	-0.207	0.449	0.655
chr1	13744101	13744200	0.002	-0.247	0.288	0.535
chr1	13744801	13744900	0.0001	-0.31	0.09	0.4
chr1	13745001	13745100	5e-05	-0.219	0.347	0.566
chr1	13745201	13745300	5e-10	-0.295	0.158	0.453
chr1	13746701	13746800	5e-06	-0.218	0.081	0.299
chr1	13747001	13747100	0.0001	-0.255	0.233	0.488
chr1	13747401	13747500	1e-10	-0.258	0.263	0.52
chr1	13747501	13747600	0.002	-0.256	0.42	0.676
chr1	13748001	13748100	0.01	-0.211	0.246	0.457
chr1	13748901	13749000	0.0001	-0.307	0.23	0.536
chr1	13749001	13749100	1e-06	-0.244	0.078	0.322
chr1	13749201	13749300	1e-07	-0.217	0.114	0.331
chr1	13750901	13751000	1e-09	-0.232	0.083	0.315
chr1	13751101	13751200	5e-08	-0.228	0.181	0.409
chr1	13751201	13751300	0.0005	-0.214	0.083	0.297
chr1	13751301	13751400	5e-06	-0.365	0.213	0.578
chr1	13751601	13751700	0.001	-0.206	0.112	0.318
chr1	13752001	13752100	1e-05	-0.315	0.281	0.596
chr1	13752101	13752200	5e-10	-0.263	0.358	0.621
chr1	13752801	13752900	0.0005	-0.256	0.488	0.743
chr1	13753101	13753200	5e-08	-0.217	0.462	0.679
chr1	13753901	13754000	0.0002	-0.288	0.258	0.546
chr1	13754101	13754200	0.0002	-0.283	0.276	0.559
chr1	13754201	13754300	5e-06	-0.201	0.314	0.515
chr1	13754301	13754400	1e-06	-0.257	0.326	0.583
chr1	13754401	13754500	1e-08	-0.313	0.406	0.719
chr1	13754501	13754600	0.002	-0.211	0.229	0.44
chr1	13754901	13755000	1e-06	-0.249	0.215	0.464
chr1	13755101	13755200	5e-06	-0.228	0.303	0.532
chr1	13755301	13755400	5e-06	-0.202	0.295	0.497
chr1	13755801	13755900	1e-07	-0.212	0.294	0.505
chr1	13756701	13756800	0.001	-0.237	0.333	0.57
chr1	13756901	13757000	1e-05	-0.215	0.441	0.656
chr1	13758201	13758300	0.01	-0.214	0.347	0.561
chr1	13762401	13762500	2e-05	-0.234	0.45	0.684
chr1	13764801	13764900	5e-08	-0.205	0.188	0.393
chr1	13764901	13765000	0.0002	-0.202	0.321	0.523
chr1	13765801	13765900	5e-10	-0.204	0.269	0.473
chr1	13766201	13766300	5e-05	-0.241	0.219	0.46
chr1	13766601	13766700	0.0001	-0.272	0.228	0.5
chr1	13767201	13767300	0.002	-0.2	0.127	0.327
chr1	13767601	13767700	2e-05	-0.258	0.19	0.448
chr1	13782701	13782800	5e-07	-0.202	0.446	0.647
chr1	13787101	13787200	0.001	-0.219	0.405	0.624
chr1	13793301	13793400	0.01	-0.202	0.259	0.462
chr1	13794701	13794800	0.001	-0.207	0.378	0.585
chr1	13796201	13796300	0.002	-0.239	0.278	0.517
chr1	13797401	13797500	2e-05	-0.215	0.406	0.621
chr1	13801401	13801500	5e-07	-0.256	0.277	0.533
chr1	13801601	13801700	1e-12	-0.263	0.359	0.622
chr1	13803201	13803300	5e-06	-0.209	0.319	0.528
chr1	13803901	13804000	2e-05	-0.204	0.188	0.392
chr1	13804101	13804200	5e-06	-0.215	0.428	0.643
chr1	13804201	13804300	5e-06	-0.235	0.267	0.502
chr1	13804501	13804600	5e-05	-0.258	0.268	0.526
chr1	13804601	13804700	5e-06	-0.232	0.467	0.699
chr1	13804901	13805000	1e-12	-0.315	0.287	0.602
chr1	13805101	13805200	5e-07	-0.32	0.333	0.654
chr1	13805401	13805500	5e-06	-0.201	0.225	0.426
chr1	13805601	13805700	5e-07	-0.22	0.392	0.611
chr1	13805901	13806000	5e-06	-0.224	0.41	0.633
chr1	13806601	13806700	5e-07	-0.211	0.353	0.564
chr1	13812501	13812600	0.005	-0.298	0.4	0.698
chr1	13813401	13813500	0.005	-0.212	0.141	0.353
chr1	13813901	13814000	0.005	-0.252	0.285	0.537
chr1	13815601	13815700	0.005	-0.263	0.331	0.594
chr1	13818301	13818400	0.002	-0.215	0.264	0.479
chr1	13827601	13827700	0.002	-0.201	0.314	0.515
chr1	13828801	13828900	1e-08	-0.223	0.415	0.637
chr1	13833101	13833200	1e-09	-0.228	0.324	0.552
chr1	13840401	13840500	5e-06	-0.229	0.385	0.613
chr1	13842601	13842700	1e-14	-0.268	0.399	0.666
chr1	13842901	13843000	0.0001	-0.22	0.488	0.708
chr1	13844001	13844100	0.005	-0.239	0.352	0.59
chr1	13844301	13844400	5e-09	-0.215	0.287	0.502
chr1	13844701	13844800	0.0001	-0.293	0.346	0.639
chr1	13844801	13844900	1e-11	-0.29	0.503	0.793
chr1	13845001	13845100	0.0001	-0.244	0.348	0.593
chr1	13845901	13846000	5e-10	-0.209	0.442	0.65
chr1	13846101	13846200	0.0005	-0.201	0.277	0.478
chr1	13848301	13848400	1e-07	-0.275	0.155	0.429
chr1	13848401	13848500	0.01	-0.208	0.151	0.359
chr1	13851201	13851300	0.001	-0.2	0.215	0.415
chr1	13855001	13855100	0.01	-0.215	0.203	0.418
chr1	13855201	13855300	5e-09	-0.243	0.19	0.433
chr1	13855301	13855400	5e-06	-0.227	0.262	0.489
chr1	13855901	13856000	0.005	-0.225	0.102	0.327
chr1	13860401	13860500	0.0001	-0.238	0.103	0.341
chr1	13860501	13860600	0.005	-0.202	0.09	0.292
chr1	13866001	13866100	0.001	-0.204	0.068	0.272
chr1	13869401	13869500	0.0002	-0.214	0.36	0.574
chr1	13869901	13870000	1e-05	-0.24	0.196	0.436
chr1	13870501	13870600	5e-05	-0.281	0.199	0.48
chr1	13870601	13870700	5e-06	-0.309	0.219	0.528
chr1	13871201	13871300	5e-07	-0.208	0.335	0.543
chr1	13871601	13871700	5e-07	-0.222	0.426	0.647
chr1	13871801	13871900	5e-06	-0.253	0.242	0.494
chr1	13872901	13873000	5e-07	-0.213	0.232	0.444
chr1	13873101	13873200	5e-06	-0.202	0.13	0.331
chr1	13873501	13873600	0.005	-0.214	0.432	0.646
chr1	13873601	13873700	1e-08	-0.246	0.214	0.46
chr1	13874601	13874700	2e-05	-0.225	0.337	0.562
chr1	13875701	13875800	1e-07	-0.291	0.369	0.659
chr1	13876701	13876800	5e-08	-0.213	0.104	0.317
chr1	13876901	13877000	5e-09	-0.229	0.102	0.332
chr1	13880001	13880100	0.001	-0.204	0.357	0.561
chr1	13892201	13892300	5e-08	-0.229	0.394	0.623
chr1	13892701	13892800	0.0002	-0.21	0.066	0.276
chr1	13893201	13893300	5e-06	-0.244	0.495	0.74
chr1	13908201	13908300	0.005	-0.202	0.061	0.263
chr1	13912201	13912300	0.002	-0.212	0.423	0.634
chr1	13913401	13913500	0.005	-0.223	0.213	0.436
chr1	13914901	13915000	0.0005	-0.204	0.291	0.495
chr1	13915701	13915800	0.005	-0.201	0.601	0.802
chr1	13924001	13924100	1e-05	-0.216	0.268	0.484
chr1	13925001	13925100	5e-05	-0.271	0.262	0.534
chr1	13925301	13925400	0.0005	-0.242	0.305	0.547
chr1	13927101	13927200	5e-09	-0.223	0.288	0.511
chr1	13931901	13932000	1e-06	-0.239	0.272	0.511
chr1	13932101	13932200	0.0002	-0.218	0.498	0.715
chr1	13932301	13932400	5e-06	-0.214	0.265	0.479
chr1	13932501	13932600	0.0005	-0.28	0.368	0.648
chr1	13933301	13933400	0.005	-0.206	0.271	0.477
chr1	13933801	13933900	5e-05	-0.205	0.147	0.351
chr1	13938201	13938300	2e-05	-0.285	0.233	0.518
chr1	13938701	13938800	1e-08	-0.215	0.354	0.569
chr1	13938901	13939000	0.002	-0.255	0.296	0.552
chr1	13942601	13942700	5e-07	-0.207	0.471	0.678
chr1	13956501	13956600	5e-07	-0.205	0.504	0.709
chr1	13962401	13962500	0.002	-0.248	0.365	0.613
chr1	13963801	13963900	5e-08	-0.237	0.116	0.353
chr1	13974601	13974700	0.0005	-0.207	0.374	0.581
chr1	13975701	13975800	5e-06	-0.264	0.276	0.54
chr1	13978901	13979000	0.0001	-0.223	0.343	0.566
chr1	13982501	13982600	0.001	-0.238	0.136	0.374
chr1	13982601	13982700	5e-06	-0.266	0.238	0.504
chr1	13983101	13983200	5e-09	-0.261	0.297	0.558
chr1	13983701	13983800	5e-06	-0.256	0.197	0.454
chr1	13983801	13983900	5e-06	-0.238	0.273	0.512
chr1	13985001	13985100	1e-13	-0.208	0.078	0.286
chr1	13986201	13986300	5e-07	-0.219	0.07	0.289
chr1	13986601	13986700	0.0001	-0.224	0.058	0.282
chr1	13987001	13987100	0.0001	-0.204	0.154	0.358
chr1	13987201	13987300	5e-06	-0.25	0.263	0.513
chr1	13987401	13987500	0.0005	-0.207	0.376	0.583
chr1	13990001	13990100	1e-07	-0.232	0.247	0.479
chr1	13990701	13990800	0.01	-0.211	0.526	0.736
chr1	13991201	13991300	2e-05	-0.25	0.242	0.492
chr1	13991801	13991900	0.001	-0.212	0.074	0.286
chr1	13993301	13993400	5e-08	-0.318	0.096	0.414
chr1	13994301	13994400	2e-05	-0.253	0.135	0.388
chr1	13994501	13994600	1e-11	-0.266	0.07	0.336
chr1	13995001	13995100	0.0001	-0.224	0.263	0.487
chr1	13995401	13995500	0.0005	-0.254	0.55	0.804
chr1	13997201	13997300	5e-08	-0.207	0.298	0.505
chr1	13997901	13998000	0.005	-0.223	0.212	0.435
chr1	14006601	14006700	1e-05	-0.204	0.275	0.479
chr1	14014201	14014300	5e-09	-0.287	0.237	0.524
chr1	14014601	14014700	5e-06	-0.369	0.355	0.724
chr1	14015101	14015200	5e-06	-0.202	0.449	0.651
chr1	14015601	14015700	0.005	-0.231	0.327	0.558
chr1	14016001	14016100	2e-05	-0.202	0.449	0.651
chr1	14016401	14016500	5e-10	-0.249	0.343	0.591
chr1	14016601	14016700	1e-06	-0.288	0.237	0.525
chr1	14016801	14016900	5e-05	-0.204	0.312	0.516
chr1	14018501	14018600	1e-05	-0.205	0.335	0.54
chr1	14019401	14019500	1e-07	-0.231	0.212	0.443
chr1	14020901	14021000	0.001	-0.265	0.349	0.614
chr1	14031501	14031600	0.0001	-0.241	0.332	0.573
chr1	14031601	14031700	1e-10	-0.22	0.298	0.519
chr1	14031701	14031800	0.0005	-0.214	0.606	0.82
chr1	14032201	14032300	1e-10	-0.202	0.12	0.322
chr1	14032801	14032900	0.002	-0.251	0.343	0.593
chr1	14033201	14033300	0.001	-0.2	0.227	0.427
chr1	14033701	14033800	1e-05	-0.317	0.173	0.49
chr1	14033901	14034000	5e-06	-0.237	0.275	0.512
chr1	14034101	14034200	0.002	-0.284	0.125	0.409
chr1	14034801	14034900	1e-05	-0.218	0.249	0.467
chr1	14035001	14035100	0.001	-0.25	0.468	0.718
chr1	14035101	14035200	0.001	-0.212	0.117	0.33
chr1	14035401	14035500	0.005	-0.203	0.532	0.735
chr1	14035501	14035600	5e-08	-0.29	0.371	0.662
chr1	14035801	14035900	5e-05	-0.215	0.249	0.464
chr1	14036401	14036500	5e-06	-0.24	0.363	0.603
chr1	14037301	14037400	5e-05	-0.227	0.341	0.568
chr1	14039701	14039800	0.0005	-0.232	0.174	0.407
chr1	14041601	14041700	0.005	-0.202	0.248	0.45
chr1	14041801	14041900	5e-05	-0.219	0.168	0.387
chr1	14046301	14046400	0.005	-0.207	0.164	0.371
chr1	14046901	14047000	0.0001	-0.207	0.37	0.577
chr1	14047301	14047400	1e-12	-0.276	0.228	0.503
chr1	14047401	14047500	0.0005	-0.214	0.281	0.495
chr1	14048801	14048900	0.005	-0.221	0.4	0.621
chr1	14050301	14050400	0.002	-0.219	0.312	0.531
chr1	14050701	14050800	1e-08	-0.208	0.398	0.605
chr1	14051901	14052000	2e-05	-0.227	0.176	0.403
chr1	14053001	14053100	5e-10	-0.258	0.209	0.467
chr1	14053601	14053700	0.0005	-0.255	0.495	0.75
chr1	14054301	14054400	5e-10	-0.232	0.283	0.515
chr1	14054801	14054900	5e-06	-0.216	0.204	0.42
chr1	14055001	14055100	1e-11	-0.303	0.318	0.621
chr1	14055401	14055500	0.0001	-0.2	0.355	0.555
chr1	14056801	14056900	2e-05	-0.228	0.245	0.472
chr1	14056901	14057000	5e-05	-0.202	0.161	0.363
chr1	14057801	14057900	0.005	-0.225	0.552	0.777
chr1	14057901	14058000	0.0002	-0.244	0.161	0.405
chr1	14058201	14058300	1e-06	-0.24	0.191	0.432
chr1	14058801	14058900	0.0002	-0.203	0.22	0.423
chr1	14061001	14061100	0.005	-0.212	0.22	0.432
chr1	14061401	14061500	0.0001	-0.247	0.086	0.333
chr1	14061701	14061800	0.01	-0.213	0.244	0.457
chr1	14063801	14063900	0.0001	-0.287	0.261	0.548
chr1	14064101	14064200	5e-08	-0.23	0.339	0.569
chr1	14065201	14065300	5e-05	-0.226	0.197	0.423
chr1	14066801	14066900	1e-11	-0.33	0.184	0.514
chr1	14067701	14067800	0.0001	-0.274	0.153	0.427
chr1	14068001	14068100	5e-05	-0.258	0.076	0.335
chr1	14069301	14069400	0.0002	-0.259	0.3	0.559
chr1	14069401	14069500	1e-05	-0.217	0.152	0.369
chr1	14073201	14073300	5e-05	-0.317	0.327	0.643
chr1	14074001	14074100	0.0005	-0.277	0.357	0.634
chr1	14074901	14075000	5e-05	-0.237	0.209	0.446
chr1	14075001	14075100	0.0001	-0.222	0.181	0.403
chr1	14075101	14075200	2e-05	-0.215	0.241	0.456
chr1	14078201	14078300	0.0002	-0.232	0.54	0.772
chr1	14078801	14078900	1e-06	-0.204	0.438	0.642
chr1	14079701	14079800	5e-06	-0.242	0.395	0.637
chr1	14082401	14082500	5e-08	-0.257	0.203	0.46
chr1	14085501	14085600	1e-12	-0.201	0.428	0.629
chr1	14087201	14087300	5e-06	-0.208	0.329	0.537
chr1	14087301	14087400	5e-08	-0.264	0.362	0.626
chr1	14087601	14087700	0.0001	-0.248	0.346	0.594
chr1	14088101	14088200	1e-10	-0.243	0.242	0.485
chr1	14089501	14089600	5e-05	-0.228	0.34	0.568
chr1	14090401	14090500	5e-07	-0.218	0.374	0.593
chr1	14092301	14092400	0.0005	-0.208	0.466	0.675
chr1	14101601	14101700	0.005	-0.229	0.548	0.777
chr1	14104301	14104400	0.0005	-0.222	0.436	0.658
chr1	14104701	14104800	5e-08	-0.203	0.435	0.638
chr1	14105901	14106000	5e-07	-0.2	0.2	0.4
chr1	14107501	14107600	1e-06	-0.397	0.232	0.63
chr1	14107901	14108000	0.005	-0.248	0.461	0.709
chr1	14109201	14109300	0.005	-0.204	0.223	0.427
chr1	14109701	14109800	0.0001	-0.211	0.319	0.53
chr1	14110701	14110800	0.01	-0.21	0.162	0.373
chr1	14111301	14111400	5e-08	-0.228	0.204	0.431
chr1	14115401	14115500	0.0005	-0.211	0.432	0.643
chr1	14116701	14116800	0.0005	-0.224	0.497	0.722
chr1	14116801	14116900	0.0002	-0.202	0.236	0.438
chr1	14117001	14117100	1e-11	-0.219	0.208	0.427
chr1	14118201	14118300	5e-08	-0.271	0.247	0.517
chr1	14118701	14118800	5e-06	-0.205	0.257	0.462
chr1	14119101	14119200	2e-05	-0.206	0.598	0.805
chr1	14124701	14124800	1e-06	-0.231	0.469	0.7
chr1	14126101	14126200	0.0001	-0.217	0.226	0.443
chr1	14128501	14128600	0.0001	-0.2	0.259	0.459
chr1	14130801	14130900	1e-11	-0.216	0.476	0.691
chr1	14131501	14131600	5e-05	-0.229	0.455	0.684
chr1	14131701	14131800	5e-07	-0.225	0.397	0.622
chr1	14132101	14132200	1e-11	-0.207	0.454	0.661
chr1	14132201	14132300	5e-10	-0.225	0.541	0.766
chr1	14133601	14133700	1e-11	-0.216	0.374	0.591
chr1	14136801	14136900	1e-05	-0.202	0.365	0.567
chr1	14137601	14137700	0.002	-0.256	0.298	0.553
chr1	14140101	14140200	5e-08	-0.218	0.291	0.508
chr1	14184001	14184100	0.0005	-0.236	0.569	0.805
chr1	14184101	14184200	0.0001	-0.207	0.429	0.636
chr1	14193201	14193300	0.0001	-0.214	0.291	0.505
chr1	14196301	14196400	1e-17	-0.212	0.256	0.468
chr1	14203701	14203800	1e-05	-0.218	0.514	0.732
chr1	14210501	14210600	5e-05	-0.203	0.338	0.541
chr1	14211101	14211200	5e-06	-0.22	0.322	0.541
chr1	14212201	14212300	0.0005	-0.204	0.463	0.667
chr1	14213801	14213900	5e-08	-0.236	0.239	0.474
chr1	14217401	14217500	0.0001	-0.229	0.43	0.659
chr1	14222001	14222100	5e-06	-0.207	0.574	0.781
chr1	14223301	14223400	0.0002	-0.226	0.433	0.659
chr1	14225601	14225700	5e-05	-0.21	0.4	0.61
chr1	14226701	14226800	0.001	-0.235	0.565	0.8
chr1	14230401	14230500	0.0001	-0.23	0.35	0.581
chr1	14230701	14230800	5e-07	-0.203	0.47	0.674
chr1	14232601	14232700	5e-10	-0.213	0.382	0.596
chr1	14238801	14238900	0.0001	-0.32	0.23	0.55
chr1	14241501	14241600	0.001	-0.209	0.432	0.641
chr1	14244901	14245000	5e-06	-0.216	0.573	0.789
chr1	14253401	14253500	5e-07	-0.209	0.404	0.612
chr1	14262901	14263000	0.005	-0.204	0.362	0.565
chr1	14267201	14267300	5e-07	-0.212	0.186	0.398
chr1	14269301	14269400	5e-10	-0.23	0.38	0.61
chr1	14269801	14269900	1e-09	-0.224	0.456	0.681
chr1	14270001	14270100	1e-12	-0.237	0.497	0.733
chr1	14271201	14271300	1e-11	-0.206	0.424	0.63
chr1	14271601	14271700	0.0005	-0.205	0.325	0.53
chr1	14273101	14273200	0.0005	-0.209	0.261	0.47
chr1	14277501	14277600	2e-05	-0.235	0.263	0.498
chr1	14278501	14278600	5e-07	-0.267	0.388	0.654
chr1	14278901	14279000	0.0002	-0.237	0.5	0.737
chr1	14279301	14279400	5e-07	-0.214	0.247	0.461
chr1	14279601	14279700	0.005	-0.206	0.123	0.329
chr1	14281901	14282000	5e-05	-0.233	0.31	0.543
chr1	14296801	14296900	0.005	-0.228	0.122	0.35
chr1	14301601	14301700	0.002	-0.203	0.427	0.629
chr1	14302201	14302300	0.002	-0.23	0.42	0.65
chr1	14304901	14305000	5e-07	-0.21	0.123	0.333
chr1	14312101	14312200	5e-05	-0.248	0.288	0.536
chr1	14316501	14316600	1e-09	-0.229	0.436	0.665
chr1	14321401	14321500	0.0001	-0.215	0.329	0.545
chr1	14321501	14321600	0.0002	-0.212	0.364	0.576
chr1	14323601	14323700	5e-06	-0.213	0.302	0.515
chr1	14324301	14324400	0.002	-0.209	0.466	0.674
chr1	14324401	14324500	0.001	-0.24	0.352	0.592
chr1	14329901	14330000	0.001	-0.262	0.353	0.615
chr1	14331201	14331300	5e-06	-0.233	0.298	0.532
chr1	14331501	14331600	0.005	-0.209	0.287	0.495
chr1	14331801	14331900	0.0001	-0.32	0.296	0.615
chr1	14332001	14332100	5e-06	-0.277	0.416	0.692
chr1	14332401	14332500	0.0002	-0.289	0.527	0.816
chr1	14347201	14347300	0.002	-0.247	0.248	0.495
chr1	14351901	14352000	0.001	-0.201	0.393	0.594
chr1	14352501	14352600	0.001	-0.215	0.428	0.643
chr1	14357201	14357300	2e-05	-0.285	0.505	0.79
chr1	14365301	14365400	0.005	-0.217	0.483	0.7
chr1	14372601	14372700	1e-05	-0.242	0.153	0.395
chr1	14380001	14380100	5e-05	-0.293	0.364	0.656
chr1	14388301	14388400	5e-05	-0.225	0.544	0.77
chr1	14397101	14397200	0.002	-0.204	0.482	0.687
chr1	14398001	14398100	0.005	-0.211	0.441	0.652
chr1	14399701	14399800	0.0005	-0.26	0.206	0.466
chr1	14402401	14402500	0.005	-0.209	0.365	0.574
chr1	14404601	14404700	0.0005	-0.225	0.301	0.526
chr1	14422301	14422400	5e-08	-0.235	0.395	0.63
chr1	14422701	14422800	0.001	-0.205	0.397	0.602
chr1	14423001	14423100	0.0001	-0.204	0.169	0.372
chr1	14425801	14425900	1e-06	-0.231	0.473	0.704
chr1	14442901	14443000	5e-05	-0.216	0.241	0.457
chr1	14444701	14444800	5e-05	-0.215	0.462	0.677
chr1	14446001	14446100	5e-07	-0.206	0.331	0.537
chr1	14447701	14447800	1e-06	-0.205	0.329	0.534
chr1	14451301	14451400	0.0005	-0.205	0.401	0.607
chr1	14454801	14454900	5e-10	-0.201	0.364	0.564
chr1	14455801	14455900	5e-08	-0.203	0.588	0.792
chr1	14461401	14461500	5e-07	-0.203	0.206	0.409
chr1	14462301	14462400	0.0002	-0.214	0.364	0.578
chr1	14462701	14462800	5e-08	-0.217	0.323	0.54
chr1	14464401	14464500	5e-05	-0.221	0.258	0.479
chr1	14465101	14465200	0.002	-0.202	0.328	0.531
chr1	14468401	14468500	0.005	-0.226	0.337	0.563
chr1	14469201	14469300	1e-07	-0.215	0.336	0.551
chr1	14475901	14476000	0.0002	-0.201	0.582	0.783
chr1	14479001	14479100	2e-05	-0.203	0.34	0.543
chr1	14479601	14479700	0.0002	-0.211	0.41	0.621
chr1	14479801	14479900	5e-10	-0.21	0.394	0.604
chr1	14480001	14480100	1e-12	-0.257	0.39	0.647
chr1	14484301	14484400	0.0001	-0.283	0.222	0.505
chr1	14495201	14495300	5e-05	-0.218	0.505	0.723
chr1	14497501	14497600	0.005	-0.219	0.485	0.704
chr1	14499201	14499300	2e-05	-0.219	0.277	0.496
chr1	14504101	14504200	1e-05	-0.25	0.472	0.721
chr1	14504801	14504900	0.0002	-0.222	0.466	0.689
chr1	14505201	14505300	5e-07	-0.233	0.424	0.657
chr1	14505701	14505800	0.001	-0.218	0.247	0.464
chr1	14509401	14509500	0.0005	-0.229	0.286	0.515
chr1	14539501	14539600	0.0001	-0.204	0.434	0.638
chr1	14543201	14543300	0.001	-0.215	0.125	0.34
chr1	14544901	14545000	0.005	-0.217	0.353	0.571
chr1	14545301	14545400	0.005	-0.212	0.367	0.579
chr1	14586601	14586700	0.005	-0.218	0.174	0.392
chr1	14588501	14588600	2e-05	-0.224	0.192	0.416
chr1	14591501	14591600	1e-09	-0.223	0.342	0.565
chr1	14595901	14596000	0.001	-0.207	0.363	0.57
chr1	14598601	14598700	0.0001	-0.217	0.206	0.422
chr1	14599401	14599500	0.0001	-0.223	0.479	0.702
chr1	14599801	14599900	5e-06	-0.208	0.321	0.529
chr1	14602901	14603000	0.005	-0.232	0.345	0.577
chr1	14603501	14603600	0.0005	-0.296	0.375	0.671
chr1	14604401	14604500	2e-05	-0.298	0.157	0.455
chr1	14605101	14605200	2e-05	-0.222	0.102	0.324
chr1	14605501	14605600	0.0005	-0.269	0.255	0.523
chr1	14605601	14605700	1e-06	-0.366	0.164	0.529
chr1	14605701	14605800	1e-09	-0.294	0.208	0.502
chr1	14605801	14605900	0.0001	-0.205	0.206	0.41
chr1	14607101	14607200	5e-06	-0.2	0.142	0.343
chr1	14607501	14607600	0.01	-0.238	0.128	0.365
chr1	14609301	14609400	1e-09	-0.212	0.164	0.375
chr1	14609501	14609600	1e-20	-0.284	0.247	0.531
chr1	14609901	14610000	2e-05	-0.209	0.168	0.377
chr1	14610101	14610200	1e-08	-0.23	0.127	0.357
chr1	14658001	14658100	5e-05	-0.222	0.199	0.422
chr1	14658201	14658300	0.005	-0.21	0.175	0.386
chr1	14666701	14666800	5e-06	-0.207	0.392	0.599
chr1	14671801	14671900	0.005	-0.243	0.244	0.487
chr1	14673001	14673100	0.001	-0.241	0.129	0.37
chr1	14673401	14673500	5e-05	-0.292	0.176	0.468
chr1	14675801	14675900	0.0002	-0.238	0.329	0.567
chr1	14676201	14676300	2e-05	-0.202	0.109	0.311
chr1	14676501	14676600	0.002	-0.261	0.303	0.564
chr1	14676701	14676800	0.005	-0.236	0.21	0.446
chr1	14677101	14677200	0.01	-0.206	0.285	0.491
chr1	14677601	14677700	1e-06	-0.286	0.211	0.497
chr1	14677801	14677900	0.0001	-0.244	0.195	0.439
chr1	14678101	14678200	5e-06	-0.253	0.226	0.48
chr1	14680001	14680100	5e-08	-0.317	0.218	0.535
chr1	14680301	14680400	5e-06	-0.276	0.249	0.525
chr1	14680501	14680600	0.0005	-0.264	0.177	0.441
chr1	14681801	14681900	0.002	-0.217	0.19	0.407
chr1	14682401	14682500	5e-06	-0.217	0.366	0.583
chr1	14683101	14683200	0.0005	-0.222	0.173	0.395
chr1	14684701	14684800	1e-05	-0.278	0.248	0.525
chr1	14685101	14685200	0.0001	-0.237	0.159	0.396
chr1	14685401	14685500	0.002	-0.233	0.234	0.467
chr1	14685501	14685600	5e-06	-0.209	0.239	0.448
chr1	14686301	14686400	0.001	-0.269	0.452	0.721
chr1	14687601	14687700	5e-05	-0.203	0.114	0.317
chr1	14688201	14688300	0.0002	-0.239	0.074	0.314
chr1	14688701	14688800	0.001	-0.203	0.109	0.312
chr1	14689001	14689100	1e-05	-0.225	0.243	0.468
chr1	14689401	14689500	5e-06	-0.223	0.284	0.506
chr1	14689701	14689800	5e-06	-0.209	0.174	0.383
chr1	14689801	14689900	0.005	-0.206	0.218	0.423
chr1	14690001	14690100	5e-07	-0.248	0.212	0.46
chr1	14690201	14690300	5e-05	-0.253	0.291	0.543
chr1	14690501	14690600	5e-07	-0.245	0.122	0.366
chr1	14691601	14691700	0.002	-0.253	0.274	0.527
chr1	14692701	14692800	0.0002	-0.26	0.179	0.439
chr1	14694501	14694600	5e-08	-0.24	0.191	0.431
chr1	14694601	14694700	0.005	-0.232	0.274	0.506
chr1	14694901	14695000	5e-10	-0.211	0.225	0.436
chr1	14695101	14695200	0.01	-0.214	0.177	0.391
chr1	14696001	14696100	0.001	-0.266	0.397	0.663
chr1	14697801	14697900	5e-06	-0.321	0.083	0.403
chr1	14698301	14698400	1e-07	-0.249	0.285	0.534
chr1	14699901	14700000	5e-06	-0.226	0.271	0.497
chr1	14700001	14700100	0.001	-0.239	0.138	0.377
chr1	14701501	14701600	5e-06	-0.267	0.101	0.368
chr1	14702701	14702800	5e-05	-0.246	0.243	0.489
chr1	14703801	14703900	5e-09	-0.285	0.25	0.535
chr1	14704301	14704400	5e-06	-0.245	0.148	0.392
chr1	14705601	14705700	5e-05	-0.223	0.262	0.485
chr1	14707201	14707300	2e-05	-0.208	0.093	0.301
chr1	14707401	14707500	0.01	-0.21	0.346	0.556
chr1	14708501	14708600	0.0005	-0.217	0.502	0.719
chr1	14708801	14708900	0.001	-0.232	0.097	0.329
chr1	14712501	14712600	0.0001	-0.2	0.168	0.369
chr1	14713301	14713400	5e-08	-0.303	0.184	0.488
chr1	14713401	14713500	1e-05	-0.262	0.361	0.623
chr1	14719201	14719300	0.01	-0.211	0.179	0.39
chr1	14721301	14721400	1e-12	-0.202	0.31	0.511
chr1	14721501	14721600	1e-05	-0.203	0.108	0.311
chr1	14721901	14722000	1e-10	-0.231	0.551	0.783
chr1	14722201	14722300	0.0001	-0.271	0.198	0.469
chr1	14725801	14725900	0.005	-0.209	0.089	0.297
chr1	14727701	14727800	1e-05	-0.227	0.423	0.65
chr1	14728001	14728100	1e-05	-0.229	0.235	0.463
chr1	14728601	14728700	0.0001	-0.29	0.073	0.362
chr1	14729301	14729400	0.0001	-0.214	0.179	0.394
chr1	14731801	14731900	0.0001	-0.204	0.314	0.517
chr1	14732101	14732200	2e-05	-0.213	0.231	0.444
chr1	14732301	14732400	0.0002	-0.248	0.085	0.333
chr1	14732801	14732900	0.0002	-0.209	0.208	0.417
chr1	14735301	14735400	5e-05	-0.205	0.292	0.497
chr1	14735701	14735800	0.0001	-0.263	0.143	0.406
chr1	14736501	14736600	1e-07	-0.311	0.319	0.63
chr1	14736601	14736700	5e-05	-0.343	0.217	0.56
chr1	14736901	14737000	5e-05	-0.327	0.191	0.519
chr1	14737101	14737200	5e-08	-0.232	0.279	0.511
chr1	14739601	14739700	0.005	-0.225	0.252	0.477
chr1	14741201	14741300	0.01	-0.212	0.218	0.431
chr1	14742001	14742100	0.0002	-0.279	0.224	0.502
chr1	14743101	14743200	0.0002	-0.226	0.305	0.531
chr1	14744201	14744300	5e-06	-0.207	0.315	0.522
chr1	14744601	14744700	5e-05	-0.321	0.228	0.548
chr1	14745201	14745300	5e-07	-0.329	0.112	0.442
chr1	14745501	14745600	0.001	-0.226	0.238	0.464
chr1	14805601	14805700	0.005	-0.216	0.475	0.691
chr1	14808501	14808600	5e-05	-0.218	0.446	0.664
chr1	14808801	14808900	5e-06	-0.203	0.408	0.611
chr1	14809001	14809100	0.0005	-0.244	0.352	0.596
chr1	14809101	14809200	0.0005	-0.201	0.542	0.742
chr1	14810501	14810600	0.001	-0.201	0.385	0.586
chr1	14810601	14810700	0.005	-0.201	0.402	0.603
chr1	14811301	14811400	0.002	-0.206	0.194	0.4
chr1	14814301	14814400	0.002	-0.219	0.397	0.616
chr1	14817701	14817800	0.002	-0.207	0.421	0.628
chr1	14819801	14819900	1e-06	-0.374	0.318	0.692
chr1	14827101	14827200	0.002	-0.207	0.338	0.545
chr1	14832401	14832500	0.0005	-0.264	0.53	0.794
chr1	14832501	14832600	0.002	-0.209	0.164	0.373
chr1	14833301	14833400	5e-06	-0.256	0.35	0.606
chr1	14844601	14844700	0.0005	-0.225	0.372	0.597
chr1	14845001	14845100	0.005	-0.209	0.342	0.551
chr1	14856001	14856100	0.0005	-0.233	0.376	0.609
chr1	14859401	14859500	5e-06	-0.278	0.412	0.69
chr1	14860501	14860600	0.0002	-0.219	0.281	0.5
chr1	14864701	14864800	0.01	-0.204	0.441	0.645
chr1	14873701	14873800	0.005	-0.214	0.452	0.667
chr1	14877101	14877200	0.002	-0.218	0.41	0.627
chr1	14881401	14881500	0.0001	-0.227	0.245	0.472
chr1	14884501	14884600	0.001	-0.22	0.491	0.71
chr1	14885001	14885100	0.005	-0.203	0.408	0.611
chr1	14885801	14885900	1e-05	-0.258	0.422	0.68
chr1	14888001	14888100	0.0005	-0.237	0.117	0.354
chr1	14888301	14888400	0.0005	-0.233	0.074	0.307
chr1	14888601	14888700	0.001	-0.278	0.229	0.507
chr1	14889601	14889700	0.001	-0.262	0.178	0.439
chr1	14889901	14890000	0.0005	-0.207	0.357	0.565
chr1	14890001	14890100	5e-05	-0.226	0.262	0.488
chr1	14890801	14890900	0.002	-0.23	0.576	0.807
chr1	14891801	14891900	0.005	-0.221	0.291	0.511
chr1	14892701	14892800	5e-07	-0.222	0.274	0.495
chr1	14893001	14893100	0.0001	-0.232	0.268	0.5
chr1	14893701	14893800	5e-07	-0.224	0.328	0.552
chr1	14895701	14895800	5e-07	-0.234	0.342	0.576
chr1	14896601	14896700	0.002	-0.21	0.429	0.639
chr1	14903701	14903800	5e-05	-0.316	0.329	0.646
chr1	14904501	14904600	0.0001	-0.261	0.492	0.753
chr1	14911101	14911200	0.005	-0.202	0.323	0.524
chr1	14911301	14911400	2e-05	-0.247	0.378	0.626
chr1	14914901	14915000	0.0005	-0.209	0.299	0.508
chr1	14915001	14915100	0.0005	-0.222	0.35	0.572
chr1	14918701	14918800	5e-06	-0.206	0.264	0.47
chr1	14919101	14919200	5e-07	-0.249	0.272	0.521
chr1	14919301	14919400	5e-07	-0.207	0.238	0.445
chr1	14919401	14919500	1e-10	-0.235	0.121	0.356
chr1	14919601	14919700	1e-08	-0.285	0.149	0.434
chr1	14919801	14919900	2e-05	-0.23	0.321	0.551
chr1	14920201	14920300	0.001	-0.244	0.195	0.439
chr1	14921001	14921100	0.0002	-0.201	0.427	0.627
chr1	14921701	14921800	0.005	-0.216	0.395	0.611
chr1	14921901	14922000	1e-10	-0.278	0.409	0.687
chr1	14922201	14922300	5e-08	-0.236	0.342	0.579
chr1	14922901	14923000	5e-09	-0.24	0.291	0.531
chr1	14923901	14924000	0.005	-0.231	0.394	0.624
chr1	14924601	14924700	1e-12	-0.214	0.369	0.583
chr1	14927001	14927100	0.01	-0.209	0.396	0.605
chr1	14927201	14927300	0.005	-0.241	0.212	0.452
chr1	14927601	14927700	0.001	-0.225	0.171	0.396
chr1	14927701	14927800	0.005	-0.219	0.435	0.654
chr1	14928201	14928300	1e-05	-0.224	0.151	0.375
chr1	14928401	14928500	0.005	-0.211	0.216	0.427
chr1	14928601	14928700	2e-05	-0.296	0.142	0.438
chr1	14929001	14929100	0.0001	-0.274	0.356	0.631
chr1	14929201	14929300	0.0001	-0.296	0.204	0.5
chr1	14929401	14929500	5e-08	-0.312	0.213	0.525
chr1	14929501	14929600	1e-06	-0.282	0.293	0.574
chr1	14930001	14930100	0.0002	-0.276	0.123	0.399
chr1	14930101	14930200	0.0002	-0.291	0.196	0.486
chr1	14930301	14930400	0.005	-0.21	0.129	0.34
chr1	14930501	14930600	0.0002	-0.234	0.074	0.308
chr1	14930701	14930800	5e-07	-0.235	0.212	0.447
chr1	14930801	14930900	0.002	-0.261	0.256	0.516
chr1	14931001	14931100	0.005	-0.21	0.231	0.441
chr1	14931101	14931200	0.005	-0.212	0.218	0.43
chr1	14931301	14931400	1e-05	-0.267	0.099	0.366
chr1	14932201	14932300	5e-05	-0.292	0.151	0.443
chr1	14932601	14932700	0.0001	-0.253	0.093	0.346
chr1	14932901	14933000	0.0001	-0.274	0.136	0.41
chr1	14933001	14933100	0.0002	-0.294	0.165	0.459
chr1	14933201	14933300	0.0005	-0.274	0.242	0.516
chr1	14933501	14933600	0.01	-0.201	0.278	0.479
chr1	14934001	14934100	0.01	-0.204	0.453	0.657
chr1	14934201	14934300	5e-07	-0.378	0.157	0.535
chr1	14934601	14934700	0.0005	-0.281	0.29	0.571
chr1	14936401	14936500	1e-05	-0.275	0.207	0.482
chr1	14936701	14936800	5e-10	-0.358	0.148	0.506
chr1	14937601	14937700	0.0005	-0.237	0.357	0.594
chr1	14938401	14938500	5e-07	-0.32	0.357	0.677
chr1	14938901	14939000	1e-05	-0.217	0.145	0.362
chr1	14939701	14939800	0.001	-0.264	0.185	0.448
chr1	14940201	14940300	5e-07	-0.281	0.126	0.407
chr1	14941001	14941100	0.0001	-0.215	0.467	0.681
chr1	14941101	14941200	0.005	-0.218	0.243	0.461
chr1	14941701	14941800	0.001	-0.259	0.352	0.611
chr1	14945101	14945200	1e-05	-0.313	0.187	0.5
chr1	14946101	14946200	0.002	-0.213	0.187	0.4
chr1	14946701	14946800	5e-06	-0.254	0.291	0.545
chr1	14948101	14948200	0.0001	-0.298	0.326	0.624
chr1	14949901	14950000	1e-05	-0.326	0.131	0.457
chr1	14950501	14950600	0.0005	-0.241	0.152	0.393
chr1	14950601	14950700	1e-05	-0.242	0.132	0.374
chr1	14951301	14951400	5e-05	-0.235	0.318	0.553
chr1	14951501	14951600	0.002	-0.239	0.261	0.5
chr1	14952101	14952200	0.002	-0.214	0.103	0.317
chr1	14955801	14955900	5e-06	-0.243	0.207	0.45
chr1	14956301	14956400	1e-06	-0.386	0.245	0.631
chr1	14958101	14958200	0.0001	-0.237	0.181	0.417
chr1	14966301	14966400	0.0002	-0.232	0.123	0.355
chr1	14967801	14967900	0.002	-0.232	0.229	0.461
chr1	14970201	14970300	0.01	-0.21	0.507	0.718
chr1	14970301	14970400	0.002	-0.228	0.259	0.487
chr1	14971101	14971200	0.001	-0.268	0.234	0.503
chr1	14973001	14973100	0.001	-0.257	0.263	0.52
chr1	14973101	14973200	1e-05	-0.312	0.137	0.449
chr1	14973301	14973400	0.0001	-0.297	0.429	0.726
chr1	14973501	14973600	0.002	-0.254	0.357	0.611
chr1	14973801	14973900	0.005	-0.223	0.238	0.461
chr1	14976201	14976300	0.0002	-0.209	0.542	0.751
chr1	14976301	14976400	0.0001	-0.318	0.318	0.636
chr1	14982601	14982700	0.005	-0.229	0.4	0.629
chr1	14984301	14984400	5e-08	-0.319	0.098	0.417
chr1	14987801	14987900	0.0005	-0.248	0.333	0.581
chr1	14991301	14991400	2e-05	-0.235	0.116	0.35
chr1	14993001	14993100	5e-06	-0.234	0.156	0.39
chr1	14994801	14994900	2e-05	-0.252	0.13	0.383
chr1	14996501	14996600	5e-07	-0.218	0.168	0.386
chr1	14997301	14997400	1e-05	-0.253	0.247	0.5
chr1	14997601	14997700	2e-05	-0.236	0.303	0.538
chr1	14997801	14997900	0.0002	-0.219	0.162	0.381
chr1	15000201	15000300	1e-10	-0.2	0.198	0.398
chr1	15000301	15000400	0.001	-0.219	0.32	0.538
chr1	15000501	15000600	2e-05	-0.218	0.175	0.393
chr1	15001301	15001400	5e-10	-0.27	0.278	0.549
chr1	15001601	15001700	0.0005	-0.259	0.25	0.509
chr1	15001701	15001800	0.0002	-0.208	0.307	0.515
chr1	15001801	15001900	5e-10	-0.247	0.305	0.552
chr1	15002001	15002100	1e-05	-0.266	0.292	0.558
chr1	15002301	15002400	2e-05	-0.238	0.277	0.515
chr1	15002801	15002900	5e-10	-0.325	0.425	0.75
chr1	15003001	15003100	5e-08	-0.228	0.358	0.586
chr1	15003301	15003400	0.0005	-0.231	0.287	0.518
chr1	15003601	15003700	5e-05	-0.225	0.505	0.73
chr1	15003701	15003800	0.0005	-0.258	0.238	0.495
chr1	15003801	15003900	5e-10	-0.247	0.227	0.474
chr1	15004501	15004600	5e-10	-0.255	0.055	0.31
chr1	15004701	15004800	1e-05	-0.241	0.153	0.394
chr1	15005101	15005200	1e-11	-0.226	0.133	0.36
chr1	15005501	15005600	5e-10	-0.226	0.272	0.498
chr1	15005801	15005900	2e-05	-0.245	0.26	0.505
chr1	15006101	15006200	1e-11	-0.225	0.232	0.457
chr1	15006201	15006300	0.0005	-0.247	0.138	0.385
chr1	15006501	15006600	1e-13	-0.231	0.129	0.36
chr1	15007001	15007100	1e-06	-0.251	0.325	0.576
chr1	15007401	15007500	2e-05	-0.222	0.474	0.696
chr1	15007801	15007900	1e-07	-0.257	0.166	0.423
chr1	15008001	15008100	0.005	-0.204	0.15	0.354
chr1	15008401	15008500	5e-05	-0.202	0.222	0.424
chr1	15008501	15008600	5e-06	-0.318	0.179	0.497
chr1	15010501	15010600	0.001	-0.236	0.142	0.378
chr1	15010601	15010700	0.0001	-0.303	0.287	0.589
chr1	15011401	15011500	0.0002	-0.272	0.197	0.47
chr1	15011501	15011600	0.0001	-0.296	0.207	0.503
chr1	15011801	15011900	5e-05	-0.252	0.029	0.282
chr1	15012101	15012200	0.0001	-0.222	0.264	0.486
chr1	15012401	15012500	0.0002	-0.263	0.119	0.382
chr1	15012601	15012700	5e-05	-0.232	0.194	0.426
chr1	15013201	15013300	5e-06	-0.332	0.147	0.479
chr1	15013301	15013400	0.01	-0.201	0.253	0.454
chr1	15013901	15014000	0.005	-0.229	0.269	0.497
chr1	15014001	15014100	0.01	-0.214	0.31	0.525
chr1	15014601	15014700	5e-06	-0.356	0.154	0.511
chr1	15014801	15014900	0.0002	-0.26	0.106	0.365
chr1	15016201	15016300	0.0001	-0.265	0.048	0.313
chr1	15017201	15017300	5e-05	-0.331	0.377	0.708
chr1	15023801	15023900	5e-05	-0.316	0.142	0.458
chr1	15025001	15025100	0.002	-0.239	0.134	0.373
chr1	15025501	15025600	0.005	-0.214	0.331	0.545
chr1	15028901	15029000	0.0005	-0.291	0.333	0.624
chr1	15032001	15032100	0.005	-0.215	0.12	0.335
chr1	15035601	15035700	0.001	-0.265	0.458	0.723
chr1	15036101	15036200	1e-07	-0.26	0.103	0.363
chr1	15036401	15036500	0.005	-0.238	0.307	0.545
chr1	15037001	15037100	0.0005	-0.233	0.559	0.791
chr1	15037901	15038000	0.0002	-0.277	0.171	0.448
chr1	15038601	15038700	5e-08	-0.21	0.361	0.571
chr1	15047301	15047400	5e-06	-0.228	0.398	0.625
chr1	15048001	15048100	5e-10	-0.208	0.351	0.558
chr1	15050301	15050400	5e-10	-0.26	0.33	0.589
chr1	15050701	15050800	5e-06	-0.207	0.443	0.651
chr1	15051101	15051200	5e-05	-0.222	0.474	0.696
chr1	15053201	15053300	0.002	-0.25	0.345	0.596
chr1	15056401	15056500	1e-13	-0.23	0.379	0.61
chr1	15056801	15056900	5e-05	-0.217	0.505	0.722
chr1	15057001	15057100	0.0005	-0.225	0.384	0.609
chr1	15057801	15057900	0.001	-0.206	0.211	0.416
chr1	15058401	15058500	0.005	-0.254	0.31	0.564
chr1	15059501	15059600	0.002	-0.255	0.453	0.708
chr1	15059701	15059800	0.002	-0.226	0.446	0.672
chr1	15079001	15079100	0.002	-0.207	0.425	0.632
chr1	15080501	15080600	5e-06	-0.202	0.301	0.503
chr1	15081501	15081600	5e-06	-0.201	0.224	0.425
chr1	15081901	15082000	5e-05	-0.202	0.264	0.466
chr1	15122401	15122500	0.0005	-0.208	0.387	0.595
chr1	15150401	15150500	5e-06	-0.282	0.138	0.42
chr1	15150801	15150900	1e-05	-0.201	0.395	0.596
chr1	15151201	15151300	2e-05	-0.213	0.496	0.709
chr1	15151901	15152000	5e-07	-0.227	0.463	0.69
chr1	15152301	15152400	5e-10	-0.23	0.401	0.631
chr1	15152401	15152500	2e-05	-0.203	0.342	0.545
chr1	15153001	15153100	0.005	-0.201	0.473	0.674
chr1	15153801	15153900	5e-07	-0.262	0.327	0.588
chr1	15153901	15154000	5e-05	-0.233	0.436	0.669
chr1	15154401	15154500	2e-05	-0.203	0.397	0.6
chr1	15154501	15154600	1e-12	-0.234	0.422	0.656
chr1	15155701	15155800	0.0002	-0.235	0.365	0.6
chr1	15156801	15156900	0.002	-0.224	0.577	0.801
chr1	15157301	15157400	5e-09	-0.207	0.494	0.701
chr1	15158001	15158100	1e-06	-0.236	0.344	0.581
chr1	15158201	15158300	0.002	-0.228	0.514	0.742
chr1	15158701	15158800	0.005	-0.204	0.28	0.484
chr1	15179901	15180000	0.002	-0.212	0.551	0.763
chr1	15191301	15191400	0.0005	-0.281	0.509	0.789
chr1	15210901	15211000	0.001	-0.212	0.279	0.491
chr1	15211801	15211900	0.0002	-0.202	0.285	0.487
chr1	15212401	15212500	0.002	-0.224	0.155	0.378
chr1	15212501	15212600	1e-08	-0.21	0.346	0.556
chr1	15213401	15213500	5e-06	-0.222	0.359	0.581
chr1	15213901	15214000	5e-06	-0.208	0.233	0.441
chr1	15218101	15218200	0.001	-0.204	0.157	0.361
chr1	15218201	15218300	0.0005	-0.212	0.346	0.557
chr1	15284001	15284100	0.001	-0.209	0.283	0.492
chr1	15288101	15288200	0.001	-0.202	0.248	0.449
chr1	15292301	15292400	0.01	-0.202	0.337	0.539
chr1	15294801	15294900	0.005	-0.206	0.23	0.436
chr1	15312401	15312500	5e-06	-0.224	0.414	0.638
chr1	15339001	15339100	5e-06	-0.249	0.322	0.571
chr1	15358401	15358500	0.0001	-0.244	0.457	0.701
chr1	15363801	15363900	0.0005	-0.244	0.357	0.601
chr1	15379501	15379600	0.001	-0.204	0.233	0.438
chr1	15392701	15392800	5e-07	-0.233	0.099	0.332
chr1	15392801	15392900	0.0005	-0.217	0.255	0.472
chr1	15393101	15393200	0.0005	-0.242	0.278	0.52
chr1	15414001	15414100	5e-07	-0.217	0.326	0.543
chr1	15416801	15416900	1e-06	-0.206	0.505	0.711
chr1	15420401	15420500	1e-08	-0.205	0.508	0.713
chr1	15425101	15425200	5e-08	-0.222	0.376	0.598
chr1	15425401	15425500	0.0001	-0.221	0.523	0.744
chr1	15426201	15426300	5e-05	-0.215	0.41	0.625
chr1	15433401	15433500	5e-07	-0.219	0.249	0.468
chr1	15438001	15438100	0.002	-0.26	0.311	0.571
chr1	15439701	15439800	0.005	-0.201	0.429	0.629
chr1	15441301	15441400	0.0001	-0.222	0.157	0.379
chr1	15441401	15441500	5e-06	-0.247	0.206	0.453
chr1	15446901	15447000	1e-07	-0.228	0.526	0.754
chr1	15450301	15450400	0.001	-0.201	0.298	0.498
chr1	15461201	15461300	0.0005	-0.203	0.553	0.756
chr1	15469201	15469300	0.0001	-0.302	0.263	0.566
chr1	15470201	15470300	0.0002	-0.232	0.651	0.882
chr1	15472301	15472400	5e-05	-0.201	0.494	0.695
chr1	15473001	15473100	1e-08	-0.207	0.558	0.765
chr1	15479801	15479900	0.0001	-0.243	0.46	0.703
chr1	15481701	15481800	5e-05	-0.218	0.533	0.751
chr1	15482901	15483000	0.002	-0.241	0.47	0.711
chr1	15489301	15489400	1e-12	-0.262	0.47	0.732
chr1	15492701	15492800	2e-05	-0.208	0.52	0.728
chr1	15495601	15495700	0.001	-0.238	0.412	0.65
chr1	15497801	15497900	1e-11	-0.255	0.538	0.793
chr1	15503301	15503400	0.005	-0.221	0.496	0.718
chr1	15505001	15505100	5e-06	-0.208	0.562	0.77
chr1	15506301	15506400	1e-11	-0.202	0.43	0.632
chr1	15508101	15508200	0.0001	-0.222	0.466	0.688
chr1	15509401	15509500	0.005	-0.221	0.314	0.535
chr1	15510401	15510500	0.005	-0.215	0.274	0.489
chr1	15510701	15510800	2e-05	-0.34	0.235	0.575
chr1	15511301	15511400	5e-05	-0.239	0.317	0.556
chr1	15511901	15512000	5e-07	-0.254	0.21	0.464
chr1	15515901	15516000	1e-10	-0.202	0.498	0.7
chr1	15516801	15516900	1e-16	-0.243	0.415	0.658
chr1	15517401	15517500	1e-06	-0.231	0.366	0.597
chr1	15518001	15518100	1e-12	-0.219	0.526	0.745
chr1	15524601	15524700	1e-09	-0.2	0.23	0.43
chr1	15526201	15526300	5e-09	-0.235	0.363	0.599
chr1	15527201	15527300	5e-08	-0.226	0.28	0.506
chr1	15528801	15528900	0.0001	-0.279	0.31	0.589
chr1	15530001	15530100	1e-08	-0.245	0.319	0.565
chr1	15530101	15530200	2e-05	-0.212	0.548	0.761
chr1	15530501	15530600	1e-07	-0.233	0.483	0.717
chr1	15531301	15531400	5e-05	-0.203	0.176	0.378
chr1	15532501	15532600	5e-05	-0.228	0.394	0.623
chr1	15533401	15533500	5e-07	-0.213	0.228	0.441
chr1	15534301	15534400	0.0001	-0.232	0.465	0.697
chr1	15535701	15535800	0.002	-0.229	0.374	0.603
chr1	15538201	15538300	5e-06	-0.245	0.419	0.664
chr1	15538801	15538900	2e-05	-0.209	0.198	0.407
chr1	15539501	15539600	5e-06	-0.212	0.418	0.629
chr1	15541201	15541300	0.0005	-0.218	0.25	0.468
chr1	15551901	15552000	5e-07	-0.253	0.383	0.636
chr1	15552601	15552700	0.0005	-0.227	0.493	0.72
chr1	15553501	15553600	0.01	-0.206	0.285	0.491
chr1	15554801	15554900	0.005	-0.201	0.564	0.765
chr1	15556101	15556200	1e-05	-0.241	0.43	0.671
chr1	15556401	15556500	1e-22	-0.243	0.294	0.536
chr1	15560301	15560400	0.0001	-0.217	0.257	0.474
chr1	15561501	15561600	5e-08	-0.208	0.462	0.669
chr1	15573101	15573200	5e-06	-0.213	0.251	0.464
chr1	15577801	15577900	0.0002	-0.237	0.5	0.737
chr1	15583401	15583500	0.001	-0.207	0.177	0.384
chr1	15583701	15583800	5e-06	-0.222	0.094	0.316
chr1	15584101	15584200	1e-09	-0.209	0.129	0.338
chr1	15584301	15584400	5e-10	-0.21	0.085	0.296
chr1	15585301	15585400	0.005	-0.23	0.243	0.473
chr1	15586801	15586900	0.002	-0.224	0.274	0.498
chr1	15588901	15589000	0.0001	-0.231	0.138	0.369
chr1	15589501	15589600	0.001	-0.285	0.331	0.615
chr1	15592401	15592500	0.0001	-0.201	0.195	0.396
chr1	15592601	15592700	0.002	-0.243	0.269	0.513
chr1	15593001	15593100	5e-07	-0.2	0.349	0.55
chr1	15594201	15594300	1e-07	-0.261	0.214	0.475
chr1	15594401	15594500	0.0005	-0.21	0.304	0.515
chr1	15594601	15594700	0.0002	-0.216	0.31	0.526
chr1	15597101	15597200	2e-05	-0.217	0.087	0.304
chr1	15598301	15598400	0.01	-0.2	0.373	0.574
chr1	15616001	15616100	0.002	-0.224	0.156	0.38
chr1	15620901	15621000	5e-09	-0.27	0.368	0.638
chr1	15621001	15621100	5e-06	-0.219	0.455	0.675
chr1	15622401	15622500	5e-05	-0.202	0.265	0.466
chr1	15626801	15626900	0.001	-0.209	0.415	0.625
chr1	15626901	15627000	5e-06	-0.261	0.379	0.64
chr1	15627501	15627600	0.0005	-0.282	0.205	0.487
chr1	15627701	15627800	5e-06	-0.201	0.343	0.544
chr1	15628201	15628300	5e-10	-0.224	0.162	0.387
chr1	15628401	15628500	5e-07	-0.23	0.346	0.576
chr1	15630601	15630700	0.0002	-0.275	0.345	0.62
chr1	15630701	15630800	1e-06	-0.271	0.293	0.564
chr1	15630901	15631000	5e-05	-0.224	0.326	0.55
chr1	15631401	15631500	5e-06	-0.212	0.445	0.656
chr1	15640601	15640700	5e-10	-0.252	0.304	0.556
chr1	15640901	15641000	5e-08	-0.223	0.453	0.676
chr1	15643001	15643100	1e-06	-0.232	0.126	0.358
chr1	15643401	15643500	5e-06	-0.212	0.108	0.319
chr1	15675301	15675400	1e-05	-0.316	0.117	0.432
chr1	15676001	15676100	0.002	-0.239	0.438	0.677
chr1	15678101	15678200	1e-06	-0.215	0.409	0.624
chr1	15678301	15678400	1e-11	-0.224	0.271	0.495
chr1	15678801	15678900	1e-07	-0.208	0.439	0.647
chr1	15679301	15679400	1e-10	-0.211	0.346	0.557
chr1	15679901	15680000	5e-06	-0.206	0.386	0.592
chr1	15681701	15681800	0.01	-0.204	0.44	0.643
chr1	15682001	15682100	5e-07	-0.221	0.511	0.732
chr1	15683701	15683800	0.005	-0.201	0.603	0.805
chr1	15683901	15684000	5e-07	-0.207	0.26	0.467
chr1	15684301	15684400	2e-05	-0.332	0.429	0.761
chr1	15684901	15685000	0.005	-0.248	0.22	0.469
chr1	15685401	15685500	0.0002	-0.23	0.231	0.461
chr1	15685701	15685800	5e-06	-0.263	0.329	0.591
chr1	15686301	15686400	0.0001	-0.31	0.238	0.548
chr1	15686501	15686600	1e-10	-0.209	0.36	0.569
chr1	15686801	15686900	5e-08	-0.204	0.495	0.699
chr1	15687001	15687100	1e-16	-0.23	0.23	0.46
chr1	15687201	15687300	1e-08	-0.205	0.313	0.518
chr1	15687701	15687800	0.005	-0.23	0.333	0.564
chr1	15688201	15688300	0.001	-0.214	0.278	0.492
chr1	15688601	15688700	5e-08	-0.214	0.304	0.518
chr1	15688801	15688900	5e-08	-0.219	0.145	0.364
chr1	15689001	15689100	1e-10	-0.218	0.16	0.378
chr1	15690101	15690200	5e-09	-0.219	0.25	0.469
chr1	15690701	15690800	0.002	-0.233	0.283	0.516
chr1	15691301	15691400	2e-05	-0.214	0.513	0.728
chr1	15691601	15691700	0.001	-0.246	0.28	0.526
chr1	15693301	15693400	0.0002	-0.213	0.292	0.506
chr1	15694701	15694800	0.0005	-0.201	0.356	0.557
chr1	15705601	15705700	0.002	-0.204	0.262	0.465
chr1	15708501	15708600	0.002	-0.205	0.24	0.445
chr1	15711401	15711500	5e-10	-0.224	0.415	0.639
chr1	15711601	15711700	5e-10	-0.204	0.51	0.713
chr1	15711801	15711900	1e-11	-0.229	0.343	0.572
chr1	15718301	15718400	5e-05	-0.207	0.278	0.485
chr1	15718701	15718800	1e-06	-0.248	0.362	0.611
chr1	15718801	15718900	5e-06	-0.233	0.285	0.518
chr1	15720501	15720600	1e-08	-0.228	0.273	0.501
chr1	15722701	15722800	0.0005	-0.262	0.303	0.565
chr1	15722801	15722900	5e-06	-0.213	0.249	0.462
chr1	15723501	15723600	0.001	-0.24	0.459	0.699
chr1	15725801	15725900	5e-09	-0.238	0.337	0.575
chr1	15726901	15727000	5e-06	-0.25	0.179	0.429
chr1	15727301	15727400	0.0002	-0.235	0.252	0.487
chr1	15727901	15728000	5e-07	-0.201	0.392	0.593
chr1	15731401	15731500	0.0002	-0.278	0.18	0.458
chr1	15734001	15734100	1e-07	-0.211	0.315	0.527
chr1	15734101	15734200	5e-06	-0.204	0.448	0.652
chr1	15734201	15734300	1e-14	-0.253	0.257	0.51
chr1	15734601	15734700	5e-05	-0.201	0.204	0.405
chr1	15734801	15734900	5e-06	-0.271	0.329	0.599
chr1	15735601	15735700	0.002	-0.247	0.453	0.7
chr1	15737101	15737200	0.01	-0.24	0.278	0.518
chr1	15738701	15738800	5e-08	-0.213	0.182	0.395
chr1	15741901	15742000	2e-05	-0.229	0.355	0.584
chr1	15742001	15742100	0.001	-0.26	0.5	0.76
chr1	15742101	15742200	5e-08	-0.203	0.384	0.587
chr1	15745701	15745800	5e-08	-0.205	0.481	0.686
chr1	15745901	15746000	1e-17	-0.205	0.303	0.508
chr1	15753401	15753500	1e-07	-0.289	0.296	0.585
chr1	15753801	15753900	0.0001	-0.213	0.237	0.45
chr1	15754401	15754500	0.0005	-0.216	0.42	0.636
chr1	15755701	15755800	5e-07	-0.213	0.36	0.573
chr1	15757401	15757500	1e-10	-0.273	0.213	0.486
chr1	15757601	15757700	5e-07	-0.224	0.192	0.416
chr1	15762601	15762700	5e-06	-0.339	0.401	0.74
chr1	15762701	15762800	1e-13	-0.244	0.25	0.494
chr1	15762801	15762900	5e-08	-0.215	0.175	0.39
chr1	15762901	15763000	0.0001	-0.222	0.242	0.465
chr1	15769001	15769100	1e-08	-0.238	0.362	0.6
chr1	15771001	15771100	0.005	-0.207	0.326	0.533
chr1	15771301	15771400	0.0001	-0.219	0.327	0.546
chr1	15772401	15772500	5e-06	-0.204	0.188	0.392
chr1	15773601	15773700	5e-08	-0.241	0.34	0.581
chr1	15773701	15773800	5e-06	-0.248	0.174	0.422
chr1	15774001	15774100	0.001	-0.219	0.132	0.351
chr1	15774901	15775000	2e-05	-0.204	0.167	0.371
chr1	15775001	15775100	5e-06	-0.358	0.321	0.679
chr1	15775301	15775400	1e-05	-0.228	0.285	0.514
chr1	15776001	15776100	1e-08	-0.291	0.251	0.543
chr1	15777001	15777100	5e-06	-0.232	0.281	0.513
chr1	15777201	15777300	5e-07	-0.299	0.294	0.593
chr1	15777401	15777500	5e-08	-0.242	0.165	0.407
chr1	15777601	15777700	1e-09	-0.262	0.262	0.524
chr1	15777701	15777800	2e-05	-0.258	0.27	0.527
chr1	15778001	15778100	1e-07	-0.36	0.13	0.49
chr1	15778501	15778600	2e-05	-0.23	0.282	0.511
chr1	15778701	15778800	1e-06	-0.255	0.259	0.514
chr1	15778801	15778900	5e-10	-0.213	0.254	0.467
chr1	15778901	15779000	1e-22	-0.367	0.289	0.656
chr1	15779001	15779100	2e-05	-0.203	0.144	0.347
chr1	15779101	15779200	0.0001	-0.267	0.128	0.395
chr1	15779201	15779300	5e-08	-0.217	0.202	0.419
chr1	15779501	15779600	2e-05	-0.239	0.443	0.682
chr1	15779601	15779700	0.0001	-0.203	0.219	0.422
chr1	15779801	15779900	5e-10	-0.242	0.191	0.433
chr1	15780501	15780600	5e-06	-0.209	0.3	0.508
chr1	15780601	15780700	0.005	-0.206	0.438	0.644
chr1	15781401	15781500	0.0001	-0.209	0.114	0.322
chr1	15781501	15781600	0.0005	-0.298	0.383	0.681
chr1	15782601	15782700	0.002	-0.228	0.417	0.645
chr1	15783001	15783100	1e-06	-0.224	0.208	0.432
chr1	15783101	15783200	5e-09	-0.273	0.342	0.614
chr1	15783201	15783300	0.01	-0.209	0.215	0.425
chr1	15783501	15783600	0.0005	-0.268	0.486	0.754
chr1	15783601	15783700	5e-08	-0.218	0.179	0.397
chr1	15783901	15784000	1e-08	-0.212	0.382	0.595
chr1	15784001	15784100	2e-05	-0.212	0.405	0.616
chr1	15784401	15784500	5e-06	-0.203	0.401	0.604
chr1	15786901	15787000	5e-09	-0.246	0.264	0.51
chr1	15787001	15787100	1e-10	-0.248	0.364	0.613
chr1	15787301	15787400	5e-08	-0.272	0.169	0.441
chr1	15787401	15787500	5e-06	-0.206	0.466	0.672
chr1	15787701	15787800	5e-06	-0.269	0.399	0.668
chr1	15788001	15788100	1e-05	-0.242	0.37	0.612
chr1	15789001	15789100	5e-09	-0.203	0.16	0.363
chr1	15789201	15789300	0.001	-0.207	0.356	0.563
chr1	15789801	15789900	1e-09	-0.22	0.497	0.718
chr1	15792101	15792200	0.0005	-0.347	0.216	0.563
chr1	15793701	15793800	0.0005	-0.207	0.255	0.462
chr1	15793801	15793900	1e-06	-0.218	0.383	0.601
chr1	15796301	15796400	0.0001	-0.292	0.252	0.544
chr1	15797301	15797400	1e-05	-0.255	0.354	0.609
chr1	15797801	15797900	1e-07	-0.247	0.281	0.529
chr1	15798301	15798400	1e-05	-0.203	0.302	0.505
chr1	15798401	15798500	0.01	-0.208	0.232	0.441
chr1	15798701	15798800	0.001	-0.238	0.137	0.374
chr1	15800001	15800100	2e-05	-0.22	0.142	0.362
chr1	15809601	15809700	0.002	-0.221	0.182	0.403
chr1	15810001	15810100	1e-08	-0.225	0.027	0.252
chr1	15810701	15810800	1e-07	-0.233	0.217	0.45
chr1	15811301	15811400	0.001	-0.214	0.297	0.511
chr1	15811701	15811800	5e-05	-0.243	0.343	0.587
chr1	15812301	15812400	5e-06	-0.229	0.396	0.625
chr1	15813801	15813900	1e-06	-0.231	0.362	0.593
chr1	15813901	15814000	1e-06	-0.202	0.261	0.463
chr1	15814301	15814400	1e-07	-0.213	0.267	0.48
chr1	15816901	15817000	5e-08	-0.238	0.237	0.475
chr1	15822101	15822200	5e-05	-0.207	0.412	0.619
chr1	15826501	15826600	5e-06	-0.211	0.569	0.78
chr1	15826701	15826800	0.0002	-0.235	0.443	0.678
chr1	15828701	15828800	0.0005	-0.21	0.391	0.6
chr1	15831401	15831500	0.001	-0.22	0.437	0.657
chr1	15841201	15841300	5e-08	-0.231	0.395	0.626
chr1	15843901	15844000	5e-09	-0.219	0.368	0.587
chr1	15844201	15844300	1e-07	-0.214	0.429	0.643
chr1	15848001	15848100	0.01	-0.217	0.401	0.618
chr1	15848901	15849000	5e-06	-0.235	0.422	0.658
chr1	15849501	15849600	1e-05	-0.238	0.479	0.717
chr1	15849601	15849700	5e-05	-0.224	0.154	0.377
chr1	15850301	15850400	5e-06	-0.212	0.335	0.547
chr1	15851801	15851900	5e-06	-0.206	0.378	0.584
chr1	15852001	15852100	0.01	-0.21	0.25	0.46
chr1	15854701	15854800	1e-05	-0.231	0.259	0.49
chr1	15858001	15858100	0.002	-0.2	0.26	0.461
chr1	15860201	15860300	0.0002	-0.249	0.251	0.5
chr1	15860401	15860500	0.0001	-0.217	0.395	0.612
chr1	15860701	15860800	0.0005	-0.269	0.357	0.626
chr1	15860801	15860900	5e-07	-0.213	0.251	0.464
chr1	15860901	15861000	0.01	-0.203	0.522	0.725
chr1	15861001	15861100	1e-07	-0.217	0.135	0.351
chr1	15861101	15861200	0.005	-0.218	0.158	0.377
chr1	15861701	15861800	5e-07	-0.23	0.2	0.43
chr1	15863001	15863100	2e-05	-0.201	0.353	0.554
chr1	15864201	15864300	1e-11	-0.245	0.302	0.547
chr1	15865201	15865300	5e-06	-0.223	0.269	0.492
chr1	15865401	15865500	0.0005	-0.218	0.202	0.419
chr1	15865601	15865700	5e-05	-0.227	0.458	0.686
chr1	15866101	15866200	1e-07	-0.262	0.187	0.449
chr1	15866501	15866600	1e-13	-0.233	0.225	0.458
chr1	15867601	15867700	5e-06	-0.235	0.122	0.357
chr1	15867701	15867800	5e-07	-0.245	0.321	0.565
chr1	15868001	15868100	0.01	-0.224	0.293	0.517
chr1	15868201	15868300	2e-05	-0.216	0.175	0.391
chr1	15868301	15868400	0.005	-0.226	0.475	0.701
chr1	15869601	15869700	1e-12	-0.225	0.496	0.72
chr1	15870501	15870600	1e-13	-0.241	0.252	0.492
chr1	15870901	15871000	1e-05	-0.201	0.506	0.707
chr1	15871101	15871200	1e-07	-0.263	0.365	0.628
chr1	15871701	15871800	5e-09	-0.238	0.331	0.569
chr1	15872201	15872300	0.001	-0.221	0.193	0.415
chr1	15872901	15873000	0.0002	-0.297	0.386	0.683
chr1	15873401	15873500	1e-09	-0.205	0.306	0.511
chr1	15874501	15874600	1e-05	-0.243	0.276	0.519
chr1	15874801	15874900	5e-07	-0.205	0.425	0.629
chr1	15875101	15875200	1e-09	-0.254	0.423	0.677
chr1	15875301	15875400	5e-08	-0.209	0.351	0.561
chr1	15875901	15876000	2e-05	-0.234	0.31	0.545
chr1	15876101	15876200	0.001	-0.232	0.186	0.418
chr1	15876201	15876300	5e-06	-0.241	0.399	0.64
chr1	15876601	15876700	5e-05	-0.222	0.322	0.544
chr1	15877301	15877400	5e-05	-0.231	0.343	0.574
chr1	15877601	15877700	2e-05	-0.253	0.145	0.398
chr1	15878701	15878800	0.002	-0.227	0.374	0.601
chr1	15902201	15902300	5e-05	-0.25	0.105	0.355
chr1	15906201	15906300	0.005	-0.251	0.231	0.482
chr1	15914601	15914700	1e-10	-0.205	0.451	0.656
chr1	15914801	15914900	0.0002	-0.231	0.426	0.657
chr1	15917001	15917100	5e-06	-0.25	0.376	0.626
chr1	15917701	15917800	5e-07	-0.257	0.242	0.499
chr1	15917901	15918000	5e-06	-0.218	0.334	0.552
chr1	15919901	15920000	0.005	-0.207	0.536	0.744
chr1	15920301	15920400	0.0002	-0.207	0.471	0.678
chr1	15920501	15920600	0.0001	-0.287	0.458	0.745
chr1	15941201	15941300	5e-05	-0.262	0.036	0.298
chr1	15958501	15958600	1e-05	-0.234	0.176	0.411
chr1	15960201	15960300	0.01	-0.22	0.281	0.501
chr1	15962601	15962700	5e-08	-0.205	0.174	0.379
chr1	15964601	15964700	1e-12	-0.378	0.305	0.684
chr1	15966201	15966300	0.002	-0.241	0.198	0.439
chr1	15966301	15966400	5e-05	-0.26	0.287	0.547
chr1	15966601	15966700	5e-05	-0.306	0.189	0.495
chr1	15967001	15967100	5e-07	-0.211	0.278	0.489
chr1	15967801	15967900	0.005	-0.208	0.192	0.4
chr1	15968401	15968500	5e-08	-0.225	0.295	0.52
chr1	15969601	15969700	0.0005	-0.274	0.32	0.595
chr1	15970201	15970300	1e-06	-0.223	0.107	0.33
chr1	15970701	15970800	0.0005	-0.305	0.424	0.73
chr1	15990101	15990200	0.001	-0.239	0.367	0.606
chr1	15991901	15992000	5e-05	-0.211	0.183	0.394
chr1	15993001	15993100	1e-11	-0.287	0.194	0.481
chr1	15993601	15993700	5e-08	-0.204	0.212	0.416
chr1	15994401	15994500	0.005	-0.221	0.236	0.457
chr1	15995201	15995300	1e-09	-0.271	0.268	0.539
chr1	15995301	15995400	5e-09	-0.279	0.182	0.461
chr1	15996501	15996600	0.0005	-0.232	0.219	0.451
chr1	15996601	15996700	5e-06	-0.235	0.173	0.408
chr1	15998301	15998400	1e-06	-0.246	0.378	0.624
chr1	15998501	15998600	1e-08	-0.234	0.305	0.539
chr1	15999501	15999600	5e-08	-0.206	0.25	0.456
chr1	16000201	16000300	1e-08	-0.219	0.109	0.328
chr1	16000401	16000500	0.0001	-0.294	0.261	0.555
chr1	16000601	16000700	0.0002	-0.289	0.338	0.626
chr1	16001801	16001900	5e-06	-0.248	0.358	0.606
chr1	16001901	16002000	1e-09	-0.245	0.33	0.575
chr1	16002701	16002800	2e-05	-0.221	0.249	0.469
chr1	16003201	16003300	1e-10	-0.225	0.34	0.565
chr1	16004001	16004100	1e-08	-0.253	0.227	0.48
chr1	16004301	16004400	5e-10	-0.213	0.101	0.314
chr1	16005001	16005100	5e-07	-0.244	0.228	0.473
chr1	16006001	16006100	2e-05	-0.213	0.33	0.543
chr1	16006301	16006400	1e-05	-0.208	0.348	0.556
chr1	16007101	16007200	0.005	-0.222	0.345	0.568
chr1	16007301	16007400	1e-07	-0.204	0.45	0.654
chr1	16007701	16007800	5e-07	-0.203	0.251	0.453
chr1	16008001	16008100	1e-18	-0.292	0.324	0.615
chr1	16008201	16008300	5e-05	-0.237	0.297	0.534
chr1	16008401	16008500	5e-09	-0.258	0.264	0.522
chr1	16008801	16008900	1e-12	-0.217	0.304	0.521
chr1	16009601	16009700	1e-08	-0.206	0.205	0.411
chr1	16009801	16009900	0.01	-0.202	0.266	0.468
chr1	16010001	16010100	5e-05	-0.275	0.077	0.352
chr1	16010201	16010300	0.0005	-0.232	0.351	0.582
chr1	16010701	16010800	0.002	-0.231	0.28	0.511
chr1	16010801	16010900	0.002	-0.23	0.441	0.671
chr1	16011101	16011200	2e-05	-0.31	0.167	0.476
chr1	16020001	16020100	0.001	-0.242	0.466	0.708
chr1	16020401	16020500	1e-06	-0.222	0.365	0.588
chr1	16020701	16020800	0.001	-0.213	0.097	0.31
chr1	16021301	16021400	5e-08	-0.216	0.169	0.384
chr1	16021501	16021600	0.005	-0.219	0.349	0.568
chr1	16021801	16021900	5e-05	-0.267	0.181	0.449
chr1	16022801	16022900	0.0005	-0.203	0.078	0.28
chr1	16022901	16023000	5e-05	-0.236	0.403	0.639
chr1	16023301	16023400	5e-07	-0.232	0.446	0.678
chr1	16023501	16023600	1e-09	-0.246	0.418	0.664
chr1	16024501	16024600	5e-07	-0.209	0.265	0.474
chr1	16024801	16024900	0.001	-0.257	0.17	0.427
chr1	16025201	16025300	1e-05	-0.255	0.159	0.415
chr1	16027701	16027800	0.0005	-0.212	0.298	0.51
chr1	16028801	16028900	5e-08	-0.283	0.256	0.538
chr1	16029001	16029100	5e-06	-0.265	0.356	0.621
chr1	16031001	16031100	1e-08	-0.236	0.388	0.624
chr1	16031401	16031500	1e-09	-0.205	0.368	0.573
chr1	16031701	16031800	5e-05	-0.202	0.334	0.536
chr1	16034801	16034900	5e-05	-0.296	0.167	0.463
chr1	16035101	16035200	0.002	-0.223	0.206	0.429
chr1	16038801	16038900	0.002	-0.221	0.329	0.551
chr1	16039301	16039400	5e-07	-0.264	0.325	0.589
chr1	16039501	16039600	1e-14	-0.287	0.263	0.549
chr1	16039701	16039800	1e-08	-0.2	0.233	0.434
chr1	16040001	16040100	1e-08	-0.21	0.244	0.454
chr1	16040101	16040200	1e-09	-0.262	0.188	0.45
chr1	16041401	16041500	5e-08	-0.206	0.293	0.499
chr1	16041801	16041900	0.001	-0.202	0.486	0.689
chr1	16042801	16042900	5e-05	-0.219	0.284	0.503
chr1	16043101	16043200	1e-10	-0.214	0.295	0.509
chr1	16043201	16043300	5e-09	-0.208	0.354	0.562
chr1	16045401	16045500	5e-10	-0.22	0.527	0.747
chr1	16046301	16046400	5e-08	-0.202	0.379	0.58
chr1	16047001	16047100	5e-06	-0.201	0.391	0.592
chr1	16048601	16048700	5e-07	-0.239	0.349	0.588
chr1	16049601	16049700	0.01	-0.259	0.445	0.705
chr1	16050801	16050900	5e-05	-0.232	0.416	0.648
chr1	16051601	16051700	5e-08	-0.226	0.284	0.51
chr1	16052001	16052100	5e-05	-0.225	0.363	0.587
chr1	16052201	16052300	0.0002	-0.281	0.234	0.514
chr1	16052501	16052600	0.001	-0.201	0.141	0.342
chr1	16053301	16053400	0.0001	-0.202	0.426	0.628
chr1	16053401	16053500	1e-06	-0.229	0.471	0.7
chr1	16053501	16053600	0.0001	-0.276	0.441	0.717
chr1	16053901	16054000	1e-13	-0.27	0.302	0.572
chr1	16054801	16054900	5e-07	-0.269	0.355	0.624
chr1	16055301	16055400	5e-09	-0.209	0.384	0.593
chr1	16055901	16056000	5e-06	-0.275	0.326	0.601
chr1	16056601	16056700	5e-10	-0.305	0.239	0.544
chr1	16057001	16057100	5e-07	-0.211	0.28	0.491
chr1	16057701	16057800	0.002	-0.231	0.372	0.603
chr1	16058401	16058500	1e-08	-0.222	0.178	0.401
chr1	16058501	16058600	1e-06	-0.201	0.356	0.556
chr1	16058601	16058700	0.01	-0.205	0.287	0.493
chr1	16059901	16060000	5e-05	-0.224	0.313	0.536
chr1	16060701	16060800	5e-06	-0.224	0.298	0.522
chr1	16060801	16060900	1e-05	-0.212	0.425	0.637
chr1	16062001	16062100	0.0002	-0.205	0.49	0.695
chr1	16062501	16062600	0.001	-0.245	0.199	0.444
chr1	16062801	16062900	5e-08	-0.211	0.299	0.51
chr1	16063201	16063300	5e-06	-0.286	0.311	0.597
chr1	16063501	16063600	1e-13	-0.277	0.435	0.712
chr1	16063701	16063800	5e-06	-0.218	0.233	0.451
chr1	16064101	16064200	0.001	-0.238	0.322	0.56
chr1	16064201	16064300	0.005	-0.232	0.372	0.603
chr1	16064501	16064600	5e-05	-0.242	0.131	0.373
chr1	16064701	16064800	1e-06	-0.321	0.175	0.495
chr1	16064801	16064900	2e-05	-0.203	0.385	0.588
chr1	16065301	16065400	0.0005	-0.256	0.202	0.458
chr1	16066201	16066300	0.001	-0.202	0.214	0.417
chr1	16066401	16066500	5e-10	-0.219	0.419	0.638
chr1	16066601	16066700	2e-05	-0.266	0.42	0.686
chr1	16068401	16068500	5e-07	-0.221	0.088	0.309
chr1	16068601	16068700	5e-09	-0.266	0.099	0.365
chr1	16068901	16069000	0.0005	-0.232	0.166	0.397
chr1	16070501	16070600	5e-06	-0.212	0.382	0.594
chr1	16070901	16071000	0.0001	-0.245	0.317	0.562
chr1	16071001	16071100	5e-06	-0.313	0.275	0.588
chr1	16071101	16071200	0.0005	-0.281	0.459	0.74
chr1	16073201	16073300	1e-07	-0.208	0.356	0.564
chr1	16073801	16073900	5e-05	-0.28	0.274	0.554
chr1	16074001	16074100	0.005	-0.22	0.184	0.404
chr1	16074301	16074400	0.01	-0.212	0.138	0.35
chr1	16076701	16076800	0.0002	-0.201	0.277	0.478
chr1	16078101	16078200	5e-06	-0.206	0.503	0.709
chr1	16078201	16078300	0.002	-0.221	0.208	0.429
chr1	16078301	16078400	0.0005	-0.27	0.248	0.519
chr1	16078501	16078600	0.0002	-0.204	0.371	0.575
chr1	16080601	16080700	0.002	-0.216	0.259	0.475
chr1	16082901	16083000	5e-05	-0.223	0.258	0.481
chr1	16083201	16083300	0.005	-0.231	0.174	0.405
chr1	16085101	16085200	0.001	-0.255	0.321	0.575
chr1	16086601	16086700	0.005	-0.216	0.534	0.75
chr1	16086701	16086800	5e-08	-0.254	0.357	0.611
chr1	16086801	16086900	1e-13	-0.231	0.445	0.676
chr1	16086901	16087000	0.0001	-0.208	0.576	0.783
chr1	16088801	16088900	0.0001	-0.231	0.273	0.505
chr1	16091501	16091600	0.0005	-0.22	0.412	0.632
chr1	16094401	16094500	0.0001	-0.211	0.465	0.676
chr1	16101501	16101600	1e-15	-0.25	0.341	0.591
chr1	16101901	16102000	0.002	-0.205	0.457	0.662
chr1	16107601	16107700	5e-05	-0.225	0.451	0.677
chr1	16107701	16107800	0.002	-0.229	0.509	0.737
chr1	16119101	16119200	0.0002	-0.209	0.258	0.467
chr1	16147101	16147200	0.0001	-0.3	0.205	0.505
chr1	16159701	16159800	2e-05	-0.214	0.162	0.376
chr1	16162101	16162200	0.001	-0.225	0.179	0.404
chr1	16162201	16162300	0.0001	-0.207	0.142	0.349
chr1	16162401	16162500	0.001	-0.26	0.355	0.615
chr1	16163801	16163900	1e-10	-0.224	0.345	0.569
chr1	16166001	16166100	5e-08	-0.218	0.278	0.496
chr1	16169501	16169600	0.005	-0.236	0.266	0.503
chr1	16170001	16170100	0.0001	-0.282	0.27	0.552
chr1	16170701	16170800	0.0005	-0.248	0.149	0.398
chr1	16172601	16172700	5e-06	-0.284	0.216	0.5
chr1	16172801	16172900	0.005	-0.212	0.431	0.644
chr1	16173201	16173300	0.0001	-0.232	0.26	0.492
chr1	16173901	16174000	0.001	-0.274	0.252	0.526
chr1	16175201	16175300	0.005	-0.207	0.243	0.45
chr1	16176901	16177000	0.0001	-0.26	0.095	0.354
chr1	16177101	16177200	5e-09	-0.207	0.163	0.369
chr1	16178501	16178600	2e-05	-0.224	0.433	0.657
chr1	16178601	16178700	0.001	-0.236	0.227	0.463
chr1	16179101	16179200	0.002	-0.217	0.247	0.464
chr1	16181301	16181400	1e-06	-0.229	0.188	0.417
chr1	16181701	16181800	1e-06	-0.265	0.158	0.423
chr1	16181901	16182000	5e-08	-0.285	0.251	0.536
chr1	16182101	16182200	1e-09	-0.266	0.116	0.382
chr1	16184801	16184900	5e-06	-0.212	0.074	0.286
chr1	16185201	16185300	0.0002	-0.267	0.21	0.476
chr1	16185601	16185700	5e-06	-0.238	0.114	0.352
chr1	16187001	16187100	1e-05	-0.216	0.108	0.324
chr1	16187701	16187800	1e-09	-0.283	0.154	0.438
chr1	16196501	16196600	0.005	-0.209	0.236	0.446
chr1	16199301	16199400	0.0001	-0.216	0.496	0.712
chr1	16200001	16200100	1e-09	-0.206	0.255	0.461
chr1	16204201	16204300	0.002	-0.243	0.235	0.478
chr1	16205401	16205500	0.001	-0.224	0.427	0.651
chr1	16208001	16208100	0.0001	-0.214	0.219	0.433
chr1	16209401	16209500	5e-07	-0.226	0.213	0.439
chr1	16210501	16210600	5e-05	-0.238	0.105	0.343
chr1	16213601	16213700	5e-05	-0.204	0.147	0.351
chr1	16214901	16215000	5e-07	-0.342	0.099	0.441
chr1	16215901	16216000	5e-08	-0.312	0.281	0.592
chr1	16218201	16218300	5e-05	-0.282	0.101	0.383
chr1	16219201	16219300	0.005	-0.205	0.346	0.551
chr1	16221401	16221500	0.0005	-0.233	0.324	0.557
chr1	16221601	16221700	0.0005	-0.292	0.115	0.407
chr1	16222601	16222700	5e-07	-0.242	0.185	0.427
chr1	16223801	16223900	0.0005	-0.289	0.179	0.468
chr1	16224901	16225000	5e-07	-0.323	0.072	0.394
chr1	16227101	16227200	0.002	-0.227	0.179	0.407
chr1	16237401	16237500	0.0001	-0.292	0.148	0.44
chr1	16240001	16240100	5e-06	-0.21	0.303	0.513
chr1	16242801	16242900	0.005	-0.203	0.34	0.543
chr1	16245701	16245800	0.01	-0.211	0.277	0.488
chr1	16245901	16246000	1e-06	-0.288	0.469	0.757
chr1	16246001	16246100	2e-05	-0.222	0.271	0.494
chr1	16247001	16247100	0.001	-0.292	0.122	0.414
[truncated: 12,744 more rows]

## Sheet: Leaf hyper-CHH DMRs
Chr	Start	End	p_value	diff_ratio	leaf_level	flower_level
chr1	55701	55800	5e-09	0.154	0.392	0.238
chr1	56401	56500	5e-07	0.133	0.377	0.244
chr1	431901	432000	1e-05	0.114	0.402	0.288
chr1	433701	433800	1e-12	0.126	0.232	0.105
chr1	513001	513100	0.0002	0.1	0.334	0.234
chr1	634201	634300	5e-05	0.113	0.39	0.277
chr1	634301	634400	0.005	0.113	0.489	0.376
chr1	634501	634600	0.001	0.16	0.259	0.098
chr1	785301	785400	0.0002	0.104	0.217	0.113
chr1	944301	944400	0.0005	0.103	0.346	0.244
chr1	1286801	1286900	5e-09	0.117	0.151	0.035
chr1	1430301	1430400	1e-08	0.147	0.617	0.469
chr1	1430801	1430900	2e-05	0.133	0.361	0.228
chr1	1430901	1431000	1e-07	0.136	0.585	0.45
chr1	1476501	1476600	1e-05	0.151	0.552	0.401
chr1	1544401	1544500	1e-13	0.116	0.136	0.02
chr1	1598301	1598400	5e-06	0.131	0.333	0.202
chr1	1617701	1617800	0.005	0.107	0.362	0.255
chr1	1876201	1876300	0.0001	0.106	0.22	0.114
chr1	1882101	1882200	1e-18	0.252	0.466	0.214
chr1	1975401	1975500	5e-06	0.121	0.415	0.294
chr1	2234101	2234200	5e-10	0.18	0.373	0.193
chr1	2473201	2473300	5e-05	0.104	0.369	0.265
chr1	2800601	2800700	5e-07	0.164	0.385	0.221
chr1	3063601	3063700	0.0001	0.12	0.325	0.205
chr1	3073201	3073300	5e-08	0.11	0.217	0.107
chr1	3413001	3413100	0.002	0.124	0.537	0.414
chr1	3413101	3413200	0.0002	0.131	0.432	0.301
chr1	3497801	3497900	0.0005	0.117	0.305	0.188
chr1	3547601	3547700	2e-05	0.156	0.482	0.326
chr1	3551601	3551700	5e-09	0.125	0.226	0.101
chr1	3573101	3573200	5e-06	0.115	0.366	0.251
chr1	3771701	3771800	5e-07	0.147	0.431	0.284
chr1	3781101	3781200	5e-07	0.11	0.211	0.101
chr1	3892101	3892200	1e-09	0.185	0.386	0.201
chr1	3920001	3920100	5e-07	0.145	0.247	0.103
chr1	3920101	3920200	5e-08	0.107	0.216	0.109
chr1	3933201	3933300	0.0005	0.114	0.419	0.305
chr1	3933301	3933400	0.005	0.118	0.401	0.283
chr1	4209201	4209300	0.0001	0.128	0.448	0.32
chr1	4209401	4209500	0.002	0.101	0.403	0.303
chr1	4326501	4326600	1e-08	0.103	0.172	0.069
chr1	4329901	4330000	1e-11	0.183	0.433	0.25
chr1	4334201	4334300	1e-06	0.139	0.339	0.2
chr1	4334301	4334400	5e-07	0.134	0.498	0.364
chr1	4411001	4411100	0.001	0.106	0.442	0.336
chr1	4525201	4525300	0.005	0.104	0.324	0.22
chr1	4787201	4787300	5e-07	0.118	0.223	0.105
chr1	4860301	4860400	1e-13	0.113	0.165	0.052
chr1	4860401	4860500	1e-09	0.151	0.33	0.179
chr1	5056001	5056100	5e-05	0.102	0.257	0.155
chr1	5056101	5056200	1e-08	0.17	0.366	0.196
chr1	5098401	5098500	1e-05	0.109	0.314	0.205
chr1	5098501	5098600	5e-07	0.108	0.35	0.242
chr1	5101901	5102000	0.0005	0.1	0.396	0.296
chr1	5285101	5285200	1e-20	0.135	0.183	0.049
chr1	5285201	5285300	5e-10	0.176	0.575	0.4
chr1	5391501	5391600	0.0001	0.146	0.426	0.279
chr1	5700001	5700100	0.0001	0.112	0.27	0.158
chr1	5701901	5702000	0.005	0.105	0.345	0.24
chr1	5911701	5911800	5e-08	0.162	0.494	0.332
chr1	6173401	6173500	0.0005	0.1	0.276	0.175
chr1	6273501	6273600	1e-19	0.103	0.171	0.069
chr1	6273601	6273700	1e-11	0.108	0.257	0.149
chr1	6426301	6426400	5e-07	0.12	0.364	0.244
chr1	6470401	6470500	0.0005	0.107	0.357	0.25
chr1	6473201	6473300	1e-05	0.127	0.268	0.141
chr1	6640801	6640900	1e-05	0.139	0.339	0.2
chr1	6640901	6641000	0.01	0.101	0.348	0.247
chr1	6641001	6641100	5e-10	0.108	0.247	0.139
chr1	6718001	6718100	5e-08	0.135	0.345	0.21
chr1	6720801	6720900	5e-06	0.106	0.327	0.221
chr1	6906201	6906300	0.005	0.109	0.516	0.407
chr1	6906301	6906400	5e-07	0.19	0.497	0.307
chr1	6906401	6906500	5e-06	0.116	0.323	0.207
chr1	7228001	7228100	1e-05	0.166	0.352	0.185
chr1	7251801	7251900	1e-10	0.122	0.192	0.07
chr1	7344401	7344500	5e-06	0.139	0.512	0.373
chr1	7393201	7393300	5e-06	0.109	0.287	0.178
chr1	7393301	7393400	5e-10	0.11	0.196	0.086
chr1	7541301	7541400	1e-15	0.158	0.25	0.092
chr1	7604901	7605000	0.0002	0.115	0.302	0.188
chr1	7936701	7936800	0.0005	0.1	0.294	0.193
chr1	7975901	7976000	0.0005	0.115	0.338	0.223
chr1	7976101	7976200	5e-08	0.134	0.291	0.157
chr1	8154201	8154300	1e-12	0.11	0.196	0.086
chr1	8190401	8190500	0.001	0.103	0.315	0.212
chr1	8254801	8254900	0.0005	0.114	0.285	0.171
chr1	8267401	8267500	5e-06	0.113	0.342	0.229
chr1	8272501	8272600	5e-07	0.158	0.411	0.253
chr1	8272601	8272700	5e-09	0.116	0.285	0.169
chr1	8272901	8273000	1e-10	0.108	0.205	0.097
chr1	8461501	8461600	5e-06	0.106	0.192	0.086
chr1	8488401	8488500	1e-18	0.229	0.402	0.173
chr1	8538801	8538900	1e-09	0.147	0.297	0.15
chr1	8538901	8539000	5e-06	0.108	0.233	0.125
chr1	8543901	8544000	5e-06	0.16	0.417	0.257
chr1	8733501	8733600	1e-07	0.135	0.261	0.125
chr1	8767201	8767300	0.0001	0.162	0.378	0.217
chr1	8775601	8775700	0.0005	0.107	0.291	0.184
chr1	8775701	8775800	5e-05	0.21	0.439	0.229
chr1	8798301	8798400	0.0002	0.187	0.529	0.342
chr1	8804001	8804100	0.002	0.172	0.322	0.15
chr1	8812601	8812700	0.002	0.12	0.339	0.219
chr1	8812701	8812800	0.0002	0.116	0.285	0.169
chr1	8818501	8818600	5e-06	0.103	0.434	0.331
chr1	8827001	8827100	0.001	0.114	0.331	0.217
chr1	8829501	8829600	0.0001	0.116	0.299	0.183
chr1	8832901	8833000	1e-07	0.247	0.633	0.386
chr1	8869701	8869800	5e-05	0.124	0.324	0.2
chr1	8927601	8927700	0.005	0.109	0.431	0.322
chr1	9174301	9174400	0.0005	0.167	0.422	0.255
chr1	9174401	9174500	0.0005	0.129	0.425	0.296
chr1	9174501	9174600	1e-05	0.136	0.412	0.275
chr1	9175301	9175400	1e-12	0.22	0.497	0.277
chr1	9177501	9177600	5e-07	0.115	0.304	0.189
chr1	9357901	9358000	5e-06	0.169	0.639	0.47
chr1	9373601	9373700	5e-10	0.192	0.49	0.299
chr1	9626801	9626900	1e-07	0.111	0.265	0.154
chr1	9626901	9627000	1e-05	0.111	0.361	0.249
chr1	9676701	9676800	0.001	0.133	0.305	0.172
chr1	9691201	9691300	5e-05	0.129	0.384	0.255
chr1	9746401	9746500	5e-05	0.106	0.242	0.136
chr1	9762601	9762700	1e-11	0.198	0.507	0.309
chr1	9778401	9778500	1e-05	0.13	0.323	0.193
chr1	9811801	9811900	1e-10	0.154	0.417	0.263
chr1	9812201	9812300	1e-08	0.149	0.208	0.059
chr1	9812301	9812400	0.0001	0.112	0.233	0.121
chr1	9852801	9852900	1e-12	0.17	0.312	0.141
chr1	9884001	9884100	5e-07	0.116	0.336	0.221
chr1	9915401	9915500	1e-17	0.162	0.292	0.129
chr1	9916301	9916400	5e-09	0.135	0.215	0.08
chr1	9916401	9916500	5e-07	0.121	0.232	0.111
chr1	10013401	10013500	1e-14	0.168	0.263	0.095
chr1	10206901	10207000	1e-07	0.134	0.338	0.204
chr1	10221201	10221300	5e-09	0.119	0.232	0.113
chr1	10349201	10349300	0.0002	0.117	0.308	0.19
chr1	10357201	10357300	1e-15	0.185	0.25	0.065
chr1	10363201	10363300	1e-12	0.135	0.223	0.087
chr1	10421401	10421500	1e-11	0.131	0.285	0.154
chr1	10421501	10421600	1e-06	0.109	0.33	0.221
chr1	10497801	10497900	1e-08	0.155	0.412	0.257
chr1	10512801	10512900	5e-07	0.199	0.358	0.158
chr1	10570301	10570400	5e-05	0.113	0.31	0.197
chr1	10624001	10624100	0.0001	0.163	0.486	0.323
chr1	10654501	10654600	0.0005	0.107	0.241	0.134
chr1	10725101	10725200	1e-07	0.175	0.277	0.101
chr1	10932601	10932700	1e-13	0.11	0.156	0.045
chr1	11083101	11083200	0.0002	0.112	0.317	0.205
chr1	11117501	11117600	1e-06	0.123	0.401	0.278
chr1	11117601	11117700	0.005	0.111	0.295	0.185
chr1	11132201	11132300	0.0002	0.11	0.29	0.179
chr1	11259101	11259200	0.0005	0.108	0.301	0.194
chr1	11259601	11259700	0.005	0.109	0.307	0.199
chr1	11277001	11277100	1e-19	0.218	0.34	0.122
chr1	11301001	11301100	5e-10	0.112	0.22	0.108
chr1	11301101	11301200	5e-07	0.114	0.18	0.066
chr1	11301401	11301500	5e-07	0.121	0.241	0.121
chr1	11301501	11301600	5e-10	0.187	0.325	0.138
chr1	11310201	11310300	1e-10	0.139	0.263	0.124
chr1	11351501	11351600	0.0005	0.102	0.387	0.285
chr1	11352301	11352400	0.0002	0.108	0.437	0.329
chr1	11422101	11422200	0.0005	0.117	0.437	0.319
chr1	11620601	11620700	1e-06	0.138	0.624	0.486
chr1	11644301	11644400	1e-15	0.226	0.411	0.185
chr1	11644401	11644500	5e-08	0.139	0.322	0.184
chr1	11644501	11644600	1e-08	0.127	0.266	0.139
chr1	11666901	11667000	0.01	0.1	0.264	0.164
chr1	11707201	11707300	0.01	0.106	0.228	0.122
chr1	11710601	11710700	1e-08	0.102	0.185	0.083
chr1	11711701	11711800	1e-22	0.301	0.508	0.207
chr1	11740701	11740800	5e-08	0.193	0.554	0.361
chr1	11752501	11752600	2e-05	0.102	0.292	0.19
chr1	11804001	11804100	1e-10	0.185	0.473	0.288
chr1	11805101	11805200	5e-09	0.127	0.189	0.063
chr1	11817701	11817800	5e-05	0.114	0.283	0.17
chr1	11822301	11822400	1e-10	0.219	0.503	0.283
chr1	11822401	11822500	5e-07	0.157	0.378	0.221
chr1	11895701	11895800	0.001	0.115	0.209	0.093
chr1	11930701	11930800	0.0005	0.145	0.54	0.395
chr1	11930801	11930900	5e-09	0.156	0.317	0.161
chr1	12050301	12050400	0.001	0.167	0.563	0.395
chr1	12183901	12184000	5e-06	0.135	0.559	0.424
chr1	12218701	12218800	5e-09	0.141	0.321	0.181
chr1	12218801	12218900	1e-12	0.164	0.319	0.154
chr1	12218901	12219000	1e-13	0.156	0.302	0.147
chr1	12240501	12240600	5e-06	0.141	0.353	0.212
chr1	12264601	12264700	0.0005	0.101	0.289	0.188
chr1	12435401	12435500	5e-05	0.103	0.276	0.173
chr1	12457701	12457800	0.005	0.112	0.315	0.202
chr1	12517401	12517500	5e-10	0.179	0.282	0.103
chr1	12565701	12565800	5e-06	0.106	0.31	0.204
chr1	12618501	12618600	5e-09	0.111	0.214	0.103
chr1	12718301	12718400	0.005	0.108	0.279	0.171
chr1	12738301	12738400	5e-10	0.137	0.258	0.121
chr1	12779001	12779100	0.005	0.157	0.189	0.033
chr1	12802701	12802800	1e-07	0.113	0.154	0.042
chr1	12851301	12851400	1e-14	0.135	0.163	0.028
chr1	12895401	12895500	5e-07	0.127	0.298	0.171
chr1	12896301	12896400	1e-24	0.267	0.395	0.128
chr1	12896401	12896500	1e-14	0.215	0.47	0.255
chr1	12916101	12916200	1e-06	0.107	0.187	0.081
chr1	12980301	12980400	5e-08	0.113	0.18	0.067
chr1	12980401	12980500	1e-14	0.103	0.149	0.046
chr1	13027901	13028000	1e-10	0.103	0.164	0.062
chr1	13028101	13028200	5e-10	0.1	0.218	0.118
chr1	13030301	13030400	1e-06	0.253	0.681	0.428
chr1	13050001	13050100	1e-11	0.151	0.265	0.114
chr1	13126901	13127000	1e-13	0.196	0.347	0.151
chr1	13131501	13131600	1e-06	0.104	0.204	0.1
chr1	13148301	13148400	1e-09	0.22	0.427	0.207
chr1	13148401	13148500	5e-08	0.106	0.227	0.12
chr1	13166601	13166700	0.0001	0.112	0.128	0.016
chr1	13192301	13192400	5e-06	0.116	0.252	0.136
chr1	13192401	13192500	1e-17	0.163	0.222	0.059
chr1	13192501	13192600	1e-28	0.199	0.252	0.054
chr1	13215501	13215600	5e-07	0.101	0.181	0.08
chr1	13359201	13359300	1e-12	0.147	0.224	0.077
chr1	13487001	13487100	0.0001	0.103	0.235	0.132
chr1	13669101	13669200	5e-05	0.103	0.206	0.103
chr1	13837801	13837900	5e-05	0.1	0.206	0.106
chr1	13837901	13838000	1e-12	0.177	0.332	0.155
chr1	14024401	14024500	5e-06	0.101	0.263	0.162
chr1	14024501	14024600	1e-10	0.211	0.437	0.226
chr1	14146901	14147000	1e-09	0.128	0.202	0.074
chr1	14166001	14166100	5e-06	0.107	0.221	0.114
chr1	14286501	14286600	5e-07	0.103	0.262	0.159
chr1	14746601	14746700	0.0002	0.107	0.156	0.049
chr1	15119901	15120000	1e-07	0.106	0.168	0.062
chr1	15226001	15226100	0.002	0.109	0.19	0.08
chr1	15319401	15319500	0.01	0.106	0.219	0.114
chr1	15321901	15322000	0.005	0.102	0.197	0.095
chr1	15341401	15341500	0.0001	0.107	0.117	0.01
chr1	15406701	15406800	0.01	0.108	0.236	0.128
chr1	15935501	15935600	5e-06	0.123	0.357	0.233
chr1	16293601	16293700	2e-05	0.104	0.16	0.056
chr1	16418601	16418700	5e-05	0.116	0.359	0.243
chr1	16488901	16489000	1e-07	0.115	0.262	0.147
chr1	16624501	16624600	5e-05	0.113	0.41	0.297
chr1	16624601	16624700	0.001	0.121	0.355	0.234
chr1	16625601	16625700	0.0001	0.108	0.207	0.099
chr1	16664201	16664300	2e-05	0.121	0.343	0.222
chr1	16710001	16710100	5e-06	0.112	0.327	0.215
chr1	16794301	16794400	5e-07	0.12	0.268	0.148
chr1	16939201	16939300	5e-10	0.141	0.242	0.1
chr1	16939301	16939400	1e-20	0.289	0.504	0.216
chr1	16942801	16942900	1e-09	0.117	0.232	0.114
chr1	17006901	17007000	5e-08	0.164	0.256	0.093
chr1	17007201	17007300	5e-08	0.12	0.326	0.206
chr1	17007301	17007400	5e-08	0.127	0.375	0.249
chr1	17011901	17012000	5e-07	0.118	0.168	0.05
chr1	17064801	17064900	0.005	0.108	0.384	0.276
chr1	17077001	17077100	1e-06	0.107	0.301	0.193
chr1	17077201	17077300	1e-11	0.19	0.401	0.212
chr1	17091501	17091600	0.0005	0.164	0.381	0.218
chr1	17152701	17152800	1e-07	0.193	0.452	0.259
chr1	17152801	17152900	5e-08	0.124	0.218	0.094
chr1	17193501	17193600	5e-08	0.136	0.38	0.244
chr1	17267101	17267200	0.0001	0.107	0.354	0.247
chr1	17282001	17282100	5e-09	0.121	0.224	0.104
chr1	17282401	17282500	1e-07	0.16	0.285	0.125
chr1	17289401	17289500	5e-05	0.132	0.399	0.266
chr1	17369101	17369200	5e-06	0.176	0.456	0.279
chr1	17384401	17384500	1e-07	0.121	0.324	0.204
chr1	17441701	17441800	1e-19	0.247	0.376	0.129
chr1	17560801	17560900	0.0001	0.116	0.278	0.162
chr1	17605501	17605600	5e-05	0.102	0.279	0.176
chr1	17632401	17632500	5e-07	0.131	0.305	0.174
chr1	17632501	17632600	2e-05	0.109	0.205	0.097
chr1	17715301	17715400	1e-09	0.141	0.296	0.155
chr1	17840701	17840800	1e-06	0.172	0.461	0.289
chr1	17842401	17842500	2e-05	0.105	0.253	0.149
chr1	17845101	17845200	5e-06	0.111	0.297	0.185
chr1	17899001	17899100	5e-07	0.156	0.361	0.205
chr1	18029301	18029400	1e-08	0.173	0.365	0.193
chr1	18047901	18048000	1e-13	0.103	0.15	0.046
chr1	18056001	18056100	5e-06	0.151	0.345	0.194
chr1	18095601	18095700	0.0005	0.118	0.257	0.139
chr1	18111201	18111300	5e-07	0.118	0.356	0.238
chr1	18111301	18111400	1e-16	0.146	0.246	0.1
chr1	18130401	18130500	2e-05	0.124	0.361	0.238
chr1	18130501	18130600	5e-06	0.14	0.231	0.091
chr1	18211601	18211700	0.0005	0.142	0.518	0.376
chr1	18214401	18214500	5e-06	0.114	0.275	0.161
chr1	18321101	18321200	5e-05	0.149	0.336	0.186
chr1	18325201	18325300	1e-09	0.101	0.17	0.069
chr1	18342101	18342200	5e-05	0.151	0.456	0.305
chr1	18437201	18437300	5e-05	0.108	0.341	0.233
chr1	18456801	18456900	5e-08	0.106	0.212	0.106
chr1	18457301	18457400	1e-10	0.109	0.177	0.068
chr1	18549501	18549600	5e-06	0.121	0.366	0.244
chr1	18599001	18599100	1e-12	0.221	0.388	0.166
chr1	18627101	18627200	0.0001	0.138	0.303	0.165
chr1	18632101	18632200	5e-06	0.138	0.389	0.252
chr1	18791701	18791800	2e-05	0.104	0.229	0.124
chr1	18849801	18849900	0.005	0.135	0.303	0.169
chr1	18859301	18859400	5e-07	0.153	0.467	0.314
chr1	18931001	18931100	1e-06	0.165	0.453	0.288
chr1	18931101	18931200	5e-09	0.179	0.468	0.289
chr1	19180301	19180400	0.0001	0.166	0.431	0.265
chr1	19197901	19198000	5e-07	0.148	0.285	0.137
chr1	19226401	19226500	1e-15	0.132	0.186	0.054
chr1	19268701	19268800	5e-07	0.107	0.221	0.113
chr1	19354201	19354300	1e-05	0.113	0.353	0.24
chr1	19406001	19406100	5e-09	0.118	0.171	0.053
chr1	19430401	19430500	1e-12	0.181	0.423	0.242
chr1	19430501	19430600	5e-08	0.132	0.236	0.104
chr1	19655501	19655600	5e-08	0.11	0.2	0.09
chr1	19741601	19741700	5e-06	0.146	0.367	0.221
chr1	19744201	19744300	1e-65	0.292	0.33	0.037
chr1	19744301	19744400	1e-16	0.143	0.182	0.038
chr1	19780701	19780800	5e-06	0.111	0.277	0.166
chr1	19781001	19781100	5e-08	0.149	0.317	0.168
chr1	19798901	19799000	1e-10	0.111	0.218	0.107
chr1	19941401	19941500	1e-22	0.199	0.281	0.082
chr1	19986901	19987000	1e-15	0.141	0.171	0.03
chr1	20024201	20024300	5e-05	0.11	0.248	0.138
chr1	20033501	20033600	1e-14	0.192	0.413	0.221
chr1	20172001	20172100	5e-07	0.105	0.208	0.104
chr1	20205601	20205700	5e-10	0.144	0.238	0.094
chr1	20205801	20205900	5e-05	0.114	0.573	0.46
chr1	20206701	20206800	5e-09	0.188	0.531	0.342
chr1	20206801	20206900	0.005	0.124	0.536	0.412
chr1	20403501	20403600	1e-10	0.182	0.442	0.26
chr1	20412301	20412400	1e-17	0.138	0.245	0.106
chr1	20412501	20412600	1e-15	0.147	0.23	0.083
chr1	20433001	20433100	1e-13	0.15	0.268	0.118
chr1	20569101	20569200	1e-17	0.211	0.431	0.22
chr1	20622401	20622500	5e-06	0.106	0.273	0.167
chr1	20622701	20622800	5e-09	0.162	0.416	0.255
chr1	20683401	20683500	0.001	0.119	0.184	0.065
chr1	20683501	20683600	1e-05	0.103	0.218	0.115
chr1	20699801	20699900	0.0002	0.127	0.461	0.335
chr1	20734201	20734300	5e-06	0.186	0.607	0.421
chr1	20979401	20979500	0.0005	0.108	0.503	0.394
chr1	21120401	21120500	0.0005	0.106	0.28	0.173
chr1	21124701	21124800	1e-11	0.117	0.231	0.114
chr1	21211801	21211900	5e-06	0.118	0.168	0.049
chr1	21223901	21224000	1e-07	0.102	0.203	0.101
chr1	21228901	21229000	5e-09	0.171	0.404	0.233
chr1	21342401	21342500	1e-12	0.198	0.419	0.221
chr1	21346201	21346300	1e-16	0.184	0.292	0.108
chr1	21507801	21507900	5e-09	0.251	0.52	0.269
chr1	21507901	21508000	0.0002	0.153	0.424	0.272
chr1	21529601	21529700	0.0005	0.117	0.274	0.157
chr1	21529701	21529800	5e-06	0.124	0.243	0.119
chr1	21732101	21732200	2e-05	0.116	0.222	0.106
chr1	21739101	21739200	5e-05	0.106	0.224	0.118
chr1	21741801	21741900	1e-10	0.13	0.255	0.125
chr1	21784901	21785000	0.002	0.125	0.198	0.073
chr1	21802601	21802700	2e-05	0.103	0.178	0.075
chr1	21823201	21823300	5e-08	0.13	0.31	0.18
chr1	21838901	21839000	0.001	0.15	0.27	0.12
chr1	21918801	21918900	0.001	0.102	0.292	0.19
chr1	21991201	21991300	5e-06	0.11	0.257	0.147
chr1	22224601	22224700	0.002	0.119	0.377	0.258
chr1	22261201	22261300	1e-05	0.113	0.27	0.157
chr1	22261301	22261400	1e-10	0.204	0.428	0.224
chr1	22261401	22261500	5e-09	0.152	0.248	0.095
chr1	22443701	22443800	5e-07	0.167	0.365	0.198
chr1	22447401	22447500	5e-08	0.168	0.372	0.204
chr1	22447501	22447600	5e-07	0.15	0.38	0.23
chr1	22459701	22459800	1e-14	0.129	0.241	0.112
chr1	22482701	22482800	5e-09	0.183	0.341	0.158
chr1	22542101	22542200	1e-14	0.209	0.465	0.256
chr1	22542201	22542300	0.005	0.103	0.495	0.392
chr1	22562701	22562800	1e-09	0.155	0.374	0.22
chr1	22563601	22563700	5e-08	0.183	0.442	0.259
chr1	22693901	22694000	5e-09	0.14	0.319	0.179
chr1	22694101	22694200	1e-09	0.166	0.429	0.262
chr1	22737001	22737100	1e-06	0.103	0.166	0.063
chr1	22743101	22743200	1e-08	0.155	0.335	0.18
chr1	22829001	22829100	5e-05	0.107	0.255	0.149
chr1	22829101	22829200	5e-06	0.103	0.192	0.088
chr1	22829201	22829300	5e-05	0.108	0.318	0.21
chr1	22890501	22890600	1e-10	0.192	0.403	0.211
chr1	23033401	23033500	1e-05	0.109	0.342	0.233
chr1	23068201	23068300	1e-17	0.21	0.346	0.135
chr1	23068301	23068400	1e-20	0.253	0.398	0.145
chr1	23118301	23118400	5e-08	0.119	0.282	0.162
chr1	23122901	23123000	1e-05	0.104	0.311	0.208
chr1	23123001	23123100	5e-08	0.152	0.316	0.164
chr1	23140601	23140700	1e-14	0.133	0.242	0.109
chr1	23153201	23153300	1e-13	0.175	0.368	0.194
chr1	23160901	23161000	2e-05	0.136	0.26	0.124
chr1	23197401	23197500	0.0005	0.103	0.351	0.249
chr1	23247001	23247100	1e-20	0.22	0.479	0.259
chr1	23247101	23247200	5e-10	0.102	0.18	0.077
chr1	23280401	23280500	0.0002	0.151	0.373	0.222
chr1	23295701	23295800	0.0005	0.112	0.421	0.309
chr1	23297201	23297300	0.01	0.115	0.569	0.454
chr1	23509601	23509700	5e-08	0.142	0.32	0.177
chr1	23586501	23586600	1e-26	0.268	0.315	0.046
chr1	23586601	23586700	1e-14	0.172	0.237	0.065
chr1	24241501	24241600	5e-08	0.135	0.238	0.103
chr1	24350801	24350900	5e-10	0.142	0.326	0.184
chr1	24352901	24353000	5e-09	0.143	0.46	0.316
chr1	24488101	24488200	1e-05	0.126	0.244	0.118
chr1	24506501	24506600	1e-09	0.171	0.289	0.118
chr1	24532001	24532100	5e-06	0.107	0.253	0.146
chr1	24577201	24577300	0.002	0.139	0.414	0.274
chr1	24577301	24577400	0.0001	0.118	0.377	0.26
chr1	24675701	24675800	1e-05	0.134	0.186	0.052
chr1	24772901	24773000	5e-05	0.109	0.248	0.139
chr1	24776801	24776900	1e-05	0.115	0.296	0.181
chr1	24838701	24838800	5e-10	0.143	0.348	0.205
chr1	24871901	24872000	0.0002	0.105	0.234	0.129
chr1	24894201	24894300	1e-22	0.249	0.366	0.117
chr1	24901301	24901400	0.0005	0.181	0.24	0.059
chr1	24948101	24948200	1e-06	0.143	0.285	0.143
chr1	24948201	24948300	5e-05	0.128	0.497	0.369
chr1	24948301	24948400	1e-11	0.172	0.375	0.204
chr1	25095801	25095900	5e-05	0.125	0.26	0.135
chr1	25163401	25163500	5e-09	0.129	0.266	0.137
chr1	25180201	25180300	0.0001	0.123	0.287	0.163
chr1	25266001	25266100	1e-34	0.273	0.407	0.134
chr1	25332101	25332200	1e-13	0.119	0.204	0.085
chr1	25343301	25343400	5e-06	0.165	0.248	0.082
chr1	25489801	25489900	5e-07	0.108	0.212	0.104
chr1	25577001	25577100	5e-06	0.116	0.126	0.009
chr1	25641501	25641600	0.005	0.114	0.26	0.146
chr1	25819201	25819300	5e-10	0.128	0.226	0.098
chr1	25973801	25973900	0.005	0.114	0.403	0.289
chr1	26084001	26084100	1e-09	0.167	0.376	0.209
chr1	26140001	26140100	5e-07	0.136	0.274	0.137
chr1	26336001	26336100	0.002	0.114	0.543	0.43
chr1	26366701	26366800	5e-09	0.13	0.326	0.196
chr1	26371501	26371600	1e-11	0.173	0.331	0.158
chr1	27241101	27241200	0.0005	0.107	0.336	0.229
chr1	27429301	27429400	0.001	0.109	0.501	0.392
chr1	27710601	27710700	0.0002	0.132	0.592	0.459
chr1	27859701	27859800	5e-09	0.128	0.331	0.203
chr1	27972801	27972900	2e-05	0.153	0.561	0.408
chr1	28051501	28051600	1e-13	0.21	0.458	0.248
chr1	28051601	28051700	5e-06	0.116	0.224	0.108
chr1	28105501	28105600	1e-12	0.246	0.461	0.216
chr1	28105701	28105800	5e-07	0.127	0.307	0.18
chr1	28293301	28293400	0.0005	0.165	0.47	0.306
chr1	28293401	28293500	5e-10	0.226	0.518	0.293
chr1	28527601	28527700	5e-06	0.146	0.445	0.298
chr1	28750101	28750200	0.0005	0.11	0.202	0.092
chr1	28828501	28828600	5e-06	0.1	0.22	0.12
chr1	28936101	28936200	1e-07	0.134	0.302	0.167
chr1	28936201	28936300	5e-06	0.174	0.393	0.219
chr1	29002501	29002600	5e-07	0.122	0.302	0.18
chr1	29125701	29125800	0.005	0.101	0.324	0.223
chr1	29263401	29263500	0.0002	0.105	0.268	0.163
chr1	30200101	30200200	0.002	0.104	0.296	0.191
chr1	30200301	30200400	0.002	0.101	0.424	0.323
chr2	178401	178500	1e-05	0.115	0.252	0.137
chr2	178501	178600	1e-06	0.117	0.289	0.172
chr2	179801	179900	1e-12	0.2	0.38	0.181
chr2	179901	180000	1e-20	0.193	0.299	0.106
chr2	254401	254500	5e-05	0.11	0.302	0.192
chr2	268501	268600	0.002	0.132	0.602	0.47
chr2	275901	276000	5e-06	0.128	0.368	0.24
chr2	303301	303400	1e-13	0.159	0.369	0.21
chr2	305801	305900	5e-07	0.134	0.382	0.248
chr2	305901	306000	1e-06	0.14	0.45	0.31
chr2	362501	362600	5e-07	0.123	0.342	0.218
chr2	368401	368500	5e-10	0.201	0.572	0.37
chr2	379401	379500	1e-09	0.206	0.613	0.407
chr2	379501	379600	1e-20	0.154	0.232	0.078
chr2	400101	400200	5e-07	0.136	0.366	0.23
chr2	402801	402900	1e-06	0.101	0.218	0.117
chr2	407401	407500	5e-06	0.132	0.363	0.232
chr2	429201	429300	1e-10	0.201	0.461	0.26
chr2	438701	438800	1e-11	0.223	0.501	0.279
chr2	444901	445000	5e-10	0.149	0.338	0.189
chr2	466001	466100	2e-05	0.184	0.457	0.272
chr2	472301	472400	1e-10	0.176	0.395	0.219
chr2	492501	492600	5e-08	0.225	0.377	0.152
chr2	560201	560300	1e-11	0.241	0.658	0.417
chr2	560401	560500	5e-07	0.104	0.159	0.055
chr2	583201	583300	0.001	0.101	0.292	0.19
chr2	616701	616800	0.0002	0.11	0.188	0.077
chr2	631201	631300	0.002	0.136	0.394	0.258
chr2	721901	722000	5e-07	0.138	0.38	0.242
chr2	736701	736800	5e-05	0.109	0.293	0.184
chr2	762501	762600	5e-07	0.126	0.362	0.236
chr2	780401	780500	0.005	0.103	0.56	0.457
chr2	826101	826200	0.01	0.103	0.372	0.268
chr2	892001	892100	2e-05	0.138	0.253	0.115
chr2	984101	984200	1e-13	0.194	0.501	0.307
chr2	1012701	1012800	2e-05	0.134	0.345	0.212
chr2	1017701	1017800	0.0002	0.12	0.426	0.305
chr2	1038801	1038900	5e-09	0.192	0.644	0.452
chr2	1050201	1050300	2e-05	0.129	0.536	0.407
chr2	1065601	1065700	5e-09	0.102	0.216	0.114
chr2	1078901	1079000	0.001	0.125	0.411	0.286
chr2	1123901	1124000	5e-09	0.155	0.435	0.279
chr2	1124001	1124100	2e-05	0.133	0.323	0.19
chr2	1134101	1134200	5e-10	0.123	0.251	0.127
chr2	1134201	1134300	1e-12	0.145	0.288	0.142
chr2	1160301	1160400	0.0005	0.119	0.311	0.192
chr2	1263901	1264000	0.0005	0.118	0.361	0.243
chr2	1264901	1265000	5e-06	0.127	0.241	0.113
chr2	1265001	1265100	0.0001	0.111	0.207	0.096
chr2	1333001	1333100	5e-09	0.229	0.405	0.176
chr2	1393801	1393900	2e-05	0.102	0.268	0.166
chr2	1522901	1523000	1e-15	0.2	0.318	0.118
chr2	1572501	1572600	1e-12	0.132	0.268	0.136
chr2	1572601	1572700	2e-05	0.103	0.299	0.196
chr2	1572801	1572900	5e-07	0.127	0.24	0.113
chr2	1620601	1620700	5e-08	0.117	0.2	0.083
chr2	1639101	1639200	5e-08	0.12	0.182	0.063
chr2	1695901	1696000	1e-07	0.134	0.315	0.181
chr2	1711301	1711400	1e-14	0.112	0.184	0.072
chr2	1716001	1716100	2e-05	0.106	0.245	0.14
chr2	1766801	1766900	1e-05	0.103	0.245	0.142
chr2	1821601	1821700	5e-09	0.104	0.217	0.113
chr2	1823001	1823100	1e-05	0.108	0.232	0.124
chr2	1824701	1824800	1e-26	0.228	0.334	0.106
chr2	1902901	1903000	0.0001	0.165	0.495	0.33
chr2	1990501	1990600	1e-09	0.122	0.241	0.119
chr2	2014901	2015000	1e-06	0.145	0.259	0.115
chr2	2034201	2034300	5e-07	0.124	0.263	0.14
chr2	2082201	2082300	1e-12	0.175	0.337	0.162
chr2	2087001	2087100	2e-05	0.125	0.284	0.159
chr2	2272201	2272300	0.002	0.126	0.234	0.108
chr2	2332201	2332300	0.0002	0.107	0.221	0.114
chr2	2437201	2437300	0.0005	0.101	0.236	0.136
chr2	2459801	2459900	1e-18	0.144	0.189	0.045
chr2	2843801	2843900	5e-09	0.116	0.272	0.156
chr2	2902301	2902400	5e-07	0.105	0.212	0.107
chr2	2919701	2919800	1e-15	0.15	0.249	0.099
chr2	3985801	3985900	5e-09	0.108	0.169	0.061
chr2	4140701	4140800	1e-15	0.162	0.263	0.101
chr2	4144501	4144600	5e-10	0.119	0.184	0.064
chr2	4145401	4145500	1e-14	0.178	0.266	0.088
chr2	4889301	4889400	0.0002	0.132	0.229	0.097
chr2	5021701	5021800	1e-11	0.162	0.301	0.14
chr2	5022901	5023000	1e-10	0.124	0.209	0.084
chr2	5036901	5037000	1e-13	0.132	0.222	0.091
chr2	5048501	5048600	1e-07	0.108	0.304	0.197
chr2	5215201	5215300	1e-15	0.151	0.183	0.032
chr2	5215301	5215400	5e-06	0.104	0.147	0.043
chr2	5217801	5217900	5e-06	0.103	0.145	0.042
chr2	5542401	5542500	1e-12	0.27	0.609	0.339
chr2	5636901	5637000	0.001	0.108	0.209	0.101
chr2	5691601	5691700	5e-07	0.102	0.136	0.034
chr2	5739801	5739900	0.0002	0.169	0.246	0.077
chr2	5741101	5741200	0.0005	0.135	0.224	0.089
chr2	5752201	5752300	5e-10	0.103	0.212	0.108
chr2	5861201	5861300	1e-05	0.107	0.303	0.196
chr2	5865701	5865800	1e-10	0.135	0.205	0.07
chr2	5865801	5865900	5e-06	0.144	0.45	0.306
chr2	5917801	5917900	1e-11	0.116	0.216	0.1
chr2	5924801	5924900	0.001	0.105	0.166	0.062
chr2	5950401	5950500	1e-11	0.137	0.211	0.073
chr2	5960301	5960400	1e-09	0.23	0.678	0.448
chr2	6002001	6002100	0.0005	0.102	0.253	0.151
chr2	6044001	6044100	0.0002	0.124	0.423	0.299
chr2	6215801	6215900	1e-13	0.129	0.186	0.056
chr2	6217601	6217700	1e-11	0.123	0.208	0.085
chr2	6253601	6253700	5e-10	0.131	0.24	0.11
chr2	6402601	6402700	1e-06	0.146	0.32	0.174
chr2	6522801	6522900	1e-20	0.267	0.384	0.117
chr2	6523001	6523100	5e-07	0.111	0.149	0.037
chr2	6523101	6523200	5e-10	0.137	0.258	0.121
chr2	6548401	6548500	5e-07	0.117	0.332	0.215
chr2	6561101	6561200	5e-08	0.106	0.2	0.094
chr2	6666001	6666100	1e-13	0.154	0.277	0.122
chr2	6666101	6666200	5e-07	0.107	0.241	0.134
chr2	6666201	6666300	1e-15	0.134	0.174	0.04
chr2	6668101	6668200	1e-09	0.12	0.309	0.19
chr2	6685401	6685500	5e-06	0.145	0.241	0.096
chr2	6739101	6739200	0.0001	0.111	0.344	0.233
chr2	6790601	6790700	5e-07	0.127	0.309	0.181
chr2	6790701	6790800	1e-06	0.122	0.296	0.174
chr2	6830301	6830400	1e-10	0.153	0.314	0.161
chr2	6837301	6837400	1e-10	0.127	0.307	0.181
chr2	6837401	6837500	5e-06	0.114	0.275	0.161
chr2	6892201	6892300	1e-10	0.167	0.347	0.18
chr2	6892301	6892400	5e-07	0.131	0.426	0.295
chr2	6892401	6892500	5e-05	0.107	0.264	0.156
chr2	6893001	6893100	1e-18	0.244	0.448	0.205
chr2	6893101	6893200	1e-12	0.202	0.489	0.287
chr2	6897801	6897900	1e-05	0.119	0.329	0.21
chr2	6922501	6922600	0.005	0.127	0.433	0.306
chr2	6945101	6945200	1e-12	0.179	0.344	0.165
chr2	6945401	6945500	1e-06	0.107	0.226	0.119
chr2	6946201	6946300	1e-10	0.111	0.206	0.094
chr2	6946301	6946400	1e-06	0.139	0.313	0.173
chr2	6946501	6946600	0.001	0.139	0.62	0.481
chr2	6953101	6953200	1e-20	0.206	0.397	0.191
chr2	6990101	6990200	5e-07	0.257	0.588	0.331
chr2	6990201	6990300	5e-08	0.136	0.309	0.173
chr2	7080701	7080800	1e-18	0.135	0.241	0.105
chr2	7120001	7120100	1e-07	0.112	0.238	0.126
chr2	7224101	7224200	1e-09	0.136	0.225	0.089
chr2	7224201	7224300	5e-06	0.144	0.458	0.314
chr2	7257301	7257400	0.001	0.107	0.394	0.287
chr2	7421401	7421500	5e-09	0.121	0.269	0.149
chr2	7527101	7527200	5e-10	0.106	0.182	0.076
chr2	7535901	7536000	1e-05	0.101	0.242	0.14
chr2	7730101	7730200	1e-05	0.104	0.281	0.177
chr2	7875201	7875300	1e-22	0.17	0.229	0.059
chr2	7875301	7875400	5e-10	0.145	0.35	0.205
chr2	7905901	7906000	5e-06	0.211	0.609	0.398
chr2	7906001	7906100	0.0001	0.131	0.362	0.231
chr2	7906101	7906200	5e-08	0.182	0.296	0.114
chr2	7906201	7906300	5e-05	0.119	0.238	0.119
chr2	7919801	7919900	0.0002	0.124	0.306	0.182
chr2	7950901	7951000	5e-05	0.138	0.483	0.346
chr2	7956101	7956200	1e-16	0.222	0.42	0.198
chr2	7956401	7956500	1e-11	0.14	0.235	0.095
chr2	8061501	8061600	5e-05	0.109	0.33	0.221
chr2	8061601	8061700	5e-05	0.105	0.339	0.235
chr2	8102701	8102800	5e-08	0.165	0.447	0.282
chr2	8103301	8103400	5e-08	0.13	0.217	0.087
chr2	8103401	8103500	5e-08	0.148	0.344	0.196
chr2	8218001	8218100	0.005	0.109	0.473	0.363
chr2	8218101	8218200	5e-09	0.114	0.223	0.109
chr2	8383401	8383500	1e-08	0.144	0.247	0.103
chr2	8535201	8535300	5e-06	0.152	0.443	0.291
chr2	8569801	8569900	0.0005	0.102	0.316	0.214
chr2	8575601	8575700	0.001	0.12	0.318	0.198
chr2	8579001	8579100	1e-05	0.122	0.32	0.198
chr2	8641701	8641800	5e-06	0.194	0.529	0.335
chr2	8911101	8911200	1e-06	0.108	0.327	0.219
chr2	8911401	8911500	5e-08	0.165	0.542	0.377
chr2	8939501	8939600	5e-10	0.119	0.235	0.116
chr2	9005701	9005800	5e-05	0.129	0.516	0.387
chr2	9047901	9048000	0.0001	0.104	0.339	0.234
chr2	9048401	9048500	0.0005	0.116	0.334	0.218
chr2	9057301	9057400	0.0005	0.102	0.42	0.317
chr2	9079801	9079900	5e-08	0.15	0.34	0.191
chr2	9122301	9122400	1e-05	0.134	0.259	0.125
chr2	9195301	9195400	1e-11	0.123	0.221	0.098
chr2	9197101	9197200	5e-06	0.116	0.431	0.315
chr2	9315001	9315100	0.0002	0.103	0.363	0.26
chr2	9333501	9333600	1e-34	0.139	0.148	0.009
chr2	9333701	9333800	1e-24	0.174	0.184	0.01
chr2	9402801	9402900	5e-09	0.118	0.33	0.212
chr2	9455201	9455300	5e-07	0.139	0.323	0.184
chr2	9713301	9713400	5e-06	0.103	0.202	0.099
chr2	9773701	9773800	0.0001	0.106	0.249	0.143
chr2	9885401	9885500	5e-07	0.118	0.218	0.1
chr2	10001601	10001700	1e-10	0.173	0.294	0.121
chr2	10002001	10002100	5e-05	0.131	0.21	0.079
chr2	10009501	10009600	5e-07	0.134	0.281	0.147
chr2	10070901	10071000	5e-06	0.129	0.37	0.241
chr2	10089901	10090000	0.0002	0.126	0.317	0.192
chr2	10093501	10093600	1e-08	0.155	0.329	0.174
chr2	10138001	10138100	2e-05	0.113	0.276	0.163
chr2	10239101	10239200	1e-06	0.115	0.257	0.142
chr2	10239301	10239400	1e-05	0.15	0.259	0.109
chr2	10239401	10239500	0.0005	0.11	0.474	0.364
chr2	10289801	10289900	0.002	0.103	0.103	0
chr2	10306101	10306200	1e-05	0.107	0.33	0.223
chr2	10397101	10397200	5e-09	0.139	0.365	0.226
chr2	10437101	10437200	5e-05	0.107	0.266	0.158
chr2	10437201	10437300	0.0005	0.105	0.4	0.295
chr2	10588801	10588900	2e-05	0.106	0.272	0.166
chr2	10608801	10608900	5e-06	0.201	0.39	0.189
chr2	10678301	10678400	1e-12	0.187	0.378	0.191
chr2	10797201	10797300	1e-05	0.127	0.318	0.191
chr2	10806901	10807000	0.001	0.123	0.236	0.113
chr2	10842101	10842200	5e-09	0.16	0.291	0.131
chr2	10931901	10932000	0.002	0.104	0.204	0.099
chr2	11053401	11053500	5e-06	0.101	0.28	0.179
chr2	11058301	11058400	1e-08	0.139	0.371	0.233
chr2	11161001	11161100	0.005	0.107	0.282	0.175
chr2	11164001	11164100	1e-07	0.185	0.601	0.416
chr2	11177101	11177200	5e-08	0.155	0.44	0.285
chr2	11267201	11267300	5e-05	0.123	0.299	0.176
chr2	11298401	11298500	1e-11	0.188	0.384	0.196
chr2	11360101	11360200	0.001	0.147	0.396	0.249
chr2	11400301	11400400	1e-14	0.118	0.139	0.022
chr2	11544701	11544800	0.0005	0.131	0.297	0.166
chr2	11549301	11549400	5e-06	0.139	0.192	0.053
chr2	11549401	11549500	1e-05	0.118	0.212	0.094
chr2	11555401	11555500	5e-09	0.137	0.316	0.178
chr2	11648901	11649000	1e-22	0.212	0.259	0.046
chr2	11721801	11721900	1e-15	0.157	0.251	0.095
chr2	11867201	11867300	1e-10	0.167	0.423	0.256
chr2	11920501	11920600	0.0005	0.103	0.242	0.139
chr2	11983701	11983800	0.01	0.14	0.396	0.256
chr2	12174101	12174200	5e-09	0.144	0.347	0.203
chr2	12256101	12256200	1e-11	0.111	0.161	0.05
chr2	12256201	12256300	1e-10	0.117	0.182	0.065
chr2	12398201	12398300	1e-12	0.139	0.262	0.123
chr2	12398301	12398400	1e-11	0.21	0.358	0.148
chr2	12578301	12578400	1e-05	0.165	0.319	0.155
chr2	12725501	12725600	1e-09	0.2	0.391	0.191
chr2	12739401	12739500	0.0002	0.166	0.265	0.099
chr2	12740101	12740200	0.0005	0.128	0.32	0.192
chr2	13018601	13018700	5e-06	0.116	0.116	0
chr2	13211301	13211400	5e-07	0.113	0.25	0.137
chr2	13223001	13223100	5e-07	0.1	0.2	0.1
chr2	13227701	13227800	1e-12	0.17	0.285	0.115
chr2	13227801	13227900	1e-06	0.117	0.255	0.138
chr2	13374601	13374700	1e-07	0.106	0.224	0.117
chr2	13404401	13404500	5e-07	0.176	0.597	0.421
chr2	13422001	13422100	0.005	0.102	0.256	0.154
chr2	13433101	13433200	0.0001	0.127	0.305	0.177
chr2	13660801	13660900	5e-06	0.134	0.453	0.32
chr2	13661401	13661500	5e-07	0.17	0.381	0.211
chr2	13675901	13676000	0.01	0.205	0.629	0.424
chr2	13790501	13790600	1e-07	0.115	0.181	0.066
chr2	13794401	13794500	5e-05	0.107	0.305	0.198
chr2	13866201	13866300	5e-06	0.114	0.405	0.29
chr2	13879401	13879500	5e-07	0.101	0.159	0.058
chr2	14290601	14290700	5e-08	0.11	0.223	0.113
chr2	14393001	14393100	1e-14	0.16	0.28	0.121
chr2	14405801	14405900	5e-09	0.177	0.384	0.207
chr2	14415301	14415400	5e-08	0.14	0.306	0.166
chr2	14415401	14415500	1e-13	0.168	0.269	0.101
chr2	14676201	14676300	0.002	0.116	0.381	0.265
chr2	14676301	14676400	0.01	0.105	0.353	0.248
chr2	15097801	15097900	5e-06	0.144	0.551	0.407
chr2	15110201	15110300	5e-09	0.122	0.222	0.1
chr2	15190501	15190600	5e-05	0.126	0.606	0.479
chr2	15371801	15371900	1e-11	0.178	0.286	0.108
chr2	15821401	15821500	1e-06	0.173	0.483	0.31
chr2	15821501	15821600	1e-06	0.118	0.305	0.187
chr2	16003501	16003600	0.0002	0.1	0.264	0.164
chr2	16007801	16007900	5e-06	0.168	0.47	0.302
chr2	16379601	16379700	0.0002	0.153	0.5	0.347
chr2	16423001	16423100	1e-13	0.201	0.33	0.129
chr2	16556101	16556200	0.0001	0.112	0.343	0.231
chr2	16560501	16560600	1e-09	0.21	0.462	0.252
chr2	16603601	16603700	1e-06	0.198	0.619	0.422
chr2	16603701	16603800	5e-10	0.158	0.447	0.289
chr2	16798601	16798700	0.0002	0.107	0.398	0.291
chr2	16798701	16798800	0.0001	0.109	0.303	0.193
chr2	16798801	16798900	1e-10	0.127	0.303	0.176
chr2	16921601	16921700	0.0001	0.11	0.342	0.232
chr2	16952601	16952700	1e-15	0.16	0.261	0.101
chr2	16952701	16952800	1e-18	0.169	0.24	0.071
chr2	17147301	17147400	0.0005	0.127	0.295	0.167
chr2	17205901	17206000	1e-07	0.154	0.318	0.164
chr2	17277601	17277700	1e-08	0.12	0.178	0.058
chr2	17277701	17277800	5e-06	0.128	0.254	0.126
chr2	17307601	17307700	5e-07	0.108	0.241	0.132
chr2	17307701	17307800	1e-09	0.191	0.435	0.245
chr2	17418001	17418100	0.01	0.116	0.45	0.334
chr2	18092001	18092100	1e-16	0.217	0.514	0.297
chr2	18093101	18093200	5e-05	0.112	0.249	0.137
chr2	18106701	18106800	1e-08	0.114	0.223	0.109
chr2	18106801	18106900	0.002	0.111	0.562	0.451
chr2	18106901	18107000	5e-08	0.182	0.687	0.505
chr2	18165901	18166000	1e-12	0.182	0.332	0.15
chr2	18237101	18237200	5e-10	0.101	0.123	0.023
chr2	18353701	18353800	0.0001	0.126	0.293	0.167
chr2	18890301	18890400	5e-06	0.15	0.392	0.241
chr2	18891201	18891300	5e-06	0.166	0.401	0.235
chr2	18957701	18957800	0.002	0.124	0.322	0.197
chr2	19242701	19242800	5e-06	0.166	0.449	0.283
chr2	19243001	19243100	0.002	0.112	0.512	0.4
chr2	19323701	19323800	5e-09	0.171	0.343	0.171
chr2	19374301	19374400	2e-05	0.148	0.306	0.159
chr2	19433301	19433400	5e-06	0.115	0.243	0.128
chr3	43001	43100	1e-05	0.159	0.489	0.329
chr3	156101	156200	1e-08	0.103	0.22	0.117
chr3	451801	451900	0.001	0.103	0.247	0.143
chr3	495701	495800	5e-09	0.138	0.23	0.092
chr3	495801	495900	1e-11	0.242	0.416	0.174
chr3	558001	558100	1e-13	0.244	0.364	0.12
chr3	826901	827000	1e-24	0.232	0.378	0.146
chr3	845401	845500	5e-07	0.149	0.307	0.158
chr3	1064201	1064300	1e-09	0.147	0.307	0.16
chr3	1341701	1341800	2e-05	0.138	0.359	0.221
chr3	1928401	1928500	1e-15	0.196	0.32	0.124
chr3	1928501	1928600	5e-07	0.146	0.289	0.143
chr3	1951501	1951600	1e-18	0.205	0.468	0.263
chr3	1951601	1951700	5e-06	0.119	0.358	0.239
chr3	2260901	2261000	5e-07	0.164	0.612	0.448
chr3	2617301	2617400	0.0005	0.109	0.269	0.16
chr3	2849501	2849600	1e-11	0.195	0.365	0.17
chr3	2884201	2884300	1e-07	0.138	0.254	0.116
chr3	2920401	2920500	1e-16	0.134	0.187	0.053
chr3	2923101	2923200	0.0005	0.112	0.248	0.135
chr3	2923201	2923300	0.005	0.123	0.405	0.282
chr3	2953301	2953400	0.0001	0.116	0.287	0.171
chr3	2970601	2970700	1e-11	0.145	0.3	0.155
chr3	2998301	2998400	0.001	0.108	0.28	0.172
chr3	3080501	3080600	5e-05	0.108	0.454	0.346
chr3	3204701	3204800	0.0002	0.101	0.288	0.187
chr3	3204901	3205000	1e-08	0.169	0.304	0.135
chr3	3205301	3205400	1e-06	0.135	0.272	0.138
chr3	3280601	3280700	5e-06	0.115	0.209	0.094
chr3	3410201	3410300	1e-15	0.127	0.186	0.06
chr3	3539001	3539100	1e-12	0.202	0.448	0.246
chr3	3838901	3839000	5e-06	0.136	0.342	0.206
chr3	3988301	3988400	1e-05	0.123	0.359	0.236
chr3	4118501	4118600	1e-16	0.231	0.425	0.194
chr3	4118601	4118700	5e-09	0.113	0.151	0.038
chr3	4494201	4494300	0.002	0.115	0.465	0.35
chr3	4497701	4497800	1e-09	0.18	0.352	0.173
chr3	4579601	4579700	0.0005	0.112	0.337	0.225
chr3	4745701	4745800	1e-15	0.231	0.377	0.145
chr3	4796201	4796300	5e-08	0.104	0.207	0.103
chr3	4927601	4927700	0.0001	0.103	0.247	0.143
chr3	4977301	4977400	2e-05	0.15	0.348	0.198
chr3	4977901	4978000	2e-05	0.154	0.439	0.286
chr3	5137401	5137500	5e-07	0.195	0.487	0.293
chr3	5137501	5137600	0.0001	0.114	0.281	0.167
chr3	5624001	5624100	5e-07	0.134	0.3	0.165
chr3	5652301	5652400	1e-10	0.155	0.354	0.2
chr3	5840101	5840200	5e-06	0.157	0.468	0.31
chr3	5982801	5982900	5e-06	0.16	0.431	0.271
chr3	5982901	5983000	5e-07	0.102	0.192	0.089
chr3	6336001	6336100	0.0001	0.121	0.289	0.168
chr3	6344701	6344800	1e-10	0.164	0.264	0.1
chr3	6344801	6344900	1e-11	0.198	0.299	0.101
chr3	6705301	6705400	1e-06	0.114	0.241	0.128
chr3	6809901	6810000	5e-09	0.125	0.202	0.078
chr3	7093901	7094000	1e-07	0.151	0.53	0.379
chr3	7194101	7194200	5e-10	0.224	0.472	0.247
chr3	7279201	7279300	5e-06	0.126	0.222	0.095
chr3	7280001	7280100	0.002	0.133	0.363	0.23
chr3	7288501	7288600	1e-06	0.109	0.223	0.113
chr3	7342201	7342300	0.0001	0.101	0.268	0.167
chr3	7342401	7342500	1e-06	0.126	0.252	0.126
chr3	7634701	7634800	1e-18	0.19	0.323	0.132
chr3	7634801	7634900	1e-07	0.168	0.278	0.11
chr3	7659401	7659500	5e-06	0.121	0.397	0.277
chr3	7772701	7772800	2e-05	0.101	0.185	0.084
chr3	7772801	7772900	1e-10	0.246	0.578	0.333
chr3	7845301	7845400	1e-08	0.137	0.451	0.314
chr3	7898601	7898700	5e-07	0.111	0.269	0.158
chr3	7924301	7924400	5e-08	0.13	0.406	0.276
chr3	7945501	7945600	0.0005	0.11	0.421	0.311
chr3	7978701	7978800	5e-09	0.181	0.449	0.268
chr3	8102801	8102900	1e-11	0.17	0.355	0.185
chr3	8122401	8122500	5e-10	0.113	0.214	0.101
chr3	8138701	8138800	2e-05	0.137	0.355	0.218
chr3	8209701	8209800	5e-07	0.141	0.344	0.203
chr3	8343701	8343800	5e-06	0.106	0.306	0.201
chr3	8345501	8345600	5e-10	0.214	0.438	0.224
chr3	8357001	8357100	1e-12	0.182	0.305	0.124
chr3	8379801	8379900	1e-07	0.116	0.283	0.166
chr3	8379901	8380000	5e-10	0.149	0.324	0.176
chr3	8547201	8547300	5e-06	0.135	0.374	0.239
chr3	8644801	8644900	5e-06	0.153	0.271	0.118
chr3	8644901	8645000	0.0002	0.101	0.241	0.14
chr3	8684501	8684600	1e-15	0.209	0.39	0.181
chr3	8690101	8690200	5e-10	0.131	0.192	0.061
chr3	8690201	8690300	5e-08	0.106	0.209	0.103
chr3	8742801	8742900	5e-09	0.107	0.193	0.086
chr3	8758701	8758800	0.0001	0.175	0.329	0.154
chr3	8837101	8837200	5e-09	0.134	0.251	0.116
chr3	8837301	8837400	5e-08	0.142	0.263	0.121
chr3	8843601	8843700	0.0001	0.105	0.227	0.123
chr3	8926301	8926400	1e-30	0.326	0.468	0.142
chr3	8944901	8945000	1e-12	0.164	0.335	0.171
chr3	8977101	8977200	1e-14	0.1	0.152	0.052
chr3	8985701	8985800	5e-08	0.109	0.309	0.2
chr3	9123701	9123800	1e-11	0.113	0.171	0.058
chr3	9322601	9322700	5e-10	0.108	0.23	0.121
chr3	9471201	9471300	1e-14	0.222	0.561	0.339
chr3	9595501	9595600	1e-11	0.274	0.54	0.266
chr3	9595601	9595700	5e-08	0.183	0.413	0.229
chr3	9608101	9608200	5e-08	0.167	0.47	0.303
chr3	9646601	9646700	1e-08	0.111	0.213	0.102
chr3	9699101	9699200	1e-17	0.189	0.345	0.156
chr3	9702901	9703000	5e-06	0.156	0.403	0.247
chr3	9723901	9724000	1e-08	0.196	0.423	0.227
chr3	9735901	9736000	0.01	0.106	0.211	0.105
chr3	9736101	9736200	1e-06	0.107	0.202	0.095
chr3	9737001	9737100	0.0001	0.11	0.286	0.176
chr3	9739701	9739800	5e-05	0.148	0.363	0.215
chr3	9769101	9769200	1e-09	0.133	0.24	0.107
chr3	9781501	9781600	1e-08	0.206	0.63	0.424
chr3	9829301	9829400	1e-09	0.177	0.368	0.191
chr3	9853001	9853100	1e-10	0.188	0.365	0.177
chr3	10062801	10062900	1e-12	0.125	0.199	0.074
chr3	10262601	10262700	5e-07	0.1	0.234	0.134
chr3	10293401	10293500	0.005	0.112	0.221	0.109
chr3	10339701	10339800	1e-14	0.219	0.412	0.192
chr3	10339801	10339900	5e-07	0.117	0.255	0.138
chr3	10432601	10432700	1e-07	0.152	0.448	0.296
chr3	10441501	10441600	0.0001	0.131	0.393	0.261
chr3	10457901	10458000	5e-06	0.13	0.215	0.085
chr3	10509501	10509600	1e-16	0.147	0.21	0.063
chr3	10514101	10514200	1e-28	0.275	0.469	0.194
chr3	10514201	10514300	5e-10	0.171	0.488	0.317
chr3	10522101	10522200	1e-09	0.1	0.211	0.111
chr3	10532001	10532100	5e-08	0.112	0.26	0.148
chr3	10532101	10532200	5e-09	0.104	0.183	0.079
chr3	10653401	10653500	5e-09	0.133	0.341	0.208
chr3	10654101	10654200	1e-15	0.173	0.335	0.162
chr3	10758001	10758100	5e-07	0.178	0.494	0.317
chr3	10781401	10781500	5e-06	0.178	0.529	0.351
chr3	10811501	10811600	5e-06	0.116	0.257	0.141
chr3	10860501	10860600	5e-08	0.105	0.18	0.075
chr3	10899101	10899200	1e-22	0.211	0.296	0.086
chr3	10902201	10902300	5e-05	0.115	0.299	0.184
chr3	10938001	10938100	0.0001	0.105	0.392	0.287
chr3	10950401	10950500	1e-10	0.111	0.185	0.074
chr3	10980501	10980600	1e-10	0.17	0.465	0.296
chr3	11022601	11022700	5e-06	0.111	0.318	0.206
chr3	11095801	11095900	1e-10	0.157	0.303	0.146
chr3	11099501	11099600	1e-17	0.141	0.284	0.143
chr3	11104201	11104300	1e-07	0.109	0.267	0.158
chr3	11162701	11162800	0.0002	0.138	0.439	0.301
chr3	11162901	11163000	5e-06	0.115	0.279	0.164
chr3	11196301	11196400	0.0001	0.151	0.354	0.203
chr3	11279401	11279500	1e-10	0.155	0.265	0.11
chr3	11279501	11279600	0.001	0.101	0.218	0.116
chr3	11381901	11382000	1e-18	0.132	0.178	0.046
chr3	11509201	11509300	1e-16	0.175	0.298	0.122
chr3	11511901	11512000	5e-05	0.111	0.23	0.119
chr3	11657901	11658000	1e-05	0.103	0.28	0.177
chr3	11689301	11689400	1e-11	0.129	0.239	0.11
chr3	11715201	11715300	1e-07	0.118	0.285	0.167
chr3	11764101	11764200	0.0002	0.109	0.144	0.036
chr3	11798301	11798400	5e-07	0.152	0.37	0.218
chr3	11798401	11798500	5e-07	0.136	0.287	0.151
chr3	12457401	12457500	1e-18	0.131	0.176	0.045
chr3	12591101	12591200	2e-05	0.13	0.272	0.141
chr3	12659501	12659600	0.0001	0.101	0.277	0.176
chr3	13075601	13075700	0.005	0.104	0.233	0.129
chr3	13683901	13684000	0.001	0.158	0.229	0.071
chr3	14241101	14241200	1e-13	0.179	0.36	0.181
chr3	14722001	14722100	5e-09	0.12	0.186	0.066
chr3	15245701	15245800	5e-10	0.117	0.267	0.15
chr3	15370801	15370900	5e-06	0.11	0.33	0.22
chr3	15653301	15653400	5e-07	0.124	0.239	0.115
chr3	15749801	15749900	1e-11	0.154	0.274	0.12
chr3	15798101	15798200	1e-19	0.13	0.218	0.088
chr3	15868201	15868300	1e-05	0.106	0.272	0.166
chr3	15873501	15873600	5e-07	0.117	0.207	0.09
chr3	15915801	15915900	1e-07	0.101	0.195	0.094
chr3	15915901	15916000	5e-08	0.166	0.517	0.351
chr3	15989201	15989300	5e-06	0.147	0.466	0.319
chr3	16011301	16011400	1e-16	0.161	0.308	0.147
chr3	16204901	16205000	5e-05	0.102	0.198	0.097
chr3	16293601	16293700	1e-12	0.143	0.255	0.113
chr3	16293701	16293800	1e-12	0.123	0.211	0.088
chr3	16302901	16303000	5e-06	0.135	0.362	0.227
chr3	16436001	16436100	5e-10	0.179	0.307	0.127
chr3	16438501	16438600	1e-13	0.128	0.18	0.051
chr3	16471101	16471200	1e-06	0.149	0.356	0.207
chr3	16539401	16539500	5e-08	0.102	0.239	0.137
chr3	16539501	16539600	1e-26	0.293	0.613	0.32
chr3	16551201	16551300	5e-07	0.111	0.31	0.199
chr3	16553301	16553400	5e-06	0.12	0.32	0.2
chr3	16568301	16568400	5e-08	0.127	0.242	0.115
chr3	16732301	16732400	5e-05	0.127	0.302	0.175
chr3	16787601	16787700	1e-15	0.198	0.543	0.346
chr3	16787801	16787900	0.0001	0.1	0.387	0.287
chr3	16787901	16788000	1e-11	0.165	0.571	0.406
chr3	16809301	16809400	1e-09	0.119	0.26	0.14
chr3	16814101	16814200	1e-18	0.189	0.32	0.131
chr3	16814201	16814300	5e-10	0.111	0.194	0.083
chr3	16817901	16818000	1e-14	0.213	0.448	0.235
chr3	16840501	16840600	1e-24	0.257	0.323	0.066
chr3	16943801	16943900	1e-20	0.141	0.193	0.052
chr3	17045801	17045900	1e-08	0.128	0.196	0.067
chr3	17047901	17048000	1e-11	0.107	0.195	0.088
chr3	17048001	17048100	1e-13	0.167	0.315	0.148
chr3	17048401	17048500	5e-06	0.121	0.248	0.128
chr3	17058001	17058100	1e-13	0.107	0.184	0.077
chr3	17203801	17203900	5e-06	0.168	0.322	0.154
chr3	17249501	17249600	5e-07	0.11	0.293	0.183
chr3	17270601	17270700	0.005	0.105	0.309	0.204
chr3	17270701	17270800	5e-07	0.117	0.277	0.16
chr3	17300801	17300900	0.0002	0.103	0.163	0.059
chr3	17321201	17321300	1e-10	0.142	0.25	0.108
chr3	17332301	17332400	1e-12	0.112	0.19	0.078
chr3	17332401	17332500	1e-16	0.235	0.46	0.225
chr3	17368101	17368200	5e-08	0.123	0.268	0.145
chr3	17377301	17377400	5e-10	0.117	0.196	0.079
chr3	17396301	17396400	1e-09	0.113	0.222	0.11
chr3	17402001	17402100	2e-05	0.227	0.572	0.345
chr3	17402201	17402300	0.001	0.118	0.242	0.124
chr3	17402501	17402600	0.0002	0.139	0.318	0.179
chr3	17402601	17402700	5e-05	0.123	0.337	0.214
chr3	17402701	17402800	5e-05	0.112	0.242	0.13
chr3	17417901	17418000	5e-05	0.131	0.427	0.296
chr3	17418701	17418800	1e-10	0.187	0.32	0.133
chr3	17418801	17418900	1e-08	0.129	0.274	0.145
chr3	17433001	17433100	0.0001	0.123	0.338	0.215
chr3	17433101	17433200	5e-06	0.154	0.354	0.2
chr3	17448401	17448500	1e-12	0.112	0.194	0.082
chr3	17471001	17471100	5e-06	0.143	0.347	0.204
chr3	17495601	17495700	1e-08	0.158	0.419	0.261
chr3	17516701	17516800	1e-09	0.206	0.427	0.221
chr3	17520401	17520500	1e-36	0.124	0.127	0.003
chr3	17566701	17566800	1e-06	0.155	0.437	0.282
chr3	17566801	17566900	0.001	0.126	0.523	0.398
chr3	17580001	17580100	1e-20	0.157	0.202	0.045
chr3	17656501	17656600	1e-06	0.105	0.308	0.203
chr3	17728701	17728800	1e-08	0.123	0.256	0.134
chr3	17881501	17881600	1e-09	0.153	0.226	0.073
chr3	17928501	17928600	1e-13	0.18	0.313	0.133
chr3	17928601	17928700	2e-05	0.125	0.262	0.137
chr3	17929301	17929400	0.0001	0.12	0.344	0.225
chr3	18047901	18048000	5e-07	0.12	0.346	0.226
chr3	18055901	18056000	0.002	0.124	0.216	0.092
chr3	18254801	18254900	1e-13	0.136	0.169	0.033
chr3	18311301	18311400	1e-11	0.205	0.372	0.166
chr3	18611701	18611800	1e-12	0.181	0.296	0.115
chr3	18631301	18631400	0.0002	0.108	0.258	0.15
chr3	18634001	18634100	1e-06	0.159	0.482	0.324
chr3	18734201	18734300	1e-05	0.105	0.244	0.14
chr3	18734301	18734400	0.002	0.149	0.367	0.217
chr3	18758201	18758300	1e-10	0.111	0.271	0.16
chr3	18833201	18833300	5e-08	0.121	0.198	0.078
chr3	18860101	18860200	1e-07	0.133	0.277	0.144
chr3	18873601	18873700	1e-10	0.171	0.281	0.11
chr3	18873701	18873800	0.0001	0.15	0.441	0.291
chr3	18976801	18976900	5e-06	0.142	0.406	0.264
chr3	19298801	19298900	0.0001	0.113	0.307	0.194
chr3	19529601	19529700	0.001	0.1	0.282	0.182
chr3	19578201	19578300	5e-08	0.101	0.178	0.077
chr3	19622201	19622300	5e-06	0.148	0.403	0.255
chr3	19623301	19623400	0.0001	0.112	0.313	0.2
chr3	19753401	19753500	1e-05	0.142	0.358	0.216
chr3	19753901	19754000	2e-05	0.107	0.302	0.195
chr3	20144201	20144300	0.005	0.116	0.431	0.315
chr3	20233601	20233700	5e-06	0.124	0.333	0.209
chr3	20233701	20233800	1e-07	0.123	0.285	0.162
chr3	20260301	20260400	1e-05	0.129	0.401	0.272
chr3	20260401	20260500	5e-08	0.187	0.348	0.161
chr3	20330301	20330400	1e-10	0.195	0.566	0.371
chr3	20349401	20349500	1e-17	0.107	0.142	0.035
chr3	20349601	20349700	1e-20	0.204	0.348	0.144
chr3	20482401	20482500	5e-07	0.107	0.203	0.096
chr3	20629801	20629900	2e-05	0.177	0.453	0.276
chr3	20629901	20630000	0.0002	0.15	0.301	0.152
chr3	20685601	20685700	1e-11	0.226	0.377	0.151
chr3	20685701	20685800	1e-13	0.143	0.178	0.036
chr3	20686601	20686700	1e-13	0.12	0.173	0.053
chr3	20686701	20686800	1e-11	0.217	0.451	0.235
chr3	20708701	20708800	1e-26	0.144	0.144	0.001
chr3	20726101	20726200	1e-11	0.115	0.237	0.122
chr3	20726201	20726300	0.0001	0.1	0.415	0.315
chr3	21008501	21008600	5e-10	0.187	0.358	0.171
chr3	21109301	21109400	5e-10	0.229	0.56	0.331
chr3	21130601	21130700	1e-07	0.158	0.426	0.268
chr3	21547601	21547700	5e-09	0.157	0.344	0.187
chr3	21981101	21981200	1e-10	0.117	0.182	0.065
chr3	21981201	21981300	0.0005	0.11	0.36	0.25
chr3	22120501	22120600	0.002	0.114	0.312	0.198
chr3	22214601	22214700	5e-06	0.109	0.261	0.151
chr3	22214701	22214800	5e-06	0.109	0.233	0.124
chr3	22378201	22378300	1e-09	0.138	0.272	0.134
chr3	22494601	22494700	5e-07	0.112	0.251	0.138
chr3	22585501	22585600	1e-13	0.137	0.228	0.091
chr3	22815501	22815600	5e-05	0.105	0.236	0.131
chr3	22898901	22899000	1e-09	0.128	0.295	0.167
chr3	23108901	23109000	1e-18	0.272	0.524	0.252
chr3	23115701	23115800	5e-09	0.213	0.475	0.262
chr4	17201	17300	1e-06	0.118	0.213	0.096
chr4	68801	68900	1e-18	0.159	0.215	0.056
chr4	77001	77100	1e-11	0.151	0.379	0.228
chr4	77501	77600	1e-05	0.112	0.35	0.238
chr4	78901	79000	5e-07	0.133	0.365	0.232
chr4	144701	144800	0.0001	0.11	0.212	0.102
chr4	144801	144900	0.0005	0.15	0.357	0.207
chr4	185201	185300	0.002	0.114	0.286	0.172
chr4	185301	185400	5e-07	0.144	0.377	0.233
chr4	298801	298900	5e-09	0.173	0.483	0.31
chr4	310701	310800	2e-05	0.11	0.241	0.131
chr4	379301	379400	5e-10	0.144	0.192	0.048
chr4	410901	411000	5e-07	0.19	0.349	0.159
chr4	414001	414100	0.001	0.121	0.307	0.186
chr4	418101	418200	1e-05	0.108	0.318	0.21
chr4	434301	434400	5e-06	0.11	0.37	0.26
chr4	434401	434500	1e-05	0.106	0.328	0.222
chr4	438201	438300	1e-12	0.135	0.214	0.079
chr4	476101	476200	0.005	0.104	0.47	0.367
chr4	563601	563700	5e-08	0.117	0.252	0.136
chr4	581901	582000	5e-09	0.103	0.275	0.171
chr4	728401	728500	1e-15	0.237	0.618	0.381
chr4	735001	735100	5e-07	0.138	0.34	0.202
chr4	795201	795300	5e-06	0.144	0.454	0.31
chr4	918401	918500	1e-09	0.117	0.262	0.145
chr4	965201	965300	5e-06	0.107	0.228	0.121
chr4	1017901	1018000	0.01	0.127	0.377	0.251
chr4	1042001	1042100	0.005	0.157	0.523	0.366
chr4	1042101	1042200	5e-05	0.116	0.297	0.181
chr4	1063601	1063700	5e-07	0.124	0.229	0.105
chr4	1064101	1064200	1e-09	0.131	0.332	0.201
chr4	1091801	1091900	0.001	0.172	0.533	0.36
chr4	1116701	1116800	0.005	0.121	0.519	0.397
chr4	1142801	1142900	0.0002	0.13	0.25	0.12
chr4	1190201	1190300	2e-05	0.117	0.336	0.219
chr4	1224001	1224100	5e-06	0.174	0.54	0.366
chr4	1224101	1224200	1e-12	0.182	0.387	0.205
chr4	1230501	1230600	5e-08	0.131	0.291	0.16
chr4	1233601	1233700	0.005	0.115	0.316	0.201
chr4	1233901	1234000	1e-10	0.101	0.186	0.085
chr4	1236501	1236600	1e-10	0.1	0.171	0.071
chr4	1338101	1338200	0.0001	0.122	0.435	0.313
chr4	1338201	1338300	1e-08	0.185	0.356	0.171
chr4	1356401	1356500	5e-06	0.113	0.176	0.063
chr4	1366001	1366100	5e-09	0.192	0.379	0.188
chr4	1488401	1488500	5e-10	0.237	0.535	0.298
chr4	1488501	1488600	5e-08	0.178	0.533	0.355
chr4	1507001	1507100	5e-06	0.108	0.267	0.159
chr4	1507101	1507200	1e-06	0.122	0.356	0.235
chr4	1568601	1568700	0.0005	0.212	0.533	0.321
chr4	1757301	1757400	5e-10	0.108	0.253	0.145
chr4	1861801	1861900	5e-09	0.117	0.189	0.073
chr4	1863301	1863400	1e-15	0.114	0.147	0.033
chr4	2117601	2117700	0.002	0.136	0.308	0.172
chr4	2218701	2218800	1e-08	0.125	0.245	0.12
chr4	2288601	2288700	5e-07	0.104	0.257	0.152
chr4	2288701	2288800	1e-12	0.17	0.331	0.162
chr4	2347101	2347200	1e-05	0.134	0.335	0.201
chr4	2384301	2384400	5e-07	0.114	0.201	0.087
chr4	2393701	2393800	1e-16	0.147	0.339	0.192
chr4	2508701	2508800	1e-05	0.114	0.324	0.211
chr4	2578001	2578100	1e-20	0.175	0.253	0.078
chr4	2592601	2592700	0.0001	0.111	0.316	0.205
chr4	2608001	2608100	1e-09	0.116	0.239	0.122
chr4	2615201	2615300	1e-14	0.324	0.583	0.259
chr4	2615301	2615400	2e-05	0.139	0.206	0.066
chr4	2617901	2618000	5e-08	0.153	0.592	0.439
chr4	2664101	2664200	0.001	0.114	0.448	0.334
chr4	2670101	2670200	0.0001	0.117	0.251	0.133
chr4	2735601	2735700	0.001	0.149	0.301	0.153
chr4	2800201	2800300	1e-10	0.12	0.195	0.075
chr4	2809501	2809600	0.0001	0.12	0.242	0.122
chr4	3236901	3237000	0.005	0.102	0.158	0.056
chr4	4643701	4643800	1e-05	0.121	0.333	0.212
chr4	4645501	4645600	5e-05	0.147	0.338	0.191
chr4	4797701	4797800	0.0005	0.143	0.333	0.19
chr4	5083601	5083700	1e-07	0.127	0.318	0.191
chr4	5235001	5235100	0.0002	0.108	0.219	0.111
chr4	5297801	5297900	1e-16	0.178	0.304	0.126
chr4	5298601	5298700	5e-08	0.107	0.134	0.027
chr4	5317801	5317900	2e-05	0.101	0.241	0.14
chr4	5402801	5402900	1e-06	0.104	0.261	0.157
chr4	5403101	5403200	2e-05	0.105	0.171	0.067
chr4	5456401	5456500	0.0002	0.119	0.429	0.31
chr4	5497501	5497600	0.002	0.109	0.454	0.344
chr4	5575401	5575500	1e-05	0.251	0.311	0.06
chr4	5618001	5618100	0.0005	0.128	0.247	0.119
chr4	5618101	5618200	5e-07	0.188	0.385	0.197
chr4	5643201	5643300	0.0002	0.101	0.257	0.156
chr4	5650301	5650400	1e-18	0.161	0.247	0.086
chr4	5650401	5650500	1e-10	0.134	0.284	0.15
chr4	5790801	5790900	5e-07	0.126	0.312	0.186
chr4	5791601	5791700	1e-06	0.12	0.3	0.18
chr4	5791801	5791900	0.0005	0.107	0.444	0.337
chr4	5794301	5794400	0.0002	0.132	0.412	0.28
chr4	5876201	5876300	0.0005	0.134	0.222	0.087
chr4	5930901	5931000	1e-12	0.162	0.313	0.151
chr4	5964601	5964700	5e-05	0.14	0.348	0.208
chr4	5964701	5964800	1e-11	0.12	0.198	0.079
chr4	5964801	5964900	5e-09	0.103	0.156	0.053
chr4	5987101	5987200	2e-05	0.107	0.238	0.131
chr4	5992301	5992400	5e-09	0.102	0.216	0.114
chr4	5992501	5992600	5e-10	0.17	0.386	0.216
chr4	6014801	6014900	1e-17	0.113	0.16	0.047
chr4	6016401	6016500	5e-06	0.128	0.475	0.347
chr4	6054501	6054600	0.0002	0.125	0.388	0.263
chr4	6132501	6132600	1e-06	0.161	0.36	0.2
chr4	6180301	6180400	1e-15	0.117	0.186	0.069
chr4	6252401	6252500	1e-05	0.104	0.311	0.206
chr4	6312801	6312900	5e-07	0.145	0.313	0.168
chr4	6333401	6333500	1e-10	0.111	0.185	0.074
chr4	6344001	6344100	1e-38	0.371	0.559	0.188
chr4	6359801	6359900	1e-05	0.111	0.368	0.257
chr4	6537001	6537100	1e-05	0.108	0.261	0.153
chr4	6549001	6549100	1e-09	0.192	0.384	0.192
chr4	6626101	6626200	0.0001	0.125	0.333	0.208
chr4	6638801	6638900	5e-08	0.107	0.217	0.11
chr4	6647301	6647400	5e-10	0.16	0.383	0.224
chr4	6655901	6656000	1e-11	0.147	0.322	0.175
chr4	6699301	6699400	5e-07	0.136	0.412	0.276
chr4	6719001	6719100	1e-05	0.105	0.346	0.241
chr4	6723501	6723600	5e-06	0.118	0.266	0.148
chr4	6730101	6730200	5e-06	0.1	0.213	0.113
chr4	6752101	6752200	2e-05	0.131	0.463	0.333
chr4	6752201	6752300	2e-05	0.131	0.358	0.227
chr4	6874501	6874600	5e-08	0.231	0.569	0.339
chr4	6879601	6879700	1e-10	0.203	0.418	0.215
chr4	6954401	6954500	5e-06	0.116	0.325	0.209
chr4	6985101	6985200	1e-20	0.142	0.183	0.042
chr4	7032501	7032600	1e-05	0.111	0.216	0.105
chr4	7040901	7041000	1e-10	0.201	0.364	0.164
chr4	7100501	7100600	5e-06	0.114	0.239	0.125
chr4	7139701	7139800	1e-10	0.171	0.354	0.184
chr4	7139801	7139900	5e-10	0.17	0.332	0.162
chr4	7154801	7154900	5e-06	0.122	0.342	0.22
chr4	7154901	7155000	1e-05	0.1	0.243	0.143
chr4	7284101	7284200	5e-06	0.112	0.272	0.16
chr4	7313401	7313500	5e-09	0.158	0.391	0.233
chr4	7318501	7318600	1e-15	0.182	0.303	0.121
chr4	7318601	7318700	5e-10	0.117	0.216	0.098
chr4	7322801	7322900	1e-13	0.178	0.294	0.116
chr4	7346001	7346100	1e-10	0.112	0.253	0.141
chr4	7346901	7347000	1e-07	0.102	0.221	0.119
chr4	7348601	7348700	0.005	0.102	0.321	0.219
chr4	7353301	7353400	2e-05	0.156	0.475	0.318
chr4	7390901	7391000	1e-12	0.234	0.486	0.252
chr4	7426201	7426300	1e-05	0.129	0.27	0.14
chr4	7555801	7555900	5e-08	0.111	0.225	0.113
chr4	7564001	7564100	1e-14	0.171	0.324	0.153
chr4	7652501	7652600	0.0001	0.116	0.279	0.162
chr4	7675501	7675600	1e-20	0.104	0.115	0.012
chr4	7721001	7721100	1e-05	0.12	0.241	0.121
chr4	7814001	7814100	5e-08	0.146	0.152	0.006
chr4	8013201	8013300	1e-06	0.115	0.319	0.204
chr4	8030401	8030500	5e-10	0.137	0.358	0.221
chr4	8208001	8208100	5e-09	0.122	0.201	0.079
chr4	8208101	8208200	1e-30	0.15	0.182	0.032
chr4	8326701	8326800	0.001	0.115	0.427	0.311
chr4	8345601	8345700	0.002	0.144	0.608	0.464
chr4	8462001	8462100	2e-05	0.212	0.609	0.397
chr4	8465501	8465600	5e-10	0.136	0.21	0.074
chr4	8503601	8503700	5e-07	0.21	0.456	0.245
chr4	8503701	8503800	5e-07	0.117	0.336	0.219
chr4	8551101	8551200	2e-05	0.145	0.36	0.215
chr4	8633301	8633400	5e-06	0.141	0.42	0.279
chr4	8633401	8633500	1e-05	0.175	0.524	0.35
chr4	8634301	8634400	1e-24	0.333	0.686	0.353
chr4	8671101	8671200	2e-05	0.131	0.454	0.323
chr4	8705801	8705900	1e-11	0.112	0.175	0.063
chr4	8718301	8718400	0.0005	0.127	0.539	0.412
chr4	8718401	8718500	5e-05	0.128	0.432	0.304
chr4	8740901	8741000	5e-08	0.115	0.179	0.064
chr4	8858701	8858800	5e-07	0.157	0.422	0.265
chr4	8858901	8859000	1e-10	0.161	0.37	0.209
chr4	8881801	8881900	1e-15	0.165	0.303	0.138
chr4	9034001	9034100	1e-15	0.143	0.241	0.097
chr4	9174001	9174100	1e-14	0.184	0.375	0.191
chr4	9266301	9266400	5e-05	0.135	0.238	0.103
chr4	9317301	9317400	0.01	0.215	0.378	0.163
chr4	9317901	9318000	5e-06	0.112	0.252	0.141
chr4	9320301	9320400	5e-06	0.1	0.245	0.144
chr4	9566001	9566100	5e-08	0.159	0.245	0.087
chr4	9598501	9598600	5e-08	0.142	0.311	0.169
chr4	9637401	9637500	5e-07	0.141	0.336	0.195
chr4	9904101	9904200	5e-07	0.116	0.224	0.108
chr4	9909101	9909200	1e-06	0.144	0.317	0.173
chr4	9954201	9954300	0.0005	0.107	0.281	0.174
chr4	10036801	10036900	1e-10	0.129	0.23	0.101
chr4	10171501	10171600	5e-07	0.119	0.285	0.166
chr4	10492601	10492700	0.0001	0.124	0.271	0.147
chr4	10558601	10558700	0.001	0.118	0.255	0.137
chr4	10591901	10592000	5e-05	0.102	0.186	0.084
chr4	10633501	10633600	5e-06	0.13	0.329	0.199
chr4	10647401	10647500	0.0005	0.123	0.416	0.293
chr4	10647501	10647600	5e-06	0.119	0.262	0.143
chr4	10648401	10648500	5e-07	0.145	0.413	0.268
chr4	10649201	10649300	5e-08	0.143	0.29	0.147
chr4	10716801	10716900	2e-05	0.11	0.414	0.304
chr4	10871601	10871700	1e-05	0.141	0.393	0.252
chr4	10899501	10899600	0.0002	0.152	0.533	0.38
chr4	10903301	10903400	2e-05	0.126	0.238	0.113
chr4	10904901	10905000	5e-09	0.146	0.25	0.104
chr4	11036301	11036400	1e-10	0.152	0.314	0.162
chr4	11123601	11123700	5e-09	0.131	0.255	0.123
chr4	11137501	11137600	5e-08	0.136	0.365	0.23
chr4	11149201	11149300	5e-08	0.102	0.143	0.04
chr4	11216601	11216700	5e-07	0.125	0.317	0.192
chr4	11235901	11236000	1e-10	0.112	0.193	0.081
chr4	11241001	11241100	1e-07	0.129	0.297	0.168
chr4	11415801	11415900	1e-17	0.19	0.321	0.131
chr4	11655301	11655400	1e-06	0.196	0.474	0.277
chr4	11676501	11676600	1e-10	0.149	0.394	0.245
chr4	11681201	11681300	5e-06	0.105	0.346	0.241
chr4	11757201	11757300	5e-06	0.102	0.301	0.199
chr4	11765101	11765200	1e-06	0.157	0.342	0.185
chr4	11769101	11769200	0.002	0.102	0.259	0.158
chr4	11796401	11796500	0.0001	0.123	0.297	0.174
chr4	11834101	11834200	1e-14	0.121	0.206	0.085
chr4	11946401	11946500	5e-10	0.125	0.217	0.092
chr4	11963601	11963700	5e-07	0.11	0.306	0.196
chr4	12052701	12052800	1e-14	0.14	0.247	0.107
chr4	12093001	12093100	0.005	0.118	0.371	0.253
chr4	12335801	12335900	1e-18	0.265	0.47	0.206
chr4	12570101	12570200	0.005	0.111	0.347	0.236
chr4	12606601	12606700	0.0005	0.107	0.357	0.25
chr4	12769101	12769200	0.0002	0.116	0.299	0.183
chr4	12957201	12957300	1e-10	0.117	0.228	0.111
chr4	12968301	12968400	5e-07	0.136	0.395	0.26
chr4	13123901	13124000	0.005	0.116	0.344	0.228
chr4	13209801	13209900	1e-09	0.157	0.333	0.175
chr4	13248501	13248600	1e-12	0.162	0.289	0.127
chr4	13316701	13316800	5e-07	0.116	0.321	0.205
chr4	13705201	13705300	2e-05	0.177	0.422	0.244
chr4	14122101	14122200	5e-05	0.126	0.337	0.212
chr4	14250001	14250100	1e-10	0.2	0.375	0.175
chr4	14288201	14288300	0.0005	0.124	0.477	0.353
chr4	14333601	14333700	1e-15	0.144	0.291	0.147
chr4	14569301	14569400	1e-11	0.169	0.334	0.166
chr4	15595901	15596000	5e-06	0.115	0.335	0.22
chr4	15922801	15922900	5e-07	0.127	0.431	0.305
chr4	16054501	16054600	0.0001	0.118	0.432	0.314
chr4	16428201	16428300	0.002	0.126	0.318	0.192
chr4	16729201	16729300	1e-06	0.16	0.463	0.302
chr4	16831601	16831700	5e-06	0.105	0.312	0.207
chr4	16929401	16929500	5e-06	0.106	0.265	0.159
chr4	17448901	17449000	0.0001	0.11	0.163	0.053
chr4	17638201	17638300	0.0005	0.104	0.349	0.245
chr4	17638301	17638400	1e-16	0.238	0.428	0.19
chr4	18362001	18362100	5e-10	0.193	0.419	0.226
chr4	18377701	18377800	0.005	0.119	0.441	0.322
chr5	56801	56900	0.001	0.125	0.401	0.276
chr5	64801	64900	5e-06	0.128	0.252	0.124
chr5	91101	91200	1e-16	0.24	0.565	0.324
chr5	91201	91300	1e-11	0.174	0.392	0.218
chr5	112801	112900	1e-12	0.189	0.414	0.225
chr5	284701	284800	1e-05	0.11	0.158	0.048
chr5	347001	347100	1e-09	0.167	0.368	0.202
chr5	349801	349900	0.002	0.102	0.441	0.339
chr5	394501	394600	0.0002	0.125	0.33	0.205
chr5	491901	492000	5e-07	0.1	0.209	0.109
chr5	503201	503300	5e-10	0.137	0.265	0.128
chr5	582401	582500	5e-05	0.108	0.351	0.242
chr5	661101	661200	1e-07	0.159	0.466	0.307
chr5	706901	707000	1e-08	0.141	0.56	0.419
chr5	743901	744000	5e-08	0.108	0.279	0.17
chr5	765801	765900	5e-06	0.115	0.221	0.106
chr5	766001	766100	5e-08	0.216	0.583	0.367
chr5	1026701	1026800	1e-10	0.118	0.216	0.098
chr5	1026801	1026900	0.0001	0.134	0.262	0.129
chr5	1457501	1457600	5e-07	0.141	0.468	0.326
chr5	1515101	1515200	2e-05	0.113	0.292	0.179
chr5	1619301	1619400	1e-12	0.13	0.17	0.04
chr5	1676601	1676700	0.0005	0.123	0.256	0.132
chr5	1676701	1676800	5e-07	0.221	0.48	0.26
chr5	1897101	1897200	5e-08	0.108	0.219	0.111
chr5	2276201	2276300	5e-08	0.158	0.33	0.172
chr5	2689101	2689200	1e-19	0.163	0.223	0.06
chr5	3005901	3006000	5e-06	0.117	0.466	0.349
chr5	3079301	3079400	5e-06	0.16	0.407	0.247
chr5	3373001	3373100	1e-05	0.101	0.32	0.219
chr5	3373101	3373200	5e-06	0.114	0.251	0.137
chr5	3566301	3566400	1e-10	0.125	0.263	0.138
chr5	3566701	3566800	0.005	0.104	0.383	0.279
chr5	3715001	3715100	1e-20	0.171	0.259	0.087
chr5	3738501	3738600	1e-11	0.238	0.422	0.184
chr5	3738601	3738700	5e-09	0.159	0.264	0.105
chr5	3815101	3815200	1e-10	0.179	0.411	0.232
chr5	3946101	3946200	5e-05	0.109	0.289	0.179
chr5	4208101	4208200	0.0001	0.108	0.263	0.155
chr5	4208201	4208300	2e-05	0.119	0.276	0.158
chr5	4282601	4282700	5e-08	0.114	0.194	0.08
chr5	4465001	4465100	5e-06	0.11	0.254	0.144
chr5	4508201	4508300	1e-20	0.256	0.364	0.108
chr5	4508301	4508400	5e-10	0.233	0.49	0.257
chr5	4776201	4776300	1e-05	0.171	0.576	0.405
chr5	5062401	5062500	0.0005	0.114	0.274	0.16
chr5	5111401	5111500	1e-06	0.144	0.427	0.284
chr5	5114601	5114700	1e-10	0.136	0.211	0.075
chr5	5128801	5128900	0.0002	0.122	0.351	0.229
chr5	5383201	5383300	0.001	0.109	0.267	0.158
chr5	5701301	5701400	5e-06	0.101	0.274	0.174
chr5	5701401	5701500	5e-07	0.222	0.407	0.185
chr5	5702801	5702900	1e-13	0.197	0.358	0.161
chr5	5702901	5703000	1e-22	0.238	0.376	0.138
chr5	5707001	5707100	1e-08	0.1	0.212	0.112
chr5	5749201	5749300	0.002	0.101	0.476	0.374
chr5	5749301	5749400	1e-18	0.221	0.403	0.182
chr5	5785201	5785300	5e-06	0.202	0.596	0.395
chr5	5801301	5801400	0.005	0.124	0.566	0.442
chr5	5802001	5802100	1e-07	0.105	0.315	0.21
chr5	5969601	5969700	5e-06	0.158	0.299	0.142
chr5	5969701	5969800	0.0001	0.119	0.221	0.102
chr5	6072601	6072700	0.002	0.106	0.341	0.236
chr5	6212401	6212500	1e-11	0.168	0.441	0.273
chr5	6325101	6325200	2e-05	0.107	0.313	0.206
chr5	6361301	6361400	1e-07	0.132	0.329	0.197
chr5	6419901	6420000	5e-06	0.159	0.42	0.261
chr5	6420001	6420100	2e-05	0.138	0.264	0.127
chr5	6420301	6420400	1e-24	0.312	0.611	0.299
chr5	6460901	6461000	1e-07	0.141	0.434	0.293
chr5	6461201	6461300	0.0005	0.13	0.433	0.303
chr5	6477001	6477100	5e-08	0.154	0.397	0.243
chr5	6630701	6630800	0.0001	0.105	0.474	0.368
chr5	6635401	6635500	1e-06	0.112	0.262	0.15
chr5	6751401	6751500	5e-05	0.184	0.345	0.161
chr5	6994901	6995000	0.0005	0.106	0.353	0.246
chr5	7042801	7042900	0.0002	0.107	0.218	0.111
chr5	7057201	7057300	0.0002	0.106	0.241	0.135
chr5	7097601	7097700	5e-07	0.144	0.284	0.139
chr5	7097701	7097800	0.0002	0.121	0.377	0.256
chr5	7204501	7204600	1e-14	0.103	0.11	0.007
chr5	7261301	7261400	1e-15	0.244	0.399	0.155
chr5	7328701	7328800	2e-05	0.125	0.348	0.223
chr5	7417601	7417700	0.0005	0.104	0.256	0.152
chr5	7417801	7417900	0.0005	0.1	0.268	0.168
chr5	7478501	7478600	1e-10	0.122	0.218	0.096
chr5	7780901	7781000	1e-11	0.217	0.651	0.434
chr5	7818101	7818200	1e-09	0.146	0.303	0.157
chr5	7818201	7818300	5e-10	0.153	0.212	0.059
chr5	8101401	8101500	5e-07	0.129	0.321	0.191
chr5	8181501	8181600	5e-10	0.126	0.272	0.146
chr5	8215901	8216000	5e-06	0.113	0.285	0.172
chr5	8216001	8216100	5e-09	0.152	0.312	0.16
chr5	8224501	8224600	1e-16	0.165	0.275	0.11
chr5	8241501	8241600	1e-12	0.172	0.419	0.247
chr5	8344901	8345000	1e-17	0.171	0.269	0.098
chr5	8398201	8398300	0.001	0.101	0.474	0.373
chr5	8405001	8405100	5e-10	0.199	0.6	0.401
chr5	8565901	8566000	0.001	0.158	0.466	0.307
chr5	8566001	8566100	2e-05	0.14	0.424	0.284
chr5	8588901	8589000	1e-06	0.177	0.552	0.375
chr5	8624601	8624700	1e-08	0.125	0.322	0.197
chr5	8667301	8667400	1e-10	0.133	0.235	0.102
chr5	8675301	8675400	0.001	0.106	0.37	0.265
chr5	8675401	8675500	0.01	0.109	0.291	0.181
chr5	8685001	8685100	1e-06	0.129	0.391	0.262
chr5	8860701	8860800	5e-07	0.14	0.273	0.133
chr5	8893301	8893400	1e-08	0.152	0.391	0.239
chr5	8897501	8897600	2e-05	0.16	0.286	0.126
chr5	8897601	8897700	5e-07	0.185	0.579	0.395
chr5	8919001	8919100	1e-12	0.131	0.271	0.14
chr5	8994201	8994300	1e-05	0.107	0.269	0.162
chr5	8994301	8994400	0.0005	0.111	0.29	0.179
chr5	9018601	9018700	5e-08	0.134	0.269	0.135
chr5	9023401	9023500	5e-10	0.158	0.345	0.188
chr5	9023501	9023600	1e-10	0.104	0.182	0.078
chr5	9095401	9095500	1e-08	0.154	0.402	0.248
chr5	9259301	9259400	0.0002	0.117	0.204	0.087
chr5	9281201	9281300	1e-12	0.106	0.155	0.049
chr5	9357701	9357800	1e-24	0.282	0.45	0.168
chr5	9357801	9357900	1e-08	0.146	0.347	0.201
chr5	9552601	9552700	0.0001	0.168	0.526	0.358
chr5	9552701	9552800	0.0002	0.109	0.351	0.241
chr5	9557701	9557800	1e-05	0.132	0.281	0.149
chr5	9623401	9623500	0.0002	0.101	0.192	0.092
chr5	9647501	9647600	5e-06	0.188	0.489	0.301
chr5	9648401	9648500	1e-10	0.181	0.458	0.277
chr5	9704801	9704900	5e-09	0.161	0.339	0.178
chr5	9872501	9872600	1e-05	0.128	0.263	0.134
chr5	9872601	9872700	5e-05	0.102	0.242	0.141
chr5	9872701	9872800	0.001	0.106	0.252	0.147
chr5	9877801	9877900	5e-06	0.106	0.259	0.153
chr5	9909901	9910000	0.001	0.114	0.276	0.162
chr5	9910001	9910100	1e-11	0.11	0.179	0.069
chr5	10029401	10029500	0.0005	0.131	0.403	0.271
chr5	10205801	10205900	5e-06	0.123	0.296	0.173
chr5	10240401	10240500	1e-07	0.113	0.287	0.174
chr5	10458701	10458800	1e-08	0.157	0.435	0.278
chr5	10479901	10480000	5e-05	0.169	0.3	0.131
chr5	10798601	10798700	1e-10	0.257	0.479	0.223
chr5	10800901	10801000	1e-12	0.114	0.232	0.117
chr5	10801001	10801100	1e-12	0.132	0.228	0.096
chr5	11614701	11614800	1e-15	0.18	0.37	0.19
chr5	12026001	12026100	0.005	0.13	0.295	0.165
chr5	12386301	12386400	1e-05	0.175	0.299	0.125
chr5	12466801	12466900	0.002	0.116	0.227	0.111
chr5	12495201	12495300	0.001	0.108	0.184	0.076
chr5	12553101	12553200	5e-07	0.115	0.249	0.134
chr5	12684501	12684600	0.0001	0.149	0.327	0.178
chr5	12815701	12815800	0.005	0.104	0.157	0.053
chr5	13111701	13111800	5e-08	0.126	0.203	0.077
chr5	13111801	13111900	2e-05	0.104	0.229	0.125
chr5	13214001	13214100	5e-05	0.104	0.145	0.041
chr5	13240801	13240900	5e-06	0.114	0.288	0.173
chr5	13466501	13466600	0.0005	0.1	0.294	0.193
chr5	13773901	13774000	1e-20	0.224	0.413	0.189
chr5	13859101	13859200	0.0005	0.113	0.428	0.316
chr5	13897201	13897300	5e-08	0.105	0.172	0.067
chr5	13897301	13897400	1e-22	0.186	0.274	0.088
chr5	13903401	13903500	5e-08	0.116	0.223	0.108
chr5	13960601	13960700	5e-06	0.108	0.249	0.141
chr5	14066301	14066400	1e-11	0.151	0.273	0.123
chr5	14066401	14066500	1e-10	0.186	0.34	0.154
chr5	14123701	14123800	1e-07	0.185	0.505	0.32
chr5	14143601	14143700	0.0002	0.11	0.296	0.186
chr5	14267901	14268000	1e-12	0.159	0.281	0.122
chr5	14298701	14298800	5e-05	0.137	0.306	0.169
chr5	14299001	14299100	5e-10	0.18	0.411	0.23
chr5	14338801	14338900	0.01	0.118	0.134	0.017
chr5	14397501	14397600	0.005	0.1	0.139	0.039
chr5	14434101	14434200	0.01	0.144	0.236	0.091
chr5	14448101	14448200	0.005	0.127	0.209	0.082
chr5	14468901	14469000	0.0001	0.16	0.332	0.172
chr5	14502401	14502500	0.001	0.124	0.435	0.31
chr5	14502601	14502700	0.001	0.18	0.278	0.098
chr5	14502701	14502800	0.0005	0.166	0.265	0.099
chr5	14502901	14503000	0.01	0.106	0.17	0.063
chr5	14517401	14517500	0.005	0.113	0.288	0.175
chr5	14517501	14517600	0.0002	0.1	0.278	0.178
chr5	14546601	14546700	5e-06	0.23	0.326	0.096
chr5	14546701	14546800	5e-09	0.101	0.184	0.083
chr5	14564001	14564100	0.0001	0.103	0.235	0.132
chr5	14566701	14566800	5e-07	0.102	0.181	0.079
chr5	14573301	14573400	1e-14	0.145	0.248	0.103
chr5	14590001	14590100	1e-11	0.142	0.224	0.083
chr5	14594701	14594800	1e-16	0.194	0.401	0.208
chr5	14603201	14603300	1e-13	0.162	0.31	0.148
chr5	14681101	14681200	5e-05	0.122	0.272	0.15
chr5	14681201	14681300	5e-06	0.122	0.246	0.124
chr5	14694001	14694100	5e-07	0.136	0.41	0.274
chr5	14715301	14715400	1e-24	0.166	0.251	0.085
chr5	14830001	14830100	5e-07	0.14	0.333	0.193
chr5	14834101	14834200	1e-10	0.17	0.286	0.116
chr5	14834201	14834300	1e-22	0.101	0.121	0.02
chr5	14909601	14909700	5e-09	0.124	0.209	0.085
chr5	14971401	14971500	0.002	0.21	0.455	0.245
chr5	14971501	14971600	0.001	0.141	0.167	0.026
chr5	15003901	15004000	5e-07	0.127	0.368	0.241
chr5	15031701	15031800	2e-05	0.112	0.378	0.267
chr5	15166601	15166700	5e-10	0.103	0.16	0.057
chr5	15198001	15198100	1e-13	0.187	0.343	0.155
chr5	15203601	15203700	0.002	0.112	0.286	0.175
chr5	15203701	15203800	5e-06	0.155	0.416	0.261
chr5	15271801	15271900	5e-07	0.107	0.182	0.075
chr5	15307801	15307900	5e-07	0.156	0.255	0.098
chr5	15307901	15308000	1e-10	0.199	0.347	0.148
chr5	15333901	15334000	5e-05	0.115	0.238	0.124
chr5	15340001	15340100	0.0002	0.107	0.256	0.149
chr5	15351201	15351300	0.002	0.107	0.16	0.053
chr5	15361701	15361800	0.001	0.101	0.249	0.148
chr5	15385601	15385700	5e-09	0.149	0.274	0.125
chr5	15498501	15498600	2e-05	0.13	0.331	0.201
chr5	15536001	15536100	1e-06	0.12	0.333	0.213
chr5	15576201	15576300	0.001	0.169	0.312	0.143
chr5	15636201	15636300	1e-16	0.118	0.209	0.092
chr5	15636301	15636400	1e-40	0.253	0.392	0.139
chr5	15639401	15639500	5e-09	0.108	0.203	0.095
chr5	15643201	15643300	1e-16	0.228	0.412	0.184
chr5	15742201	15742300	1e-14	0.156	0.253	0.097
chr5	15742301	15742400	1e-09	0.128	0.251	0.123
chr5	15821101	15821200	5e-06	0.123	0.222	0.099
chr5	15841001	15841100	5e-08	0.171	0.356	0.184
chr5	15913101	15913200	5e-09	0.177	0.374	0.197
chr5	15942301	15942400	5e-08	0.136	0.33	0.195
chr5	15942401	15942500	1e-06	0.113	0.212	0.1
chr5	15942501	15942600	1e-07	0.116	0.25	0.134
chr5	15946101	15946200	0.01	0.119	0.401	0.281
chr5	16031301	16031400	1e-06	0.124	0.503	0.379
chr5	16149501	16149600	1e-06	0.103	0.214	0.111
chr5	16196101	16196200	5e-07	0.101	0.225	0.124
chr5	16224901	16225000	5e-06	0.114	0.259	0.144
chr5	16310001	16310100	1e-19	0.161	0.227	0.066
chr5	16353901	16354000	5e-06	0.121	0.196	0.075
chr5	16387801	16387900	1e-11	0.195	0.331	0.136
chr5	16556701	16556800	1e-10	0.122	0.143	0.021
chr5	16747401	16747500	0.001	0.108	0.234	0.126
chr5	16856001	16856100	1e-18	0.293	0.425	0.133
chr5	16970901	16971000	5e-08	0.155	0.404	0.249
chr5	17030501	17030600	0.001	0.104	0.299	0.195
chr5	17042201	17042300	5e-05	0.102	0.29	0.188
chr5	17085601	17085700	0.0001	0.151	0.545	0.394
chr5	17085701	17085800	0.005	0.101	0.206	0.105
chr5	17107701	17107800	1e-09	0.122	0.2	0.078
chr5	17147501	17147600	1e-06	0.118	0.325	0.208
chr5	17261201	17261300	5e-09	0.13	0.234	0.103
chr5	17324401	17324500	5e-06	0.155	0.333	0.178
chr5	17360001	17360100	1e-12	0.19	0.535	0.345
chr5	17398001	17398100	1e-06	0.121	0.228	0.107
chr5	17469601	17469700	5e-07	0.154	0.415	0.26
chr5	17638801	17638900	5e-05	0.105	0.318	0.213
chr5	17760001	17760100	1e-10	0.126	0.225	0.099
chr5	17850401	17850500	2e-05	0.109	0.274	0.166
chr5	17890401	17890500	1e-11	0.148	0.306	0.157
chr5	17975601	17975700	1e-22	0.22	0.408	0.188
chr5	18131201	18131300	0.01	0.125	0.21	0.085
chr5	18146701	18146800	0.0001	0.121	0.302	0.181
chr5	18165001	18165100	5e-06	0.129	0.329	0.2
chr5	18357701	18357800	5e-08	0.14	0.3	0.16
chr5	18436901	18437000	1e-10	0.101	0.168	0.066
chr5	18519801	18519900	5e-06	0.108	0.27	0.162
chr5	18627601	18627700	1e-05	0.105	0.303	0.198
chr5	18669901	18670000	5e-09	0.154	0.41	0.257
chr5	18717701	18717800	1e-10	0.157	0.339	0.183
chr5	18737801	18737900	0.0005	0.111	0.411	0.301
chr5	18809101	18809200	0.001	0.117	0.44	0.324
chr5	18980401	18980500	5e-06	0.116	0.293	0.177
chr5	18981401	18981500	5e-09	0.148	0.432	0.283
chr5	19014901	19015000	5e-05	0.112	0.284	0.172
chr5	19042801	19042900	1e-06	0.164	0.446	0.281
chr5	19042901	19043000	1e-18	0.229	0.421	0.192
chr5	19101601	19101700	0.0001	0.147	0.292	0.145
chr5	19189301	19189400	5e-06	0.126	0.422	0.297
chr5	19280301	19280400	1e-15	0.123	0.181	0.059
chr5	19391401	19391500	1e-05	0.157	0.427	0.27
chr5	19465001	19465100	0.005	0.136	0.309	0.173
chr5	19672401	19672500	5e-07	0.124	0.254	0.13
chr5	19672701	19672800	5e-07	0.129	0.266	0.137
chr5	19687801	19687900	1e-08	0.154	0.221	0.067
chr5	19746401	19746500	1e-06	0.115	0.213	0.098
chr5	19809701	19809800	1e-20	0.18	0.276	0.097
chr5	19809801	19809900	5e-10	0.122	0.212	0.091
chr5	19821401	19821500	0.0001	0.108	0.316	0.209
chr5	19952501	19952600	5e-06	0.134	0.541	0.407
chr5	19998101	19998200	0.0005	0.109	0.309	0.201
chr5	20034601	20034700	1e-11	0.109	0.193	0.084
chr5	20062401	20062500	5e-09	0.207	0.436	0.229
chr5	20089701	20089800	0.0005	0.121	0.68	0.559
chr5	20209101	20209200	5e-08	0.152	0.637	0.486
chr5	20209201	20209300	1e-14	0.133	0.211	0.078
chr5	20277101	20277200	1e-10	0.161	0.312	0.151
chr5	20277201	20277300	1e-12	0.177	0.345	0.168
chr5	20328801	20328900	0.0005	0.121	0.152	0.031
chr5	20426801	20426900	2e-05	0.102	0.545	0.443
chr5	20592101	20592200	5e-08	0.194	0.356	0.163
chr5	20628001	20628100	2e-05	0.109	0.204	0.095
chr5	20680301	20680400	0.001	0.125	0.346	0.221
chr5	20756901	20757000	0.001	0.111	0.243	0.132
chr5	21016501	21016600	5e-07	0.136	0.562	0.426
chr5	21028101	21028200	5e-09	0.247	0.42	0.174
chr5	21100101	21100200	5e-05	0.108	0.296	0.188
chr5	21155701	21155800	5e-08	0.139	0.438	0.299
chr5	21169801	21169900	2e-05	0.121	0.28	0.159
chr5	21269101	21269200	0.001	0.102	0.312	0.21
chr5	21423701	21423800	1e-13	0.126	0.218	0.092
chr5	21552801	21552900	5e-08	0.11	0.225	0.115
chr5	21969601	21969700	0.002	0.133	0.404	0.271
chr5	22137101	22137200	5e-06	0.134	0.407	0.273
chr5	22137201	22137300	0.005	0.103	0.269	0.166
chr5	22164101	22164200	0.0005	0.173	0.235	0.062
chr5	22231501	22231600	1e-10	0.127	0.217	0.09
chr5	22231601	22231700	0.0001	0.109	0.282	0.173
chr5	22356701	22356800	1e-20	0.17	0.28	0.11
chr5	22391801	22391900	0.01	0.105	0.407	0.302
chr5	22408701	22408800	0.0005	0.103	0.544	0.441
chr5	22408801	22408900	5e-07	0.137	0.44	0.302
chr5	22540101	22540200	5e-07	0.237	0.379	0.142
chr5	22581401	22581500	0.01	0.124	0.532	0.407
chr5	22702701	22702800	5e-07	0.133	0.267	0.133
chr5	22801901	22802000	5e-06	0.141	0.307	0.166
chr5	22841101	22841200	0.001	0.116	0.372	0.256
chr5	23046601	23046700	5e-08	0.156	0.409	0.253
chr5	23240701	23240800	1e-16	0.202	0.332	0.13
chr5	23241101	23241200	5e-06	0.142	0.315	0.174
chr5	23418101	23418200	5e-07	0.132	0.311	0.179
chr5	23431301	23431400	1e-10	0.115	0.259	0.145
chr5	23431401	23431500	1e-18	0.178	0.316	0.138
chr5	23662301	23662400	5e-06	0.104	0.316	0.211
chr5	23774301	23774400	1e-10	0.234	0.698	0.464
chr5	23775601	23775700	5e-05	0.184	0.544	0.36
chr5	24370801	24370900	0.001	0.127	0.374	0.248
chr5	24448801	24448900	5e-07	0.161	0.409	0.248
chr5	24645901	24646000	5e-09	0.124	0.366	0.242
chr5	24908901	24909000	2e-05	0.118	0.402	0.283
chr5	25361201	25361300	5e-06	0.102	0.214	0.113
chr5	25857901	25858000	5e-10	0.115	0.194	0.079
chr5	25936401	25936500	5e-09	0.165	0.453	0.288
chr5	25968501	25968600	5e-10	0.13	0.287	0.156
chr5	26037701	26037800	1e-09	0.177	0.366	0.189
chr5	26037801	26037900	5e-07	0.123	0.226	0.103
chr5	26290601	26290700	1e-05	0.102	0.248	0.146
chr5	26607801	26607900	1e-07	0.11	0.232	0.122
chr5	26670501	26670600	5e-05	0.11	0.352	0.243
chr5	26835101	26835200	5e-07	0.104	0.172	0.068
chr5	26835201	26835300	0.0002	0.111	0.263	0.152
chr5	26858201	26858300	0.001	0.183	0.313	0.129

## Sheet: Flower hyper-CHH DMRs
Chr	Start	End	p_value	diff_ratio	leaf_level	flower_level
chr1	292401	292500	5e-09	-0.111	0.076	0.186
chr1	670701	670800	1e-16	-0.108	0.043	0.15
chr1	1593201	1593300	1e-20	-0.132	0.018	0.15
chr1	4493901	4494000	1e-16	-0.101	0.028	0.129
chr1	4494001	4494100	5e-07	-0.102	0.075	0.177
chr1	4506601	4506700	1e-16	-0.117	0.003	0.12
chr1	4966301	4966400	1e-28	-0.125	0.034	0.158
chr1	5395701	5395800	1e-12	-0.101	0.009	0.109
chr1	7138301	7138400	1e-12	-0.103	0.034	0.137
chr1	7522001	7522100	1e-18	-0.136	0.051	0.187
chr1	7522201	7522300	1e-13	-0.106	0.023	0.128
chr1	7522301	7522400	1e-13	-0.145	0.053	0.198
chr1	7787301	7787400	1e-20	-0.125	0.02	0.145
chr1	7787401	7787500	1e-13	-0.111	0.061	0.172
chr1	8053201	8053300	5e-08	-0.106	0.058	0.164
chr1	8409101	8409200	1e-19	-0.113	0.03	0.143
chr1	8409201	8409300	1e-28	-0.196	0.024	0.22
chr1	9630101	9630200	1e-13	-0.115	0.056	0.171
chr1	10383401	10383500	1e-17	-0.113	0.014	0.127
chr1	10660301	10660400	1e-05	-0.111	0.036	0.147
chr1	10660401	10660500	1e-08	-0.109	0.04	0.149
chr1	10660501	10660600	1e-14	-0.143	0.025	0.168
chr1	10660601	10660700	5e-10	-0.109	0.005	0.114
chr1	11067101	11067200	0.001	-0.145	0.066	0.211
chr1	11441101	11441200	1e-22	-0.171	0.056	0.227
chr1	11619301	11619400	1e-32	-0.122	0.006	0.128
chr1	11619401	11619500	1e-20	-0.105	0.009	0.114
chr1	11701401	11701500	0.0005	-0.108	0.118	0.225
chr1	11880201	11880300	1e-10	-0.125	0.053	0.177
chr1	12247601	12247700	1e-10	-0.115	0.028	0.144
chr1	12310801	12310900	1e-11	-0.104	0.036	0.14
chr1	12365701	12365800	2e-05	-0.125	0.057	0.182
chr1	12733001	12733100	5e-06	-0.25	0.259	0.509
chr1	13240101	13240200	1e-08	-0.101	0.04	0.142
chr1	15305201	15305300	0.002	-0.106	0.026	0.132
chr1	15364701	15364800	0.0001	-0.174	0.075	0.249
chr1	16085501	16085600	0.01	-0.13	0.246	0.376
chr1	16294401	16294500	2e-05	-0.148	0.206	0.354
chr1	16366301	16366400	5e-10	-0.211	0.022	0.233
chr1	16801901	16802000	1e-28	-0.131	0.009	0.14
chr1	16861201	16861300	1e-10	-0.103	0.009	0.112
chr1	17188101	17188200	1e-17	-0.102	0.031	0.133
chr1	17640501	17640600	1e-14	-0.1	0.029	0.129
chr1	18094201	18094300	2e-05	-0.107	0.014	0.121
chr1	18282201	18282300	1e-15	-0.104	0.029	0.132
chr1	18282301	18282400	1e-26	-0.143	0.024	0.167
chr1	18321301	18321400	0.0002	-0.1	0.223	0.323
chr1	19073101	19073200	1e-26	-0.116	0.003	0.119
chr1	19073201	19073300	1e-34	-0.128	0.008	0.136
chr1	19073301	19073400	1e-26	-0.105	0.003	0.107
chr1	20397801	20397900	1e-34	-0.118	0.004	0.122
chr1	20815901	20816000	1e-06	-0.124	0.058	0.181
chr1	20926401	20926500	1e-17	-0.111	0.017	0.128
chr1	21216201	21216300	1e-24	-0.104	0.016	0.12
chr1	21216301	21216400	1e-26	-0.121	0.019	0.14
chr1	22162501	22162600	0.005	-0.102	0.24	0.342
chr1	22323101	22323200	1e-22	-0.129	0.007	0.136
chr1	22323201	22323300	1e-28	-0.124	0.008	0.132
chr1	22323301	22323400	1e-24	-0.136	0.011	0.147
chr1	22357001	22357100	1e-26	-0.134	0.033	0.167
chr1	22888001	22888100	0.0005	-0.11	0.19	0.301
chr1	23884701	23884800	1e-26	-0.149	0.034	0.183
chr1	23884801	23884900	1e-22	-0.103	0.035	0.138
chr1	23884901	23885000	1e-20	-0.124	0.032	0.156
chr1	23885001	23885100	1e-22	-0.146	0.05	0.195
chr1	24360501	24360600	1e-24	-0.154	0.049	0.203
chr1	24482301	24482400	1e-15	-0.11	0.015	0.125
chr1	24483001	24483100	1e-18	-0.112	0.006	0.118
chr1	25349301	25349400	1e-22	-0.136	0.01	0.146
chr1	25673901	25674000	1e-20	-0.1	0.011	0.112
chr1	25728801	25728900	1e-19	-0.136	0.035	0.171
chr1	25928701	25928800	1e-17	-0.139	0.061	0.2
chr1	25928801	25928900	5e-10	-0.101	0.054	0.155
chr1	26032001	26032100	1e-16	-0.108	0.028	0.136
chr1	26197101	26197200	0.0005	-0.126	0.088	0.214
chr1	27635401	27635500	1e-10	-0.138	0.12	0.257
chr1	28471001	28471100	5e-09	-0.115	0.06	0.175
chr1	28994501	28994600	0.0002	-0.142	0.209	0.351
chr2	768701	768800	1e-16	-0.118	0.013	0.131
chr2	787101	787200	1e-16	-0.126	0.058	0.184
chr2	871701	871800	0.01	-0.101	0.113	0.214
chr2	878101	878200	1e-22	-0.133	0.003	0.136
chr2	887601	887700	5e-08	-0.118	0.072	0.189
chr2	897301	897400	1e-16	-0.133	0.013	0.146
chr2	897401	897500	1e-13	-0.115	0.017	0.132
chr2	897501	897600	1e-14	-0.126	0.039	0.165
chr2	897701	897800	1e-10	-0.101	0.02	0.121
chr2	912101	912200	0.002	-0.13	0.057	0.187
chr2	1112201	1112300	1e-30	-0.131	0.005	0.136
chr2	1112301	1112400	1e-18	-0.104	0.012	0.117
chr2	1155101	1155200	1e-19	-0.129	0.019	0.149
chr2	1155201	1155300	1e-13	-0.101	0.009	0.11
chr2	2866801	2866900	1e-26	-0.101	0.005	0.107
chr2	4099201	4099300	0.005	-0.109	0.01	0.119
chr2	4473501	4473600	5e-06	-0.109	0.156	0.264
chr2	5750501	5750600	1e-19	-0.1	0.011	0.111
chr2	5940101	5940200	5e-06	-0.107	0.12	0.227
chr2	6398201	6398300	1e-18	-0.113	0.035	0.148
chr2	6498101	6498200	1e-11	-0.113	0.078	0.19
chr2	7150001	7150100	5e-09	-0.115	0.106	0.221
chr2	7299101	7299200	1e-15	-0.124	0.07	0.194
chr2	7456801	7456900	1e-20	-0.11	0.008	0.118
chr2	7695401	7695500	1e-28	-0.105	0.004	0.109
chr2	7695501	7695600	1e-32	-0.113	0.006	0.119
chr2	8009401	8009500	0.005	-0.102	0.357	0.459
chr2	8104401	8104500	1e-34	-0.149	0.003	0.152
chr2	8104601	8104700	1e-19	-0.114	0.015	0.128
chr2	8157701	8157800	1e-30	-0.154	0.028	0.182
chr2	8403601	8403700	1e-18	-0.111	0.03	0.141
chr2	8754501	8754600	1e-22	-0.103	0.037	0.14
chr2	9425101	9425200	1e-18	-0.123	0.021	0.145
chr2	9425301	9425400	1e-10	-0.121	0.105	0.226
chr2	9639001	9639100	1e-42	-0.191	0	0.191
chr2	9947601	9947700	1e-09	-0.102	0.01	0.112
chr2	10814501	10814600	1e-09	-0.101	0.015	0.117
chr2	11043201	11043300	1e-20	-0.247	0.13	0.376
chr2	11043401	11043500	1e-06	-0.132	0.18	0.313
chr2	11043501	11043600	1e-13	-0.115	0.025	0.139
chr2	11508801	11508900	1e-18	-0.125	0.057	0.183
chr2	12174801	12174900	1e-22	-0.133	0.014	0.147
chr2	14010001	14010100	1e-22	-0.118	0.01	0.128
chr2	14683501	14683600	0.0001	-0.147	0.21	0.357
chr2	15707801	15707900	1e-26	-0.155	0.014	0.169
chr2	15707901	15708000	1e-26	-0.149	0.01	0.159
chr2	15708401	15708500	1e-16	-0.138	0.04	0.178
chr2	15880701	15880800	1e-12	-0.1	0.04	0.14
chr2	15881501	15881600	1e-20	-0.137	0.031	0.168
chr2	15881601	15881700	1e-36	-0.136	0.014	0.15
chr2	15881701	15881800	1e-22	-0.113	0.003	0.116
chr2	16172901	16173000	1e-22	-0.112	0.014	0.127
chr2	16173001	16173100	1e-26	-0.164	0.017	0.18
chr2	16173101	16173200	1e-15	-0.105	0.013	0.118
chr2	17363501	17363600	1e-14	-0.15	0.081	0.231
chr2	17408101	17408200	1e-16	-0.102	0.03	0.132
chr2	17408201	17408300	1e-14	-0.105	0.032	0.137
chr2	17408301	17408400	1e-22	-0.124	0.061	0.185
chr2	17408401	17408500	1e-22	-0.115	0.024	0.14
chr2	17635401	17635500	1e-18	-0.129	0.049	0.178
chr2	19353901	19354000	1e-24	-0.172	0.017	0.189
chr2	19354001	19354100	1e-17	-0.128	0.04	0.168
chr2	19354101	19354200	1e-16	-0.101	0.012	0.113
chr3	849101	849200	1e-15	-0.101	0.025	0.125
chr3	1210701	1210800	1e-18	-0.138	0.01	0.148
chr3	1675201	1675300	1e-24	-0.112	0.022	0.134
chr3	1970001	1970100	5e-09	-0.121	0.094	0.215
chr3	1970101	1970200	1e-17	-0.121	0.04	0.16
chr3	1970201	1970300	1e-14	-0.118	0.031	0.149
chr3	2888301	2888400	1e-28	-0.116	0.008	0.124
chr3	5868101	5868200	1e-16	-0.107	0.051	0.157
chr3	6073301	6073400	1e-09	-0.107	0.104	0.211
chr3	7851701	7851800	0.005	-0.156	0.343	0.5
chr3	8212801	8212900	1e-24	-0.15	0.012	0.162
chr3	8407601	8407700	0.0005	-0.101	0.134	0.235
chr3	8425901	8426000	0.0005	-0.101	0.141	0.242
chr3	9331901	9332000	1e-24	-0.105	0.028	0.133
chr3	9456201	9456300	1e-05	-0.163	0	0.163
chr3	9815801	9815900	1e-11	-0.108	0.039	0.146
chr3	10388801	10388900	1e-19	-0.105	0.01	0.115
chr3	11042701	11042800	1e-18	-0.101	0.019	0.12
chr3	11090901	11091000	5e-06	-0.133	0.157	0.291
chr3	11288901	11289000	1e-24	-0.106	0.012	0.118
chr3	12016101	12016200	0.0005	-0.126	0.057	0.183
chr3	13137201	13137300	1e-05	-0.118	0.074	0.192
chr3	14111601	14111700	0.005	-0.112	0.064	0.176
chr3	15271601	15271700	0.0005	-0.114	0.263	0.376
chr3	15611801	15611900	5e-08	-0.114	0.068	0.182
chr3	15638901	15639000	0.001	-0.102	0.045	0.147
chr3	15780601	15780700	1e-08	-0.139	0.117	0.256
chr3	16700401	16700500	0.0001	-0.1	0.159	0.26
chr3	17100901	17101000	1e-18	-0.1	0.022	0.122
chr3	17417801	17417900	0.01	-0.122	0.237	0.358
chr3	17531801	17531900	1e-11	-0.108	0.033	0.141
chr3	17641501	17641600	1e-12	-0.139	0.049	0.188
chr3	17775601	17775700	1e-05	-0.114	0.285	0.399
chr3	19471501	19471600	1e-17	-0.104	0.009	0.112
chr3	20031001	20031100	1e-18	-0.11	0.029	0.14
chr3	20031201	20031300	1e-20	-0.106	0.006	0.112
chr3	20127301	20127400	1e-10	-0.102	0.04	0.142
chr3	20539801	20539900	1e-12	-0.12	0.068	0.187
chr3	20540001	20540100	1e-15	-0.126	0.113	0.239
chr3	20809301	20809400	1e-18	-0.124	0.061	0.185
chr3	20929701	20929800	1e-20	-0.114	0.018	0.131
chr3	20929801	20929900	1e-20	-0.122	0.011	0.133
chr3	21968901	21969000	1e-10	-0.124	0.06	0.184
chr3	22476701	22476800	1e-20	-0.106	0.015	0.121
chr3	22747201	22747300	1e-24	-0.148	0.001	0.149
chr3	22747301	22747400	5e-08	-0.217	0	0.217
chr3	22747401	22747500	1e-15	-0.133	0.006	0.139
chr4	136301	136400	1e-12	-0.108	0.024	0.131
chr4	272901	273000	1e-19	-0.11	0.022	0.133
chr4	489901	490000	1e-20	-0.121	0.016	0.137
chr4	2521301	2521400	1e-15	-0.102	0.033	0.135
chr4	2526901	2527000	1e-22	-0.103	0.018	0.121
chr4	3768201	3768300	0.01	-0.1	0.15	0.25
chr4	5281901	5282000	1e-32	-0.114	0.007	0.121
chr4	5393501	5393600	5e-08	-0.106	0.062	0.168
chr4	5561001	5561100	1e-10	-0.133	0.096	0.229
chr4	6135701	6135800	1e-22	-0.185	0.004	0.189
chr4	6167901	6168000	5e-07	-0.112	0.094	0.206
chr4	6290601	6290700	5e-10	-0.124	0.108	0.231
chr4	6935101	6935200	1e-05	-0.103	0.239	0.342
chr4	7444801	7444900	1e-15	-0.107	0.025	0.132
chr4	7524801	7524900	0.002	-0.116	0.145	0.261
chr4	8537501	8537600	1e-22	-0.127	0.01	0.138
chr4	8948401	8948500	1e-15	-0.117	0.024	0.141
chr4	9145301	9145400	1e-14	-0.114	0.007	0.122
chr4	9145401	9145500	1e-24	-0.155	0.021	0.176
chr4	9192501	9192600	0.005	-0.101	0.237	0.338
chr4	9989701	9989800	1e-20	-0.167	0.026	0.193
chr4	10266601	10266700	1e-30	-0.161	0.034	0.195
chr4	10770601	10770700	1e-20	-0.106	0.014	0.12
chr4	10900501	10900600	0.0002	-0.119	0.032	0.151
chr4	11475101	11475200	1e-26	-0.142	0.035	0.177
chr4	11475201	11475300	1e-24	-0.129	0.009	0.138
chr4	12862601	12862700	1e-20	-0.122	0.021	0.143
chr4	12863001	12863100	1e-19	-0.109	0.023	0.133
chr4	12863301	12863400	1e-28	-0.161	0.021	0.182
chr4	12863401	12863500	1e-38	-0.194	0.008	0.201
chr4	12863501	12863600	1e-34	-0.154	0.008	0.163
chr4	15696501	15696600	1e-20	-0.118	0.008	0.126
chr4	16555501	16555600	1e-22	-0.125	0.033	0.157
chr4	16555601	16555700	1e-22	-0.11	0.029	0.139
chr4	16555701	16555800	1e-34	-0.124	0.01	0.134
chr4	16555801	16555900	1e-28	-0.154	0.034	0.188
chr4	16556001	16556100	1e-12	-0.109	0.017	0.126
chr4	16696001	16696100	5e-10	-0.116	0	0.116
chr4	17044601	17044700	1e-20	-0.202	0.012	0.214
chr4	17212701	17212800	1e-17	-0.11	0.025	0.135
chr4	17212801	17212900	1e-18	-0.109	0.033	0.142
chr4	17212901	17213000	1e-22	-0.144	0.046	0.19
chr4	17227501	17227600	1e-22	-0.136	0.011	0.147
chr4	17227601	17227700	1e-18	-0.1	0.014	0.114
chr4	17413201	17413300	1e-18	-0.112	0.02	0.132
chr4	18182101	18182200	1e-16	-0.116	0.016	0.132
chr4	18256001	18256100	1e-28	-0.167	0.024	0.191
chr4	18256101	18256200	1e-36	-0.174	0.01	0.183
chr4	18256201	18256300	1e-42	-0.134	0.008	0.141
chr4	18256301	18256400	1e-24	-0.133	0.024	0.157
chr4	18256401	18256500	1e-22	-0.129	0.023	0.153
chr4	18256501	18256600	1e-17	-0.116	0.056	0.171
chr5	838901	839000	1e-13	-0.111	0.024	0.136
chr5	1181901	1182000	1e-17	-0.105	0.032	0.137
chr5	1230001	1230100	1e-11	-0.128	0.055	0.182
chr5	1872101	1872200	1e-14	-0.13	0.079	0.209
chr5	2676201	2676300	1e-22	-0.113	0.023	0.135
chr5	3549901	3550000	0.0005	-0.111	0.424	0.535
chr5	7153301	7153400	0.001	-0.107	0.13	0.236
chr5	7644801	7644900	1e-11	-0.109	0.016	0.124
chr5	7991701	7991800	1e-17	-0.108	0.017	0.124
chr5	8362001	8362100	1e-17	-0.104	0.009	0.113
chr5	8362101	8362200	1e-14	-0.11	0.032	0.142
chr5	8728201	8728300	1e-18	-0.103	0.016	0.118
chr5	8728301	8728400	1e-11	-0.131	0.092	0.223
chr5	8767001	8767100	0.002	-0.103	0.126	0.229
chr5	8813301	8813400	1e-26	-0.119	0.007	0.126
chr5	8813401	8813500	1e-36	-0.145	0.006	0.152
chr5	9282101	9282200	5e-09	-0.12	0.042	0.162
chr5	9444601	9444700	1e-50	-0.153	0.002	0.155
chr5	9686201	9686300	1e-10	-0.131	0.024	0.155
chr5	9686301	9686400	1e-07	-0.119	0.035	0.153
chr5	9800901	9801000	1e-19	-0.111	0.01	0.121
chr5	9801001	9801100	1e-42	-0.154	0.014	0.168
chr5	9801101	9801200	1e-26	-0.135	0.018	0.153
chr5	9801201	9801300	1e-38	-0.169	0.009	0.177
chr5	9801301	9801400	1e-16	-0.103	0.013	0.116
chr5	12386201	12386300	0.0005	-0.168	0.106	0.274
chr5	15106901	15107000	0.005	-0.112	0.307	0.419
chr5	15528101	15528200	5e-08	-0.16	0.051	0.212
chr5	16050301	16050400	5e-09	-0.106	0.106	0.212
chr5	17174601	17174700	1e-26	-0.153	0.02	0.173
chr5	17174701	17174800	1e-16	-0.142	0.037	0.178
chr5	17174901	17175000	1e-19	-0.144	0.019	0.162
chr5	18624801	18624900	1e-12	-0.156	0.152	0.308
chr5	18727101	18727200	1e-17	-0.123	0.06	0.183
chr5	18727501	18727600	1e-17	-0.168	0.048	0.215
chr5	18887201	18887300	5e-06	-0.12	0.036	0.156
chr5	19019501	19019600	1e-05	-0.102	0.32	0.423
chr5	19498801	19498900	5e-08	-0.22	0.171	0.391
chr5	20575901	20576000	1e-07	-0.107	0.078	0.185
chr5	20609301	20609400	5e-09	-0.127	0.064	0.192
chr5	20609501	20609600	2e-05	-0.126	0.113	0.24
chr5	20978201	20978300	1e-08	-0.132	0.053	0.184
chr5	21015001	21015100	1e-15	-0.11	0.057	0.167
chr5	21466801	21466900	1e-38	-0.19	0.005	0.195
chr5	21466901	21467000	1e-20	-0.146	0.014	0.16
chr5	21467501	21467600	1e-16	-0.122	0.082	0.205
chr5	21467601	21467700	1e-22	-0.134	0.036	0.171
chr5	21468001	21468100	1e-11	-0.101	0.047	0.148
chr5	21468801	21468900	1e-24	-0.118	0.017	0.135
chr5	21469101	21469200	1e-14	-0.14	0.045	0.185
chr5	22095001	22095100	1e-24	-0.101	0.007	0.108
chr5	22110301	22110400	1e-18	-0.134	0.057	0.192
chr5	22110501	22110600	5e-06	-0.135	0.077	0.211
chr5	22165001	22165100	1e-11	-0.103	0.011	0.114
chr5	22165101	22165200	5e-09	-0.118	0.046	0.164
chr5	22165201	22165300	1e-16	-0.152	0.05	0.202
chr5	22325101	22325200	1e-10	-0.14	0	0.14
chr5	22707001	22707100	1e-16	-0.119	0.004	0.123
chr5	23340001	23340100	1e-12	-0.134	0.04	0.174
chr5	23340101	23340200	2e-05	-0.13	0.198	0.328
chr5	23340201	23340300	1e-17	-0.117	0.021	0.138
chr5	23592601	23592700	1e-18	-0.141	0.055	0.195
chr5	23592801	23592900	5e-10	-0.141	0.23	0.371
chr5	25823901	25824000	1e-18	-0.123	0.023	0.146
